# Supplementary material for: The Genome of the Blind Soil-Dwelling and Ancestrally Wingless Dipluran Campodea augens: A Key Reference Hexapod for Studying the Emergence of Insect Innovations
Source: Genome Biol Evol. 2019 Dec 3;12(1):3534–49. doi: 10.1093/gbe/evz260 (PMC6938034; doi:10.1093/gbe/evz260)
Supplement: evz260_Supplementary_Data [file evz260_supplementary_data.zip › Curated_chemosensory_genes.txt]

#Curated Genes

#41 CaugGr proteins
#Suffixes after names, which are not part of the gene name, are C – C-terminus missing, F – genome assembly repaired; J – model spans two scaffolds; P - pseudogene

>CaugGr1
MVVTFRSEVLRCLALLFFLAKLFGLFPLYFHSNGLIVSKLFFVYSFLIFLNEVLMFCFRLKSVLLLESSRKETAEDLADMIYFLNIFGVILILLSNSHRLQIAIRVLYSIELQLLPYRDRVLPRHCWVLTVTCYVLLFVDHTNYVISMVLECESDDFLGCLREMNGIYGLPPMYFRNSTLGGVYAVVTETLLEVRWIFSDSLLLLLSFITFNFFRRFNRYIVTLRDDVTADRIEVLRSHHAVMEELVHVANDLLGPLVILGYIGNTCYVMTKLYAGLSIEEDGLFSRYEVAYGFTFMVARIIVPSVVAAKMNEEASKCFHHLRQRRSNIRSKAGRLGTLTLIRFESDVTSGETGVSGCGYFVITKAFVLTLVGALISYEVILLQFQASGAV
>CaugGr2
MGIPVIFVMSPLLLFLRVTGTMTPVETNPAFMVFVLINKCFLMVLEIIYSMNALSTKVSIVEIAKHIQYNLFFLHSVLCSFILAIRSREIHQLMFLLTEGISVNSYRKCVIVIVFSIFFGFLNSTFSCISSGIQSHAKSYTEYLVAIANDYILDMVTDTTDFVSLGIYAVILEYLLSLTWLISDVIIVVFAVIAVDYLRSMNVLMLKLRNDVEEVEMVRKTQARLVFRIEKLGNTVSSMVLLSFICNLLYILARIFMFLRSLDRKAHWFVQFEEIYGFIYVAGRMLYSAVVAAQISTEVAKFEEALSQIPSFGCSAVAVGCSKEDDLTLVLSVTRFQMQVQLSDVSFTGSGFFVLNSGFAVTLVSVLVTFEIVILQFT
>CaugGr3
MEKLFGYFQNNMISQRKSSAKPPASAVGPYFIEEDTKLSPIEVNEDVAKPKKTIATWATALDHTPLSSKPAKFSEILQVFWPFFLLSKVFGICPLVANSQGKYQFRWCHPWTIWTMLLLFIRLTSLILIAENIITDLLNQVENIGNRIPTLMFNVHSSIITILALLKTKNIPRLLNCLRKNETNLKRYRNKDTVDRRDIIFICHFVIGVYMFVNFLATILFLTGIAARFNSVSATTYLEHVSIAKRASRLSPIFGGLFGIVSEVISQFTFATMDIVLLVLSLVLRRFYKRFNDYATKPDAAFMADFELEQLRADHALITSMVLRLDEELSFMNLFSFLGNAGYIFARLYLGVTDIYAGPSVLAQVDASFSFFYIFLRMMISAFAAAQLSEEAHLTLRHVKSWPTAVNIQNVDKATGRLIVINRFMRQLQGPIIGFTGSGFFVLDKSFIARLVSAILTYEIVILQFSAT
>CaugGr4
MKENKFGVSDGMWLVLKLSSTMGLVPLSGSKTGVHFTFKSPRIWYTIFLLFNKFILFLCYVRFVLQMKKKLQVLGAMDYLGFSLGFIYYCHVLSITILLLLKAKEFPELVKFCAKEDKEVVEYKNDRLLIYIVVTVYTIIGLSGHTLFTISDAVRNNVTNANQFFSSVVLSYGIPEYVCNSEGLITFWGIYCLLLDIPFSLSWYVPDIIIFISSLMLTRKFKALNKRLDLLTSKHQVVPVEEVISIRDKHCSYVRIVENIDDVMSYLVLVSFFCNSAYLFASLYVGLFRELNNSNNFLKFHGVYSAVVLISRIMAPIFVSALMNEQAHLILPILHRCRFLTKDKSLETNKREGLFLTSFMYQIHGYSIGFTGGRFFIITKSFVISIIGAFLTYEVIILQFKRALEKSSAM
>CaugGr5
MKWTYSIVNNTLWWIIYPFYILGILPLKGPKTNIQFTWFSISVFISFFLLCSKIFLFVCYFNRSYEGLTSLPLSLLVAKLVTYTYYIQVISIHFMILYTANRIPKMFEKCRNVEEKLLKFDNTCNLKLKLLILFSITLFLFSILLSHINFLITRGIKTNSSDLRTYLRDLGVRYGIPESLLNLCPGLWGLYCALVDLPYAFVPYFPDFVVFIVSIDIRCRFRRFNSKMEYFNSSKLTTSTLKNLMYQHFMTSKLIKEINSAISPLIFLSYGFSTLYTFGKLYVGFFKDIQHSHSFMKFYAIYGVVLLFFRMMLSAVMGALVNEEAHKIRRYVDTWSLVSRHKFAEENFSKSLLATSFVYQLDSEKIGFTGLSYFTIDKQFISTICSAMITYEIIIVQFSRAVDA
>CaugGr6
MVFRASSVKGVKSVDITVPEDDIEQKSESAGVRAIWPYLIIARCFGIFPITKDSSSKFNFSWKHILVYHTFFCIIITSLSLCAVVRMCVIELENPNSTASEIIHRVIYIIFYLNLLIMMFIVLHKSKKIPKLFEFGSQVEIQINDCCKCDKLKNDRAVKLCWFITTMWILAAVAACFMQLYARAVQYESTSVFGYLEQVAVYDYYIPNGTVATGAYLVAMEAYTQVSWVFPDLLIITEAVMLTRLFKMFNYQIKQVHTFDNAALEYYRRMYCLIAELVRKTNGCISPYILLAYVGNLIYLLGRMYVGFSTGLYSESFVSKLESCFVFLYVACRVFFGSLYGAWINEEAQKPLQVLYDLPTSEDDEKPNGNSNTRMLLISTFERQINGQTVGLSGCGFFVITKNFIAALFGVILTYDIIIWQISTT
>CaugGr7
MCNTASNCSAEDLIISFDEDTTSSDMSTKQFETVSTNCSSEDSEKNSANPGSPTIKAMWPFLLLSRFFGTFPLNKHGVDTITFSWKSPIIYYTIFLFMNTFIILCFVVRMCIVEIQETTSVPQLVDRIIYIMFYVNVLLMISFVLCLSQKVPQLIEYCKFVERETSMCAPLKDNSIALCWFFTTACVLAGLTACVLQMLARAEVYQPESFKDYLLDVTVEYYYIPEEYASVWFGVYLIIMELYTQTVWIFPDLLIITDAVVLARFFKMYNQHLEKQRPFDNYSLEYYRKMHNIIVELVNRTNICIAPYVLLAYIGNMLYIFGRLYVGLSGGLNSEYFLVRFESVYDFIYVAARLFIGSMYGAWINEEAQKPLEVLHSLPTGIGEESDTDCQTKMLLISAFQSQITGRTIGLSGCGFFVITKNFIVALFGVLITYEIIIWQLYSAGVGRVINGTVDA
>CaugGr8
MENFFRKIRPETAPMENLSFSVTKRLSWFLKPYAVLGILPISRNNNGSYYFSKKSPFLFIGLFFTCWMTVFAVNTTVTMFTVEPESTAVFVENLLEVVYDFHIVMNMFLLLWNINLITISLNCIRKTGFSYSGDETKPSMRMKCKVVATLTYTAILLSTVPFLGSIAVNGKSTKTQEFFVSIAAYYKIDFTPSFSANVFFGLIAVLTEIWSYYVWFVTDILILLVSLVFKDVYRIYNNSPEALGRKSHSGGDIQNCLRQHRIVTNALESMTEATASLTLVNFLFNATYLLGRLYTAIFSDIQNTEYMIKFYGITDMIIMIMKIFIPSLYAAFLSEEAHRSSALIAKWEMTVRNESTLEHPSNIARMSMLICFQVELQSSTIGFSGCGFFILSKGFITTLVSVLMTYEVIILQFYLNSLNKQQICLGQEKS
>CaugGr9
MTAGIDEVTDENKCEFVETLWPLFKLLRVLGLCPVSRTAEQTFVFNWKSFWTIYSIFLLVHELFFFVCSIFMIYFNDSDHLLTSVDNVLYIAYQFQIIAIAIVMIFKGRDFQAFATKCADIENYLKQFNIKVQKRQYVYIIIIITMFFCLTGNLTYFAALGIKHNVTDATSFSEIIADDNISEWFQFHGVGFYLLPILTINEITWSVGDIVILVFSLELTNFFRIMHTLVREVDDLTLSTLDIDNHRKCHFTIVELVNHVNIYLSPFILITYICNAVYLFCRLYVGIEEIMSQQNVFLVCEETYDFLFMVARIFVPCFYAAKLSEEAHSVVSIINKWPSNLDGVGSQKKFSRGLVIERFVQEVQIPQIGLSGSGFFVINKTFLTAVLGAIITYEVLIVQNSDINIKPEVT
>CaugGr10C
MDNKNCNISEVISKDEQKPEIVIAQRQSSSKIFRALWPFLWICRIFAVFPLNPSKDKCGLVFSWKSPIVFYTLFVFINIFVIFCFVVRMTIIELTRTSEGPRVVDRLLYIAFYINVLCMILIHLHKAKKYPNIVEFSHEVETVLFDCDLKSSNWSIIWCWVITMSCILFSVVAIVVQGISRSILIGGNDADYFTAVAKEYFYIPDRYLGVGVGVYLVVVEAYTQVVSVFGDLFIVIDSFMLRRFYKMLNAEIKVKVKDADNSDLEDFRVKHTLITELVKKTDDCVSPIVLLVYLGNVMNILGRLYVGVSTETMMSHSTLVRFDSIFGFVYIMLRILVASLCGATINAQAEKPLEMLSCMSSGLTENKGQENICQTRMLLISRFYCQINSTTIGLTGCGFFVITKNFVLG
>CaugGr11
MKVKKQLSIILREVISKVESTKIIAMPGTVDHSVEMLSPPLKLLRVLSIFPLSTIGAENKFSWKSGWVIYHILLLLIETVTLGFVVVHILTRRKTEEFVVSLLNVLFYGNVIIALIINLVYSKKAAETLNFIRKVENELFQRFDFSNKYNNLKFKTWVLVILSLFFVSGSIFLHLVYLLLENKPTVLEGLEYISEEYGLSSWVAGVYTLTSDVIGLIVLSVVPVYNIILSLIVSRMFSGLYEYSKKCVNVGFITEDMRLCYFLICKLVKKINKSHGLQLFHFFFGSLVHLFCRMFIGLFISIFDSKSTLLSRVMHYYFHFYLFGRLLITSLILGKVNTQAQRMEHAVLKWKIPSNSKNLEQIQMSVTVLKFLEELRGSPVGFSGYGYFTVTDAFTTAFTGILISYEVIIYQFSLTSKP
>CaugGr12F
MSHKDVSRLNFGVRDTLWPVMCVARILGFLPFHGLKNTAVYKCKSPLVLFSVFILINKFIFLMLYIRGKYIYIDKYDTMTIMRLTTTGIYYAQSLILSILISSRTGKLIDLLSKCDSIEKNISIRYNQIFEKICIGGLICVSVSASVLREISYLYEKAIYSDCSDTSCYMKYLSLRFGVPEALINLCPVLSGFYCIIFDLPFEFIIPFPHLMLSLMSVTIFCRYRKLNKDVKMFCNTVIPYETLQEIIQQHLYLEELLKAVDAFLSPLVFTSYILAILYIFAQMFTGLFGDLKTRNVFITFEAIFYVVALFTRIFVPLLLGSVMFEEAHKIQDYTATWSIRTEKKTPEENQISELQLTTFMDRLHNQDIGFTGCQYFYVTKTFCLTILGAILTYEVINIQLMKPQLEAKMEIPY
>CaugGr13J
MFVFGIGKVNKMGERNFPRSKFGIPEVLWPVLCVARFTGFMPFYGSNRTALFTSKSVLVFISVLVLTNKIFLLLCYIYRQVRDPNPFDTFRVIRLISTGVYYSQNLTLFVVISTRVSKFVNLLSKCKIIESEISIRYNQILEKIFTRGVTIISISISFVSEINFLYYRKILSKCKNISCYMGYLAKRYGIPKELINISPTATGFYCIIADLPFNFVMPFSHLLLALVSISLYCRFRKFNADVKVFRNSLMPFRTLREIIQQHLQLEILLKELDSVLSPLIFFSYLFTILYTFTRLFTGFFDDLKTGNAFFTFDAIFFVVVLFTRIFLPLLLGAVLYEEAHKIGNYIGTWSFYKESDGTEEDNAAELLMTSFMNRIQNQDIGFSGCQFFYINKTFCLTMVSVFLTYEIIIQQLFSETDTAKVDSLAGANRTSVENLPK
>CaugGr14
MGASKHGVVVSCHCWNMVKILKAEIMPQMSHSNKQGVNTVLDSDVKESKSDFPVFWEIRPLLWFTLIIGVSPFKITCTSPSISFSNHSPLWIVNLFVLVTLLTQSTFAFYKLYEAVSSHMRLRDTVATFPFIFLGAYSTLVLVQYIHKREFFCNAFTNWKKEILFIMKDVPVEEKVITKKFLFMLYLCYGFQLLVSTIGVFLHYSSWPRYNMYWTGMIAEPLGVWYTVGLVFYALVGIWIFSTIIAFDMYIVIAAKVISSNYKRLNIWLTSALDEELKKRKFRSIGNDGKVYGLKLVELTKQVISLNSGMGYPILVMLGLNLLLGCCLVYMSVIACSIPGESHSAAVFAVNSFLILLRVWIVIPSCAKVNCQANSIAAVLSDSILLIDERTCHKVTSFLQTLSLNPVGISAWGFFTIRLSTLTTFMGSMVTYLVVLFQS
>CaugGr15
MAVRGFSATKTIKVHPVNLMGMSTQKQCPDNVVWEMRPLLWFTMIFGISPFRISSKTSDITFSRTSGLHCLNIIIITIFAIHSLYETYRLYICISLKKPLTDTIATFPWIFCGAYAILVMVTFNYNGKKFSYFFTNWKNDNSRIMMNIPYYKETCSKLVAIVYIFYLLQIAITISGIVFMYATTDDYSLYWTALLPQPLSRPCYYIGIFSYIFLSLWMISAMCMIDIFIILASDIVVYNYNSLNKWIEERVKSTSFDVSLNEKTIKLATNLSTQVNCLNQSLGFQVLVMMVFNLILGCSLIYVSFKSVTGVNGSIWFSFGINGILVIVRVFLVVSRCAKINSEANACANPLSESTRMVDERTSHHITVFLQALSINPIGISAFGFFTLTLSTITTFMGTMVTYLVVLFQSK
>CaugGr16
MAVCNSSAVKIIKIHPLSNMEMTQKYISNNVVWEMRPMLWFTMIFGISPFRISSRTNSITFSRTSGLQCINIIIVAIIIIHSLYELYRLYTCIALKKPLTKTIATFPWIFCGAYATLSMVMFNYKGKILSQFFTDWKTENSRIMMNVPYYKETPTKVAATIYIVYLFQAFSTITSIVSMYAITDDHSIYWTALLPQPLSRSWYYIGLASYIFLALWMIAAIFMIDLFIILASEIMVCNFKSLNTWIGNRVHTTAFSSMDSRTETNKIATNLSKQVACLNQTLGFQILVMLGFNLVICCCLIYVSLKSLTSENGGIWFSFGINSILVLSRVLLVVSRCARINSEANACADPLSESTRMIDERTSHQVTAFLQTLLIYPVGVSAFGFFTLTLSTITSFMGTMVTYLVVLFQS
>CaugGr17
MKLNMNLSFGFHPEKMNYIKSVSYYAMLKHEIQDRRSTVWSDSKPEISFSELRPLLWFAMITGVSPFKVSTRNEKIIYDKKSIPFFMNIAVIVILTIHSLYDIFQLHYQAYQKASLRKIISIFPWLFCGISSVASMILTHIEGSELAEALTNWKRNKNIAMKDVPSYKKPGKRFIVLVYLFYGITISLIVIGLGANYVYYPDYHLHWTSLLPQPLSSVQFAIGFVSYVLLPVWLMTCICFVDITIIFVSTCISNEFRNLNLWLTEAVNNRRKIVGESSEEILRHANLLEMKNLTAIVNHFNKSLGFQTLLTLGVNLVLSVSLLYVCLKEMGHPYNVASTFGINAAFVLARTFVLIPCSAKVYDQSTNVAKTLTTSVFYLNGKTSECVLAFLQRIIIEPVGISAWGFFTLRLTTLLAFFGSMVTYLVVLFQS
>CaugGr18
MAGENIQCCVIQDLNILFKFTRFFGICPISVSGTRASFKWRSCVTWCTVFAANLFLVHTIFEIHQLIAEATDDHTLLGNVVALFPWVFVNAIVFLTLVRLLCKGEELVILINDWSNMQRNVSLPYHLKPKSRYSFWTVGMYIILGFLGLGSVIGNYVCEPTFRVYWTSLFPDYIHILFYPGLIFYIIKPIWSILGTVLLEGITCIMAKNIHHDFLALNECFENMLTNHKEPSLHRKSASFPVNMNLESENVLTVVDQTGLNCDTQHWLKLGVYMLMICALIYVSVHEIKNCRRNVWYMTLGNTVSFLVRLLIIVPAFNRVYVASNEMSHTVYRNMSLVGRMPNIQFTALMFTQYQSVHHVGISAWGFFNVTLSTLLTFTATVVTYLVVLFQSA
>CaugGr19
MRTQRQPSADQKRIKNTLKLKRNYLARLENGVYKAPPKYLMPLIYCAVICGVCVNITGNLNAKKWLQILYVILMAGIFTFLSTFEAIQFFMAFGEHVPFQNGVPKQGPLSYATSTDSITNKLSYLTLLTGDVFTLVVIVYLLCNINALQKFYTEWHNVSVCLIEFTDANLKGRFLFMLYGLYLALGAGSVTGIIINYLHTGKENPMYVTSLFEKYWNVLKYPGLVFYIVKPMIVMMAWALVEVTVALASHSIKTMLLSVNNHLLQQPTILPVTSSGSSKDIRINFKPSTSAKNQMDPSLEDICDKISCTMSNHYILSDLTQKLNSIFGPLILLSMGLYLLMITSLLYGTITCLSNDAFFTDLMFFLSSVNYIVRVLVLLPTYSEVNKAANEIVVTFARITTWAPESLINRMSLYLQHVGNEPIGISAWGFFTITLGTMLTFGGSVITYLVILFKND
>CaugGr20
MADGSDELLTNLQKFRKLMPEIGPDGKSRNNPPFLYPLIYAGIFAGVRVPDIKKPWNILDYIHILYAICIAGLFAAISVFQCIHFFSLFGEGKSPDLLMKSTYLSFFCGDFFTLVIIIYMLIKSDLFNKVMKKFRFTVFTFLKYVDFHVVIKQATIMYLIYGVLATALITLVGIAFCTTGTHNPLFISSMFPQYKWSNIKYPLLLFYIYQPLVVIFSWGYVEVNLAFCSCFIKHAMDGINQKLSKSSTEKLDETQSTSDNSSIATISEFRHDPPPTITLDQVSTCILESLEDHHTLCDLITHLNKMFGPLILLAFLHYLLVITILSYGLICGHSVVKSVTVDLMLIVNNLNYAVRVFVLIPIFSHVNSASNNFVLTLSRSTTWAPEELVHRMSVYVQQLTNEPVGISAWGFFTITLGTLLTFLGTVLTYLIILVKNDCENNWTK
>CaugGr21
MEIEDLGLKNIEYLKALSLLRKLGRICGIYVFDKEERRQNTSPVTAILQKIQCAVIILIYFLHSIYDIYTFLDLFFQNANTLLKLDVLPGLMNDFFTAVTLFYYLIYSKEIETTLIKWLRFVQGKKHSYPFTTAVDKKYVYLTYFMYGTLGIGVAAVNLWSFVMYPNSRYFITYLFPVVPGSFGYYFAAGFYFLRPLVATIVSAFAEITICFSSYRLQNNFRLLRKSFKKMNPTSTEVLTQFHPICEITKNILTEHRYLSKSTYFVRKLFGPVLFIDMACGFILVIATTYGCIKNIHYIFCPSDQLAQYHIGDILNEVNFIVCDLNYLIRLIIIVSVCSKVNIQANLIGDVFSGMVRYFPKFVLSRATVFLQRLDGAPVVISAGGFFNITLYTFLSFVSLAITYLVVLLRY
>CaugGr22
MTDEPDKNGMLTDLDNNHKFLPETGSDRGPPRKSPRFTYPLIFAGIFAGVRVPDIKKPWNILDYLHTIYAIFTAAIFGVISVFQCIHFFSMFGELSNSPLLLKSAYLGLFCGDFFTFVIIVYMLVKSDLFNSIMNKIRFAIFNFLKYVDFKVNVKLVTTMYFIYGFLATLFATLVGVAFYTTGSQNPLFISSMLPAYKWNSVKYPLLIFYIYKPIVVIFSWGYIEVNLAFCSYFIKHAMDGLNQKLSKNSISKLDETQSTSDNSSIATISEFRHDPPPTITLDQVSTCILEAMEDHHTLCDLIALLNKMFGPLILFGLFLYLLVITTLTYGLICGHSQARTTAVDLMLTVNNLNYIIRIFVLIPIYSHVNSASNNFVLTLSRSTTWAPEELVHRMSVYVQQLTNEPVGISAWGFFTITLGTLLTFIGTVFTYLIILVKNDCGK
>CaugGr23
MKFNPDAEHENDTTPEIRQRTNVPQDPDFNNKESMEKRNATTDRNYIRPLIMAGLFAGVCVKDIHSELTISFVLHLFYVMLMAGFFAFFSVLQMYQFFIDLKLECEDKLLINLSHLTLLSGDFFTFVAIVYMLFHNEKLTKLFILFHKVSDSLIYIIIKLDQTPTFLFLLYGIYATLTAGSSIGIATSFWITGRNNSMFLTSELHTDWNIIKYPGLLFYILKPIVVMIAWGYVEVTLAIMSYMIHTLFQNVNKRLSQAIEDTDNTPVSISDICQLTIKSMEEHYMLSDLTRHLNDIFGPLLLFDLCLYLLMITALLYGAVKGLASQVPSVSLMLAVNNINYLIRLFIILPVYSKVNRSANEIVLTYTRVMAVAPDILTHRISLYIQQLGNNPVGISAWGFFIVTLGTLLTFWGSVITYLVVLFKDASD
>CaugGr24
MIRKKNPQSQNEKSYLLCLYPVIKAAQILGIYSVKISSDQSLTPVSFWSCQTIYSIIVALIFFIHTIYDAYQFVFSFLHHASTLQKLYILPYVVTDAFTCVAIVYLLFRSRRMTGHVMLWIKLVQTKIYDYPEAHPHVHYKLVFSLYALYAMFIFGASGMNAVSYWDSPKDPMFLTHLIHSDSTYLSRFVFYPFLFFYTVKPVVIGVAAAFVEMNLALASLKLKYCFKDLNLWIKKTTLEVSPDTTSDSTLDLETSIGISLKEHARLSKMTFFLNYFFGPLILIDLGTFLLLITALCYASIRGTNEILLKNENFLNPYLAESFFVGTLFNYAVRLAVLIPLYSGVHENANNTGYIYAKAVTLLDSKVLIRANVYLQRLGNIPVGVSAGGYFVITLEFILLFYSNVITYLIVLFRYQ
>CaugGr25
MVRKKSFQSVNEKSYLRCLYPVIKAAQILGIYAVNISNDNTLVPVKFWSCQTIYSIIVAVIFFFHSIYDMCQFVNAFYNKYTTLQKLYNLPYIVTDAFTCFAIVYLLFRSRRMTNHVMLWVKLVQKKYYDYPEENPPVKYKLVTGLYILYASFIIAASIINSISYYETPMDPMYVTHLFGSKSLSPFVFYPFLIFYFVKPIVSGIAAAFVEMNLALASVKLKDCFKDLNIWIKKSAQETSQQKMSTDYSTLDLETAIGISLKEHARLSKLTFFLNYFFGPLILIDLGTFLLLITALFYASVRGSYAACLLEDEGFTYPRLAEVFFVGTLINYAVRLAVLIPIYSGVHKYSNITGDVYAKAVTLLDSKVLIRANVYLQRLGNIPVGVSASGYFVITLEFLLLFYSNVITYLIVLFRYQ
>CaugGr26
MTIDISYYNDSSTKSHSRNEPNIPEEYKQKYFMEENSYGRIKDSPAYIKPLIIAGTIAGVCVQDIRSKVTPGFVLQLSYVITIAGLFGMMSYLQLSEFFSNLKDENASDAKGLLTKLACLTMFCSDVFTLVAIVYMLVHNVQLTEFFNHYQKIIFGFIDYFDQEESPMYLMMLYGVYLTLAILASAGISASFWLNGNNSSIFLLNQVGDWETTKYFGVIFYLMKPITVMVAWSYVEVTLAIFCLGMEDLFQNVSKRVNQIHKGKSKHEIQEVTIEDICHLTLKSMEDHYKLSDLTRRVNRIFGPLLLFDLCLYLFMITALLYGTVKGIGLQQTPIDLVLAINNISYLIRLFIIVPVCSKVHRSANEIVLTYTRVMSVCPEALKHRISLYIQQLGNSPVGISASGFFIVTLGTLLTFWGSVITYLVVLFKNASENSVDHYLLPPPNNITN
>CaugGr27
MTFDPTFDNDWEFRRREKPNISEEAKQKYFFNNNSYARFRTVPSYIKPLVIAGTFAGVCVQDIRSKITLGYIIQISYVVFIAGLFGMMAVLQLAEFYEDLKNGTGLLIKLACITMFCSDVFTLVAIVYMLFHNAHLNEFFNHYQKVMYKLYDYTVIGDSTRFLMVLYGVYLSLTVLSSVGISVSFWMNGNNMSLFLFDQIGEWQTMKYFGLLFYLLKPIIVMIAWSYVEVTLAIFAFWLCTLFQRVSTKVNQNQDQKNIHDNQDITIEDICDLTLKSMEDHYQLSELTRRLSRIFGPLLLFDLCLYLFIITALLYGTVKGIGLKETPVDVVLAIDNISYLIRLFLIIPVYSRVHRSSNEIVLTYTRVMSVCPEALTHRISLYIQQLGNNPVGISAAGFFIVTLGTLLTFWGSVITYLVVLFKNAAEDS
>CaugGr28P
MVISIAAENTSNDYLVSLLPLLKAARVSGLCISLTKSENKSIFQPGIFYSVLMMLVFILHASYDFYVFASAFFNHAGTLEKIYYLPSLVTDTFVSLTMVYLLVNAKHLNVCIEKWIEMISKCYNKKFDVTKVNKKFLFFVYGLYILIALLLSGINGFCYWNEPDGEIYLSSVILVEDYSFGFYFFLIFYTLKPLAVMVVYAFVELVIGFSAHRLQTNFENLQLHPKNDIGXVPQFPVCGSPSQLCVIEAVKLSMKEHTHLSKMTQCLNCFFGPLVLFDLGASMLLITALTYASITNSQVYDADSFKYSKSFAILTEITFVCTNFNFIWRLFIVIPVCSKVHVMANSIGIPLTKLSRFLPQKVLVQLTTYLQRLDNIPIGISAAGVFNITLFTLLAMFSTIMTYLVVLLKST
>CaugGr29P
MGTENVEPGNMEYVKALSLLRKLGGICGIHIYDEKRRHNISTLISTLQKIQCVVIILIYFLHGIFDFYIFVGLFFIKSNTLFKLDALPGLMNDFFTAFALLYYLVYSTTIENTLVKWMTFIYETKHSYPFTTAVERKFVYLTYFMYGTLAVSGACVSCLSFLAFPNSKFYITFLFNVTPGSFAYYLTAVFYTIKPIVATIVGAFAEITICFSSHRLQTNFNNLRKWLKKVRNVFSLTLYCQFQCQLTICVYTDLFCLMTPVISSLREMDPNQRLCQVSRIALTEHSYLCKTTYFVKTLFGPILFLDMAGGFVLVMASTYASIKNMTYVLWPDQSTLDVF
>CaugGr30F
MTKSNNVISNKIEWHSTKDFALLYPVLFLAKCCGCLAGQFKKGKFQITSPSKINIFFVFLVWVIFSFVTLYEIVQVFRIVTEQKMNNTIAIISFLSSIFGDLFASIAIPYFLFRRREISFLFTLWKKVIITFHPTKCILWDRMQVLKHRVGKKLVIGFYGLYIFLAVQGVCIINYVFWFYPYNNPMAMMHHYDLLNNGSVITSALDVTCFSLRSVALVEVYALVEISIAILSLNIQMYFRHMNMALVLDPPAKSICSRDQLHNLFMKAVDSHALLSDFTHRLNKVFGPLILLDCSISFVMITATIYGLINGFSMNVFAMELSFVFSAGNFLMRLIVLIPTYAYVRKSSDEIGIILSRAATWVPRATLIRLTFYLQRLRCVPTAISAWGFFSLTLYSLLLFWSLVVTYQVLLIQG
>CaugGr31
MAKSSNVISETIEWHSTKDFSLIYPVMFLAKCCGCLGGQFKKEKFQISSPSKINVFVVFLAWLTFSIVTLYESVQVYKIVTEQKVNTIAAISFLSWIFGDLFAAIAIPYFLFRRRDISFLMTLWKKIMLTFHPRCILWDRMQVMKHRIGKKLVIGFYGLYIFLAVQGVSIIAYVFWFYPRNPMAMMNHYDFMNGAAYDEISPIIDITCFSLRSLALVEVYALVELSIAIMSLNIQMYFRLMNMALILDPPAKTICSRDQLHNLFMKAVDSHALLSDFTHRLNKVFGPLILLDCSISFVMITATIYGLINGFSMNVFAMELSFVFSAGNFLMRLIVLIPTYAYVRKSSDEIGIILSRAATWVPRATLIRLTFYLQRLRCVPTGISAWGFFSVTLYSLLLFWSLVVTYQVLLIQG
>CaugGr32
MKSAKISIVSSPCSSEFEDEKSLRRPLQPLLWVAKIFGICCLKSTPEGIKFGYTPLQVCYVVLITLMFLAHTLFLMYQVVNSFVQSNDNIVKLSTTLECLQSSACLIVTTYFLVRVNSFSNFCSFWVDSEKAVTRHIFNRKDFSKRNCFLYYLYALNFVAAIINVTGSVLGYYSDPQNPIFFSSVFKSEKLYYVAFVFYTVKPLFVSVTFTFIETYTCGIAKYMEILFKDLNGCLSNKIDQYKRNRFHSSKSTRTTLTSDHHDDLISTIHQAISHHQILKEIVNQFNDVMGPMILLDMFVYLFSVPATLYGAVKAIEKSSSLVFTFIFMAINVFFHMMIFVPTLNGISTSSKKLSSTFAKAGILCYDNPALLSLMSLYADQFNTAISAWGYYNVTLNSLIGFWGAVVTYLVVLFQS
>CaugGr33
MIYETYMSFKESKQNIEKIIMGSVMVLDISLLISTMYFITQTRKYGEFAKKWLKKESTVIKCIYNREEYPNSKRFIYQLYAINIFILTSSIIGSVVAYVNDFRGNMYITSLFPDTDFVFYIGLVLFAWKTILDHVIYFFVEMYICGVASILEKLFADSNDKLMQALIEHESITKYPGHRFATRNTQSITIAILESIREHQQLSETLSDLNALVGPPVFLNMLTYLFETPCAVYGIFESVRQQSPMTLTFIFLSTNIFFHIMVFVLTLNRVVVTGEKIKHSFKIAVLRCSEYSDMLSVMTLYTQDLDVGISAWGYFKIQSSILVGFFGAVMTYLVVLFQSVDVIVENVNTTSSGSVLGF
>CaugGr34P
MLHQTYISFKESKENIEKLITVVGTGIXSIFPAAAAIFFISGTRKFRLFAKKWLEREIFITKSIYNEEECPSSRKFVYRLYAINTLFLIGSVVGSVVAYVKRPGGSEYITSLLPKTDVVFYVGLTVFVWHTIIIHVMYFFMEMYICTVSSITEKLFVDSNEKLVKALLEYDSTLKLSDYPSVTSITLSIKTAILESIREHQQLSETLSHFNALIGPLVFLDMLAYLFQTPCAVYGIVESVRQQSPTILGFISWTVSIFFHIMVFVLTLNRVVVAGEKIKHSFKMAVLLCSEHPDMISVMSFYTQDLDNGISAWEYFKIQSSILVGFFGAVMTYLVVLFQSVDVVVESVNTTSG
>CaugGr35P
MTKLKKFSNSDQTMVAVGETTAKSIFSPLAPLLWVGKLCGVCCLTWRKGILHFQFSPLQLSYCIIVTLWLLVHGCFMMYQTYLSFKESKQNIEKLITAVGTVMDIFPAATEIFFLSRTRKLEEFAKSWSIQKPYITKCIYNKKQCPSSKKFVYZLYAINALFLIGSVVGSVVGYVRMPGNNLYITSLLPKTDVVFYFGLVCYAWNTIIIHVMYFFMEMYICTVASITEKLFVDSNEKLVLLEYDSALKLPAADYLHTTLITQSIETAILESIHEHQQLSETLSHFNALIGPLVFLNMLAYIVETPCAVYGIVESVRQQSPTTLAFTTMSVNIFFHIMVFVLTLNRVVVAGEKIKHSFKLALLRCSKHPDMLSVMTLYMLDLNVGISAWGYFKIQSSILVGFFGAVVTYLVVLFQSVDVIVESVNTTSG
>CaugGr36
MIYETYMSFKESKQNIEKIIMGSVMVLDISLLISTMYFITQTRKYGEFAKKWLKKESTVIKCIYNREEYPNSKRFIYQLYAINIFILTSSIIGSVVAYVNDFRGNMYITSLFPDTDFVFYIGLLLFIWKTILDHVIYFFVEMYTCVVASILEKLFADSNEKLMQALIVHEPATKYPGHRFAVRNSQNITTAILESIREHQELSETLSDFNTLVGPLVFLGMLGYLFQTPCAVYGIVESVRQQSPMTLTFIFLSVNIFFHIMVFVLTLNRVVVAGEKIKHSFKIAVLRCSEYPDMISVMTLYMQDLDVGISAWGYFKIQSSILVGFFGAVMTYLVVLFQSVDVIVESVNNTSSG
>CaugGr37
MTKLKKFSNSIQTMVAVGETTEKSIFSPLTPLLWVGKLCGVCCLTWRKGKLHFQFSPLQLSYCIIVTLWLLIHGCFMIYQMYLSFKESKQNIDKLITAVGTALDIFPAATAIFFISRTRKLKEFAESWSIQETYITKCIYNKKQCPSSKKFIYQLYAINTFFLIGSVTGSVVGYGRMPGNNITSLLPKTDVVFYFGLAFFAWNTIIIHVVYFFMEMYICTVASITEKLFVDSNEKFLKALLEHDSALKLPADYLSATLITQRIETAILESIREHQKLSETLSHFNALIPLVFLDMLAYIVVTPCAVYGIVESVRQQSPTTLAFTTWSVNIFFHIMVFVLTLNRVIVAGEKIKRSFKLALLRCSKNPDMLSVMTLYMLDLDVGISAWGYFKIQSSILVGFFGAVVTYLVVLFQSVDVIVESVNTISG
>CaugGr38P
MGKLKKFSNSIRTMVADDNTTGSVFSPLTPLLWVGKLCGVCCLTWRRGKLVFQFSVLQLSYCIIVIMWLLVHSCFMIYQTYISFKESKQNIEKLITAFEAAMGIFPATIAIFFISRTNKFREFARNWSRQERSITKCIYNQEECSCSKKFVYRLYAINTLFLIGSVIGSVVGYVRMPGNSLYITSLLPRTDVVFYFGLVCYAWNTIIIHVMYFFMEMYICTVASITEKLFVDSNEKLXFLEYNSAIKMPDYPSTTLVTLNIKTAILESIREHEQLSETLSDFNALVGPLVFLDMLTYLFQTPCSVYGIVESTRQQSPMTLAFITLAVNIFFHITVFVLTLYRVVVAGEKIKHSFKMAASRFSEHPDMISVMTLYILDLDVGISAWGYYKIQSSILVGFFGAVMAYLVVLFQSVDVMLKVLALQVVRFLY
>CaugGr39
MTKLKKFSNSDQTMVAVGETTAKSIFSPLTPLLWVGKLCGVCCLTWRKGILHFQFSPLQLSYCIIVILWLLVHGCFMIYQTYLSFKESKQNIEKLITAVGTVMDIFPAATAIFFISRTRKLEEFAKSWSIQEPYITKCIYNKKQCPSSKKFVYRLYAINTLFLIGSVIGSVVGYVRMPGNSLYITSLLPRTDVVFYFGLVCYAWNTIIIHVMYFFMEMYICTVASITEKLFVDSNEKLVLLEYDSVLPLPADYLSTTLITQSIETAILESIREHQQLSETLSRFNALIGPLVFLDMLAYIVETPCAVYGIVESVRQHSPTTLAFTTMSVNIFFHIMVFVLTLNRVVVAGDKIKHSFKLALLRCSKQPNMLSVMTLYTQELDVGISAWGYFKIQSSILVGFFGAVVTYLVVLFQSVDVIVESVNTISG
>CaugGr40P
SILSPLTPLLWVGKLCGVCCLTWRKGKLVFQFSPLQLSYCIVSALCLLAQCCFMIYQTYTLLMVSKHNIDKLIVILGTALDVVNTILAIIFISQTRKFSELMRNWMRIETYITKCIYNEEECPSSKNFFYLLYTINTLILIGAVIASVIGYVKNHGGGMFITSFLPETDAVFYVGLIFFVWKSVVTPVPYFFTESYICVVASAVEKLFVDSNKKFMKVLIECDSTVKLSVCPSTLNIKTAIMESVREHQQLSEFLADFNSLIGPLVFFDMLGYLIVIPCAVYGIVECFKKQLPMASYFNFLALSIFFYMMVFILTLNRVIVAGEKIKYSFKVAAVQCSENPVMLSLMTLYAQDLDVSISAWGYFKIQSSILTNFFGAVVTYLVVLFQSV
>CaugGr41P
MASDSVHSALRKKSSSSLTSSHKPLLWMAKIAGVACLSRTNDGLKFQFTVIQLRYCVIASAVLLGHGLFLSNQTLNVLFEEEISTIEKLIIAMGMILNVTSATITIYXLSSTRGFRRYMDFWESQEQELVKSIYNCSNPRNSKKYIYFLYVMNTFFLVAMSIGTILGYLKNPYALIYITIFLPRTAVMFYVGLAFYLFHTYVTIVTFLFLEMYICIAVSTLEKMYNDSNDKLVETIQSKYPPTDFAFYISELPSGNRLNITMAITKCIQQHYQITTILGELNKPIGPIVFFGLLCYLFLIPCSVYGLYKSAGIGSPLTMAFSFMTANMFFHLMAYVITLXRVSNASEKIVDTFKMASLHCSRDAAILNLMTLHTQNISIGVTAWRYFKVNLNILVGFWGAVVTYLVVLF


#2431 CaugIr proteins 
#Suffixes after names, which are not part of the gene name, are C – C-terminus missing, F – genome assembly repaired; I – internal region missing; N – N-terminus missing; P - pseudogene


>CaugIr8aI
MKEFFMISVHIVHVLSSKRDAAALRKFIEYTFQMLRISKPIFNILLLSSLCKIFLSYFHQNIGSGFNVNEYIFQSMGLQWFHFYTENVSLCQSVSKGISAIVDMTWGGWDKLAGIAEETKLPLIRLDSTVTPFMTSVSEAVRKRGALDAVFVFDNKVDLTGSIVSLIGKNPLRVMLLERMGTDSQTTLRRLRPSPAFIILMAESRGIEDMWTQLSANQSGVPISYVNEETNLLSSPPIEFLWGPSKFSTVGTWTLKDGYKPMSNFKPPELKRFLRAGTIERRPWIYRDEKTNQLTGFCIELLNKLAEQMKFEYEIVHPADGEFGRTLDNGTWTGLVGDLLRGETDMVVAPITMTSEREEVIDFVAPHFAQTGISIVIRKPERNTSLFKFMTVLRAEVWLSVVGAICVTGVLLWLLERYSPFSARNNESDDEQGRIFTLKESLWFALTSFTPQGGGEAPRALSGRVLVAAYWLFVVLMLATFTANLAAFLTVERMQAPVQSLEQLARQSRVNYTVVQDSWSFKYFKSMADAENEIYRVWKDLTLKGTSSSRFRVWDYPVKEQYGRILDVIQKSAPVPSTEAGLDRVESSKDADFAFISDSAELRYEILRNCNLTEIGTAFAEQPLAVAVPQGSRMQDEISRIILDLQKDRYFETLEAKYWNVSMRDNCESDNEGEGITLQSLGGVFIATLFGLAIALITMGVEVAMYRRKNAANNVKPISEGDLIGSTHNNAPITFLQPLKPRNKMNHLQQMFHK
>CaugIr25a1I
MIKSIMTNLPSNLWINLNLSVFATESRNPIAKNALEAVKKYLEENQVDGKIGTVVEYEIKNGSDAQVIIDDGCKLLDEMLASENPPHVMFDMTLGNAPSDAMKAITRALALPTLTGSYGEEYDFREWLDLDPQENEYLVQVMPPGDVLIQVIRKIVAYQNITSAAILFDNQFEVDHKYKSLLQNLPTRHIIHVVDPTEADVRIQLDKLFMVDIFNYFVIGERDTITKVLNAARDKKMFDRKFAWYALTKQDQGGIGCKDCQNASVVYMTPNPGLGSSNTDQLEKYGIEFKLAPKMDASFYFDLMVRGIKAITQLMNDGQYTIKSRTKCEEYQKESPPEKSTINLRTAMKAVSLNNTLVKYILLILLFQASITPTYAPFEISDKNGYSFPNFTVTLTRYNFTNGQEAGKKEQKPFVQKTEACINKTEGDLTVDCFEGYCIELLNYIRGIIPFDFEITVAPDGNYGAMDVEKKWNGMVQQLVQKDADIALGAFSVMAERENVIDFTVPYYDLVGISILMMKPSMPTSLFKFLTVLEYDVWLCILGAYFFTSFLMWIFDRFSPYSYQNNKEKFIDDDEKREFTLKECLWFCMTSLTPQGGGEAPKNMSGRLVAATWWLFGFIIIASYTANLAAFLTVSRLDTPIDSLDELSKQYKIQYAPVNGTSTATYFERMSYIEQKFYEIWKDMSLNDSMDEVDRAKLAVWDYPVSDKYTKMWQAMLETKLPPKYEDAITRVVKDNRQTGEGFAFLGEATEVKYAAMTECFYLQVGEEFSRKPFAIGVQKGSPLKDQFSEAILKLLNQRKLETLKDNWWTNNNDKKICEKDSSQSDGISIQNIGGVFIVIFVGIGLACITLAFEYWWYKYKVGKNPDEVTPADYNNPAAIAGFGAMEKTNFNTQYNR
>CaugIr25a2N
VFATEARNPVAKIALDAVKKHLDKNPSDGTVGNIVTYEIKEDVTDAQKVIDAGCTLLDEMITSATPPHMILDMTLNQSPSEGMKAISRAIAMPTLTGSYGEEFDLREWDGASSAENEYLVQVMPPGDILIQIIRRIVEHQVITSAVILFDEMFEVDDKYKSLLQNMPTRHIIHVVDQTDDEVRTQLEKLYYADIFNYFILGNDETINRVVKAFRDRDQFNRMYAFHTLTKEHTTYPTCSQCKNASIVHMYPIQTSEAKSNLRKLKTDYGVDLDTVLDIDLAFYFDLMTRGVQAMGKIISDGAYPVGNRTKCSDYSKDNPPPTPDIKLRTTLKNQVKGSYPQTFSEMVITDVNGKSMTKFDVQMDRLNFTKDKQMTKQDQKPFVQRTNSCINHTIPELTTDCYTGFVIDLLCEIRQKHNFDFEIVHSPDGEYGYMDENKNWTGMIKLLVKKEADVAIGAFSVMAERETAIDFTVPYYDLVGINLLMMKNQPSTSLFKFLTVLEYDVWLTIVGLYFFTSFLLFVLDRFSPYSYQNNEEFYEDDEEKRLFNLKESLWFCMTSLTPQGGGIIPKCLSSIVVAGTWWMFGFILISSYTANLAAFLTVSRLEQPIDSLEKLIAQAKIQFAPRKNTTTLKYFERMAYVEDLYYSIFKGQVMNATTPLEMKNYTVWEYPVSDKYNKLLTRMAEAGMPTTMEEAMNTVRDTYSQDGEGFAYVGEATEVRFAAMLDCKFQMNGKEFSRKPYAFGVQKGSPLKDQFSEAILQLLNERRLERFKEKWWLNNWEKAQCPEDKGDEDDGISIENIGGVFIVIFFGIVMAVVTLVVEYFMHKKKYVNDVDNLHPAHISGVPGLDAADPSHSKE
>CaugIr25a3NI
VFTYESRGIVARKVMERTVEVMKQEPGSGKVGYVHYLEIPINLTAQEVLDYSCEMIDDIFRSSDHPPHVLLDMTLAGDHSEVIKLIAKSLQIPTISGSYGQLFDIREWAENTPKENEYLIQVMPAVETLLQAIRNLVLHQNITSTVILYDDELVMDNKFKSMFMNVPVRHLIHRVVDGPESDIATQLEKLHHRDIFQYFVVGRRDTIVKVMEAATKCPIDLFSTLVVWYGIQLDYDARKPRCIHCRNASIALFKPKPNNPGNTKKIYEMLNLKEYLPIHVNFYFDLIRLAVTAVESRPYVEISNASKCNVSLDVMPIYCFTGYSIDMLNEIRKRLGFDYVIHIAPDRKYGYMAPNESWDGMMGELVYKKADIAIGRIEVMAERELHVDFSIPYAEMTGFNILMRKPLEIKNLFSFLTVLDHWVWFIILGMYFITSVVMWNIQRLNPYSYTNDMESYLDSPDPIRTFDLRECLWFCITSLTPQGGGEVPVNPSGVAVAAVWWLFGFIIMSSYTANLAAFLTIGKLATPISNFELLSLQYKIRFAPVRGSGAEVYFKRRMYVENMYYEIWRNMTFNLTAGPYERLRESVFEDVLIWNYHKIWGRMEDAGFAETFEEGVQRLDNDLKITGEGFALIADGTDVKFQAQTRCDYMKMERDVSRKPIAIAFQKGSPLKDQFSESILEVTNNADMTISRERWLTKNYLHRKDCHLYEHMGISIENIGGVFIIVVIGTAMATGILYYEYSSYKKKGYYDLYDEYDPTNTPGMQNRDTMVEDRGESRKRLYYMTKNYQRILFSIISTFKDSWLRILQ
>CaugIr25a4NI
CKGIAEAAASPTPPDLILDYTLIGLMSETVKQYARYTGFPTYSASYRMENNQEQWSKLTPDEKKYLIHVMPPGDLMPQAVRQIIMENNITGAMIFYDQLFDLEKIECDECDFRVHTFTPTYSQLQKKSELAAAGLTGKDIVEIDAAFYYDLTIKAVKSVGKYKEDGTWKQQKLFTCEEMDTQKPPEKSTMDLLSKFKYQPPFVIHKGDNVFEGMFIDMMNDIQNSNDDLTFKYTHVDGHYPYGLKNQTTKEWNGMVRKLIDDEADIAFGAFSKTSEREEVIDFTIPIYDSVGISILMRKPEPEKELFKFLTVLESEVWYCITAAYFLTSILLWAFDIWSPYSYQNNKEKYRDDEEQRIFGLRESLWFCMTSLTPQGGGEAPKNLSGRLISATWWLFGFIIIASYTANLAAFLTVSKLEQPIEDLVDLSNQYKIQYTPMRDTLAYQYFERMSKIENSFYEIWKDMSLNDSMDEYERSKLAVWDYPISDRFTKIFQSIKETKPCDSLEDCLAKVKTNIASFDGIAWLGEETEVDYYLMTDCDVIKVGEGFSEKPYAIGVRKGSFLKDQLSDAITELYKGGNYLAKMKKRWWTKNPLRKRRCRKNPQTTDGISLDNIGGVFIAVGIGTVGGILCIIIESMSYFYRLHKYKPGQQHNQMNSQDAMKYFKGGINPFTTKRAATISTTQKPW
>CaugIr76bNC
KVDMTASFVSFLPERRAVADFSTMIGEEKWVVLMRRPRATTSGDGLVAPFETDVWILVGVALVVMGPVIFVIIWIRVKLCKGDPKLSNLFSLPQCIWFVYGALMKQGSTLNPVSDSTRILFATWWIYVTILTSFYTANLTAYLTLSKVWLPVEDVNELNRRSANWYGMKGDALEYSIR
>CaugIr93aN
YPPWQIFVQNDSNVTTEYKGLIFDIINELAERLNFSYIVTPSPDGLWGIDEDNNGTWNGMVGVLQRNEVTLAAAAFTITDNRLKVINFTTPIDRQGYTFMVKRPAELGRLLLFLMPFQNKVWICIIVSVALTSPLLYLVNRFSPYYPCHDLEKKKLYFRQPLFKLSNCFMYTYGALVQQGGELVPKASSSRILVCTWWLFTIVLVTSYSGNLVAVLTFPSFENPTSYVHDLISYHGVRSWGFHEGQAIIELLQTSETLEYQTLLSNANIYPADEDPPVEKVRMERLAFIDWKSHLLTIMKDDYLKTRKCDFSLGIEEFLERKVALAVPKDSPYLHLFNSEIHHMIQSGMLIKWANDNWPRKDRCSATAEGGEEHVRPVMIRDMEGAFYMMFIGIGFSIIIIGLEILWFKFGISYRIRSFLKRNWIKKKRKRFWKNIKDLKKMKKLLKKDIKKESNNFIPFLR
>CaugIr101
MKTHVVETLLLLLISSAIYAFVNVTPYDDTICDTFVVHIIKKHKLENCTLMLYDVNEDSKVISLLNSVNELSVKYSVERQEKLRNISTKGNVCRLPATLQGPKCSVHIFTSTEEYISEMEKSITSASNNNDFYIFWNTAGSSSKVLLSPLGRTIRHKIGIEPQNGTCNAFTTCLYCDGGSPKVLNITEHDKIYNFDSNFNGKNLTVSVRPSLSLVQAKEDSEGNLRMTRGYNRLLLDVVASKLNFSPHLIRTDEFGRLINGNWTGLVADLINGVADVAIGFSITYHRSLVVDFSIPINLEPLIFITALPTRENRLDTILWPFTKTTWIAILATVIFSCPIFYFLVILRNRFVPDGTKVATFRQCTNYVIATILGNTTILPGYNITIQMLLSFWLFYCYVITSGYKSEQFELLTYPTYVTPPGTLEELVTSDYTWGLHYQGGATYAIFTMSDNPTYLLIGNKMELINDISDCFKKILDKKFACFLWGNTFENSREFYDPFGQFLAVKSPDPVFYTYVTWGFSKNALHKDVIRKIHRLLYDTGVIMYWYKNELGLSQSEAKLFAREKALEQPGYFEALTSDVYSTGEDKSLSLMNLLGSFLLFLFGVLLAIMSFLMEILCDFYHRKCNQL
>CaugIr102
MKTNVVEILLLSLISSEIYALVNVTPYDDTTCHIFVVHVIKKYNLENCTLVLYELNEDSKVISLLNSVNELSVKYSVERQEKLRNVSAKFNVYRLPATMQGPQCSVHIFTSTEDYIPELEKSITSVSNTNDFYIFWIAAGSSSKILLSALGRTIRNKIGIENKDGTCNALTTCLYCDNGSQKVLNISEHGKISHNSYSNFNGKNFTVSVMPSAAVVQASEDSEGKFRMTRGFHRLLLDVAASKLNFNPHLIKTDEFGRVLNGTWTGLVGDLKNGVADIAIGFGITYHRSLVVDFSIAMNLEPLIFITALPTRENRLDTILWPFTMTTWMAILATVILASPVFYFLVILRNRFVPDGTKVATLRQINNYVIATILENDTILPGYNITIQVFLSFWLFYCIVITSGYKAKQFELLTYPTYVTPPSTLDELVTSDYTWGLHYLGGAAYTIFTMTDNPTYLFIGSKMELITDVSECFNKILGQKFACFLWESAFQHNKEVYDPDGQFLAVKSTDSAFFVYVTWGFPKNALHQDAFSKIQRVLYETGIIMFWYKNELRLSQSEAKLFAREKELKHPGYFEALTRDVKEVREDEIVLSLINLEGSFLLFILGVVLSILSFLIELFCDFHKRKRKKSVIKIATALEIPFQAEATLDTVAVDGVSDLFNPCERREMSVRNNAV
>CaugIr103
MKTNVAEILLLLIISSSIYAFVNVTPYDDTTCDTFVVHLIKKHNLENCTLVLYDVNEDRKVISLLNSVNELSVKYSVERHMQEKLRNVSAKFNVYRLPATLQGPQCSLHIFTSVEENIIELGKSITSVSNTNDFYIFWIAAGSSSKVLLSPLGRTIRNKIGIEEQDGTCSAFTACLYCGGGSPKVLNITEYEKIPDFSFNFKGKIFTVAIKPSASVVQANEDSEGKLHMTRGFHRLLLDIVASKLNFSPYLQSSDEFGRVLNGTWTGLVGDLINGVADIAIAIGMTYHRSRVVDFSIPMNYIPLTFITALPTRENRLDTILWPFTMTTWIAILATVIFASPIFYFLVILRNRFVLDGTKVATFRQITNYIIATILENDTILPGYNITIQIFLSFWLFYCLVITSGYKAKQFELLTNPTYITPPSTLKELVTSDYKWGLHYQGGVAYSSFTMTDNSMNLLIGSKMELINDPSECFKKILNKKFACFMWESEFENNKEVYDPDGQFLALKSRESAFSTFVTWGFPKNALHKDVVCKIQRLLYETGIIMFWHKSELRLSRSEAKFFAQEKELKHPGYFEALMHDVKEVRENEITLSVMNLLGSFLMFLLGVFLAIASFIMEILCDFYERKCN
>CaugIr104
MKAYVVETLLLLLISSAVYAFVNVTPYDDATCDTFVVHLIKKHNLENCTLVLYDVNEDRRVISLLNSVNELSVKYSVERHMQEKLRNVSTKFNVCRLPAALQGPQCLLHIFTSPEEYIPELGKSITSASNTNDFYIFWNADRSSSKILLSPLGRVIRNKIGIESQDGTCNAFTTCLYCDGGSPKVLNITEHEKIYNFDSNLNGKNLTVSVKPSISMAQAEEDSEGKLHMTRGFHRLLLDVVASKLNFNPHLISSDEFGRLSNGTWTGLVADLINGAADIAIGFGITYHRWQFIDFSVTMNLEPLIFITALPARENRLDTILWSFTMTTWIAILVTVIFASPIFYFLETLRNRFVPDGSKVATFRQITNYITATILENDTIIPGYNITIQIFLSFWLFYCLVITSGYKAKQFEFLTYPTYVTPPGTLKELVTSDYKWGLHYQGGAAHTIFIMTDNPTYLFIGSKMELIGDISKCSKKVLEQKFACIMWESTCDNNIEFYDPHGQMLVLKSTDSAFFVYVTWGFPKNALHQDAICKIQRVLYETGIIMFWHRNELRLSQSEAKLFAREKELKLPGYFEGLTRDVKEVREYEITLSFMNLLGSFLVLLLGVLLAIVSFLMEILRDFYKRKCNKRLL
>CaugIr105N
LPAMLNGNQCSLHILVSEEEYNSELGKFVLTPNSNDFYIFWNAAGSSSKILLSPLGTNIRHKIGIGNQDGTYNAFTTCLYCDGGYPTILNITEHDNLPDFSSNFNGKNLTVSVKPSLALVQAKEDSEGKFHMTRGYHRLLLDTIALKLNFSPYLIRADQFGRLVNGTWTGLVADLINGVADMAIGFGITYHRSLFIDFSSPLSLERLIFITALPTRDNRLDTIIWPYKTRTWLAILASVIFAFPLLYFLSKLRDKFIPESIRVVTFRQCVNCFIATILENGTVLPAYNPTTRLFLSFWLLYCIIIAAGYKSKLFEFLSNPTYITPPGTLEELVTSDYKWGLHYQGGSAYTVLTMTDNPMYLLIGKKMELINDIFLCFNKTLNQKFACIMWRSVLENNKEFYDPNAQLLALESHSSFFDAYFGWGFPKNVLHRDPVCKIQQALYETGIIMYWYQNELRLSRSEAKFFARERAEKHPGYFESLTLDVKLHEGEKSLSIMNLLGLFLSLLVGLFLGTLSFLMEMLSNFGKKHYRKKTRFIHVGSNASF
>CaugIr106
MLLNVYTWTALICAILPLVKNSPSVSNGTNGFSLFVIDLIDRLMPRCVAVFVGLDVPRSSDLYRPVVQFWNHDGYKQWPFYNGVNQNGGFCVLNVVNSNNYVFQDGISNEKDYYLFLKPGLDQLNKKIKLKVFVFPESDGNIKFVSFDSIFNPRTEIIRTVTSDENISVGELFPDVYSDMKGATLNVVDVGKPLNKSELIHRRSNFLGIPDDYEILDAISEKLNFNWDVHNPANGTHGLLEGSCWTGMIGDVLNSRADLSLTLGITNQRFTVVDFTTPYYTDYLTFFTSLPTIYYSWDTLIRPFRWSTWLFVLFILIFAGPTVFVLIKISVACGNIEDDVTLLSATTGVLHSIVSQPAVIPKSAVARSFFACWFIFSMIMSSFYLSELTYFLAFPTKKEPPSTFNELANSTSYDIGAYNFRSSMYELMTNSGNNVYSDLATRISDVPTILECINKARDNVYACVSFSGFAQYHLLTHFTDEYGNSVIQKAEENSYMESNAFALPKHAPYKPAFDRIISRLIQSGLIQLWRARNVADAKRAGRLFSLRKRGVIQDHLKTDAMSLHLYHVQGPLLVLIIGFSVVMLIVFPLELCWGYTSL
>CaugIr107N
LPATLQGPQCLLHIFTPPEEYIPELEKSITSVSNANDFYIFWIAQAGSSSKVLLSQLGRTIRNKIGIENQDGNCNAFTACLYCESGSPKLLNITEHEKIPDPSFNFKGKNFTVAVKSSASVVQAEEDSEGKLHMTRGYHRLLLDTIASKLNFSPYLQSSDEFGRLLNGTWTGSVGDLINGVADIAIAIGMTYHRSHVVDFSIPMNYIPLKFITALPTRENRLDTILWPFTTTTWIAILATVILASPIFYFLVILRNRFIPDGSKVATFRQITNYIIATILENDTILPGYNITIQLFLSFWLFYCLVITSGYKAKQFELLTYPTYVIPPGTLKELLASDYKWGLHYQGGVAYSIFSITGNSMHLLIGSKMELINDPSECLKKILNRKFACFMWESEFENNKEVYDTDGQFLARKSRESAFISFVTWGFPKNVLHKDPICKIQRSLYETGIITFWHKSELRLSRSEAKFFAREKELKHPGYFEALTHDVKEVRENEITLSVMNLLGSFLVFLLGVFVAIASFIMEILCDFYERKRDLSKLKSPLYLKNDDAGKGDAG
>CaugIr108P
MKVHVVLTLLLLLIYSAVYAFVNITPYDDTTCYTFVVHLIKKHNWENCTLILYELNEDSKVISLLNSVNELSVKYSVERQEKFRYVSAKFNVYRLPATLQGPQCLLHIFTSTEEYIPKLLGKSITSVSNANDFYVFWIANGSTSKILLSPFGRTIRSKIGIEEQDGTFSAFTACLYCEGGSPKVLNITAHEKIPDFSFNFKGKNFTVAVKPSATVIQAYEDSEGKLHMTRGFHRLLLDVVASKLNFSPCLQSSNEFGRVLNGTWTGLVGDLINGVADIAIAMGMTYHRSQVVDFSIPMNYIPLKFITALPTRENRLDTILWPFTTTTWIAILATVILASPIFYFLVILRNRFIPDGSKVATFRQITNYIIATILENDTILPGYNITIXQLFLSFWLFYCLVITSGYKAKQFELLTYPT
>CaugIr109C
MKAHVVVTLLLLLISSAVHAFVNATPYDDTTCYTFVVQLIKKHNLENCPLVLYEMNEGSKVISLLNSVNELSVKYSVERQENLRNVSTKFNVYRLPPTLQGTQCLLHIFTPPEEYIPELEKSITSVSNANDFYIFWIAQAGSSSKVLLSQLGRTIRNKIGIENQDGNCNAFTACLYCESGSLKLLNIPEHEKLPDLSFNFKGKKFTVAVKSSATVVQAEEDSEGKLHMTRGFHRLLLDTIASKLNFSPYLQSSDEFGRLLNGTWTGSVGDLINGVADIAIAMGMTYHRSHVVDFSIPMNYIPLKFITALPTRENRLDTILWPFTMTTWIAILATVILASPIFYFLVILRNRFVPDGSKVATFRQCTNYIIATILENDTILPGYNITIQIFLSFWLFYCLVITSGYKAKQFELLTYPTYNIPPGTLKELVTSDYKWGLHYQGGVAYSIFTMTDNPMYLLIGNKMELINDPSECFKKTLNKKFACFMWESEFDNNKQVYDTDGQFLALKSRESAFFVYATWGFPKNALHKDVVCKIQRVLYEAGIIMFWYESESRLS
>CaugIr110N
CDDEMEPPESSKLQSYFFNYSNEESDFSHFRHFPTFENSALLEERTFITTSDQEDSVFSDPNYSDFEGQHLTVAVNPADLIVQAETDCDGIVRLTRGFHRPILEAVSKKMNFSYSLIISKGFGRVKNNTWTGIVGDLSKGKANFSLGLGITYQRSAMIDYSFPMTFDYLTFITTIPHRDLRLDTLLWPYTTNMWLLILASTIITGTMLYAFVILRKYIIPDNTQIASLYECIECTIGTAFEDDTHLPAYNFTTQVFLMFWLLFCVVITTAYKSKLIAFLSNPTFEQAPLSFEELVNSKYTWGLQYLGGAAYTVFKESDNPVYKRIGMRMELINDPEACLNKTIGRKFACIMYYGSIVNNPKFFDPYGRLIAVVSPAKSFLLGIAWGFPKIVPYRGNFNKVLRMLYEGGLVYHWLTEYYQDSKSLGKLYAQEKSVLHPGYYKSLFKDIDQLDSEVPLSIEHMHGSFVILLFGLGLAIIALLIEFVTAKLKIWRCGLLR
>CaugIr111
MCKSSKMHSISVLFLLLIVTVSCIYITKQDDYNESEYFAGNTINNIINTVLPNCNFVLVHNSTYIPNIFQFLFQNASHGYQIKKFHTSSETLLGNFRSVGQLGTQCNVYAVNVKETQLLKWMETKSFKSDEEDLYIFWNKFDSSENILTSALGNTIKFKIVLLTNKQECAVKGLCFFCDNGAPRIWTIENITKESLLLDSTSNFNRKKMRVVFRPADVIVDGEEDENGTVKLTRGFHKPLFEAVASHLNITYELRKTCCFGRELNGSWIGIVGDLAYDKADLSLGLGITYQRSQLIDFSLPMTFEFLKFLTSVPKKLIRWDTIAWPYDTTMWILIIASILLSGVVFELFSHLRVRYVKNKTRTTNLHESLEYMFSTLLEDETVNVAHNPTTQVFMIFWFLFIMVVGTAYKSKLIAFLANPVFEQPPETFDELVESEYKWGLQYIGGAAYTLFTESDNYMYRKIGSQMDLVNDPYLCLNKTMHSKYACIIYYGSLMNNRDFFDPYGRLLATRSPDRCFLVGISWGFPKHAVYKKSVMQTLYRVYEGGLVYQWQQEHFRDSASQGKQRAKKRALLDSSFYRDVFKDIDESEGTVPLTARNMLGCYIIFAFGNAAATLSFIFEILKAREKSKSKEKASKKLEVLGEIFDTHITE
>CaugIr112N
PTWQLGSSCMVYILIATQSNFLKYVESQEITANEKDLFLLWNTDVSTSTFLQSNFGRKLKYKVALENDLHQCKLYITCLFCIENKPVLPNSDILEDTTWDFHGRNLTAVVAPADLIVQAKEDSNGILRLTRGFHRPVLETVSKKLNFTYDLLKTAGFGRVVNGSWTGIVGDLSKGKADFSLGLGITYQRSFMIDYSFPMTFEHLRFITALPKRYLRGDAIGWPYTWEMWLLVLLFLVLSGPLLYILGQLRHKYIRDNARVVTFNECINMTYATILENDTKVPGYNFTIQMFIIFWLLYCIVITTAYKSKLYAILSNPTLEMPPGEFEELAFSKYKWGLQYLGGAAYTLFQESENPLYRKLSSTMELIKDPYQCFNKTLESKFACIMYYGSIMNNINFFDPDGNLMILMSPAESFEVGIAWGFPKSATYKTSFIKVLRMLHDTGIIYYWQKLHFEDSRDAGKVLANKTAILHPGYYESVLADANNLSERVPLSVKTLFGLFILYALGLCLSLIVFVTEIFKFKAQVKYRRKRRLKAKLFAIRTLVHAELDRSMYKNLYSKDAVFKYDSRKFLP
>CaugIr113N
PTGQLGSSCLVHTMVSTAESFIFWMNQTNFIANEESFFLFWSLDNNVEIFLNSTLGRLTKFKIGLENNFLNNSCDTYQQCLFCENSKLRMQQLKYISREEIFYDSTLNLHGTKLISAVCPADLIVQGTEDENGIFRLTRGFHKPMLKVVAKKLNFTYHLIRSNGYGRIINGTWYGVTADLFEGKADFSLGIGITYERIFKIDFSFPMTFDFLMFITSIPNREIRWDTLMFPYTTGMWLLILVSAVVTSFMFYAFVVLRNKLAPDGGKLAKLDECIQCTIATAFEDDTHLPAYNFTTQVFLSFWLLYCVVITTAYKSKLIAFLSNPIFEKAPENFDDLVNSDYKWGLNFLGGAAYTVFTRSDNPVYLTLGRHMELIKDPYLCLNKTLHGKFACIMYFGSIKNNVNFFDPYGRLTAVMSPDANFMLGIAWGFPKTAVFQKSFYHVLRMLHETGIIYQWQNEYFRDSMEIGKRIAKENAKLNPGYYEGLFKDLDSADGEVPLTIMHVYGSFVFLGFGLGIAAIALGSEIIHVCLETSKQAKISVDKENIGRKWVG
>CaugIr114N
PTGQLGSSCLVHTLVSTAESFTFWMNQTNFIANEESLFIFWNLESNVEIFLNSTLGRLTKFKIGLENNFHNNSCDTYQQCLFCKNSELRMQQLKYFSREEIFYDSTLNLHGTKLISAVSPNDLIVQGTEDENGIFRLTRGYHKPLLEVVAKKLNFTYQLIRSYGYGRIINGTWYGVTADLFERKADFSLGIGITYERIFKIDFSFPMTFDFLMFITSIPNREIRWDTLMFPYTTGMWLLILVSAVVTSTMFYIFVVLRNKLAPDGGKLATLDECIQCTIATAFEDDTHLPAYNFTTQVFLSFWLLYCVVITTAYKSKLIAFLSNPIFEKAPETFDDLVNSDYKWGLNFLGGAAYTVFTRSDNPVYLTLGRHMELIKDPYLCLNKTLHGKFACIMYFGSIKNNINFFDPYGRLIAVMSPDANFMLGIAWGFPKSAVFKNRFYQVLRMLHETGIIYQWQNEYFRDSMEIGKRIAKENAKLNPGYYEGLFKDLDSADGEVPLSMMHIYGSFIFLGCGLGIGAIALGTEIIQVCLETSKQVKISVAKENIGRKLVG
>CaugIr115N
VFSMAYSAVKFSIFLLSSISSNEIFVKNYRIEETTVFDNFTNLNFLEFIKYKLFGKNSDVERFSLTLIQDGMYFGSDMQEFIRYRNLDYYSSLISDLKSANFKKGIKQKDHHGVVYFVIIGNSEKLTEDSLPQFSDEEDLFIFCVQQSGRFNTDLIFSKRLNRIRFKIGIDIDRNWNILGIYSVCFYCANGDKSIFELSPFTKTFLIDTTSNFHGKKLTVTLMPATFIATLRIVNGTIIPTTGFNWPILEATSRALNFSYDLLPTNGFGTVVNGSWIGIPKELRDENAHFSFGLGVTYQRSRLIDFGLPMTFEFITFVTALPKNIYRWDSVFWCYTDNMWGLIFLTSVISCGLIYCISKLRMSYIPEISVMNLRKSAEYVIITILENDLHKVDHNSTFRMFISCWLLFTIVIGIGYKSKLVSNLTNPIFWFPPSLFEDLIQSDYAWAWQYNGGAGYTVFTDSESVIYQQIGAKMELESDSARCLRRARAGSFACIIFYGALVSKAELYDSFGKETVYLSKEQCFHVPVAWSFPKTAAYKTSFRKVHHRLQESGLVYLWFDQMISQAKQEAKIIKRARSAETVDDEKLVVLRIGNVLGTFIVLIVGLVQSLVIFVIESVVNKSRCLIHKKDKFHLENTQIACY
>CaugIr116N
MEKLNVSKFHYPYSNHSSEDHVSRYFQPLLQISGTEDSTETDYSDFEGQHLTVTVCPADLLVNAETDDNGVVRLTRGYHRPILETVAQKLNFTYTLIIANGFGRIVNDTWTGIVGDLSKRKANFSLGVGVTYQRSSVIDFSFPIGFDYLTFITSIPRRDQRLDTILWPYTINMWILIVTATFATAIILYAFVILRKNMIPDNTRVATWDECIECTVATAFEDDTHLPAYNFTTQVFIMFWLLYSVVITTAYKSKLIAFLSNPIFEKAPQSYEELVNSQYSWGLQYMGGAAYMLFKDSENPVYREIGMKMDLIPDPVACLNKTMYRKYACIIYRGSILNNLKFFDPHGRLIAVIAPTESIRVGAAWGFPKKVPYKENFVKVLRMLYDGGLINHWQSEHFESSRKIGKLNAQEKSYLHPGYYELLFQDIDQSGREIPLSISHMLGSFAILLLGLCVAVLSFIVELLNEGRVKKRKGKV
>CaugIr117N
SFACSQSCSTSCFHSHEQYFNDFQTSPYKIMLLIIMFSNFRPTPQLGSSCLIHALVSTAESFTFWMNQTNFIANEESLFIFWSLENYVEIFLNSTLGRVTKFKIGLENNYDNNSCSSYQTRLFSDNSNLGMQLVKSFSMEEIFFDSTWNLQGNHLTGAVSPIDLMVQGTEDENGIFRLTRGYHKPLLAVVAKKLNFTYGFIRSYGHGRIINGTWYGVTADLYDGKADFALGIAVTYERVFKIDFSFSVAFDFLLFITSIPSRDIRWDTIVFPFTAGMWLLIFFSAIVSAIMFRVFVLLRNKAAPDGGKLASFADCVQCIIATAFEDDTHLPAYNFTTQVFLTFWLLFCVVVTTAYKSKLISFLSNPIFEEPPETFDDLVNSDYKWGLNYLGGAAYTVFTRSDNPVYLTLGRHMELIEDAYLCLNRTLDTKYACIMYSGSIKNNVNFFDPYGRLMAVMSPDPSFLIGIAWGFPKNAVFKKSFYKVLRMLYSTGIIYQWQNEYFRDSMDTGKRIAKERAKLNPGYYEGLFKDVDSADGEIPLTMLHLFGSFIFLGFGLFIGVISLGAEIMQVYLKTAKLLKNSVDKGCSAK
>CaugIr118P
MMTQRIFSFFSLCFIGIFEISSRLYLFNLPIYLTHQFLAFFTNFLFSTLFFFFKLNVQIGSHNFLNSVKHETIYKQFNIYTLILLHFFTDMWTSTCNXEKLKIRKFQYIFSNHSSEHHVSFSRYFQPLLQISGTEDSTETDYSNFEGQHLTVTVYPVDLMVNAETDANGVVRLTRGYHRPILEAVAKKLNFTYTLIIAKGFGRLVNDTWTGIVGDLNEKXANFSLGVGITYARSAVVDFSFPLIFDYLTFITSIPHRDLRLDTIFWSYTTNMWILIVTATFATSIILYTFVILRQNMIPDNTRVATWDECIECTVATAFEDDTHLPGYNFTTQVFIMFWLLYSVVITTAYKSKLIAFLSNPIFEKAPQSYDELVNSQYSWGLQYMGGAAYMLFKNSENPVYKEIGMKMDLIPDPVACLNRTMYRKYACIVYRGSIKNNQKFFDPHGRLVAVIAPTESIPVGAAWGFPKKVPYKETFNKVLRMLYDGGLINHWLFEHFESSRKIGKLYAQGKSYLHPGYYESLFQDIDQSGKEIPLSISHMLGSFAILLFGLSVAAVSFIVEKLLNARRVKTWKCKLYMNPRMPFRKMFSALLKLKVGRTKTKKSPVTN
>CaugIr119
MHNICHKFVLLMTLTYFTVECKVSTKEKTVFERKVNRISDTIDDILNTHVHPSCSLVVAMENTPIPLNFTPLMNHHKNHLATGISQVKPAEIEPEVVNATFDPAIQYIPWPVNESNAASVGTCVLFIVLVEDDVNNVLLEMSKYYAILPQRHHFVIWYTGEDFGKFNKTLFSDKSYLFKYKLSAMPGINGDINLVSVCFFCNQGEPEVSRMGTVANERNITWVNTKPYIDTTRKLNGKFMKSVYLHESSPAIIQKLRDNDEVLELGHTLMGVLGEAMDFKWHQYEIDIGEAAAVEMQLEDGKWLGFIGDLMSGKAHMCPGSLVTNKAYKFISYTEVTVIDYITFTTALPKPLFTWKTVFQPYDSWMWLLTGVSILASSVFLVSLMNVKWQKITIFESGKHPESLWLYALPFLILTILGWGPNNYPQSNSTRVFIILWLLFALVLSCAYQCKLVAFMTFPAKEIIPETYLELEQSDYKYGGHFKEMLFTQMIIAEDEIPYIQRFSRKLIGFPDLPTCMKKSQEDKLACLSLRLYLYNKGLKDLDESGNMLYKMAPNAKFNIVGAAMVPKNAVILDNLSKVIQGIRENGMFDFLEVQSFYQAFKIGLRSEERSSHLSASGTRAMTVHQLQGAMFCLGVGFAAGILVFIVEISRNKTRKRKLTRI
>CaugIr120
MYISVIIVVIYAFNTSSSSKIVIRNFVDEFDSEQLTNVIQDIMVNHIPKQCSLVFGFDNESYVLSTDMRYLMVHQNNQWKLSGVVYNKLNEPEDTGENSTSQVYGIPWPGKYVNSKFVGNCAFYVLLTSDARNVENLLEETSKRFMLRTQNDYFLFWNKQKSIDDLNSTLFTPHTSVLKYKMTVVQDSQENMGFILKSVCFFCNKGYPETVTIGNLKNGIPTWTIKSNPYPDFTTNFNGKKLVGVYLESVVPEDIPRLLEAKEPISTTQLLPYLLGNALNFDWRLYQIPAGEAAGAEMQMDDGSWVGFVGDIYHGVADFCPATLVTYKAWKYVDYSFIFYIDPMTFMTAKAIPMFTWKAIFHSFTFGMWCLIASCIFLTIIFLYILITTRKKLGNPFQNNLNPDIFSYSYQMVLFSFICEYPIIQPVATSVRCFVSFWLLVSFVLSTAYTSKLVSFMTFPGHITLPNRFEDLRDQGYNHGGAATHMLFFQMITEETENENLKQVALTAQKYISTAECVQHASKHKIACISILLYLRLESLMFLDSSGKETFIAVPDAGIPVFGTSILPKNFIGKDTYYKKVVELTENGVYYKIVRQTPEDVAFMIGLRNIRAKGLNDDLSKAINLQQIKGPFLILEVGIGVAVFAFSLETLCKLCIPKPCLKYFC
>CaugIr121
MCYSLTYISVIAAVIIYAFNTSISSKIVIRNFVDEFELEQLTNIIQDIMVNHIPKQCSLVFGFDNESYVLSTDMSHLMVHQKNQWKLSGVVHNKLNEPEDTGENNTSPMYGIPWPGKYVNSQFVGNCAFYVLLTSDGRNVENLLEEISKRFTLRTQNDYFLFWNKQKSADDLNSTLFTPHTSVLKYKMIAVQNSQENMELILKSVCFFCNKGYPEVITVGKQKPKTPTWTINSNPYPDFTTNFNGRKLIGVYLENVVPEDIPRLLEAKEPISATQLLPYILGNAVNFDWRLDEVSAGEGAGSEMQMDDGSWVGFVGDVYHGVADFCPATLVTYRAWKYVDYSFIFYMDTVTFMTANAIPMFTWKAVFNSFTFGMWCIIASCIFLTIIFLYILLTVRKKLGNLFQNNLNSDIFSYSYQIIFFSLICQYPIIQPVATSVRCFVSVWLLVSLVLSTAYTSKLISFMTFPGHKTLPTRFQDLRDQGYNHGGDEKHMLFFQMITEETDNENLKQVIVTAQKYISTADCFQHASKHKIACISISLYLRLESLTFLDSSGEETFIAASDAGIPVIGTSILPKNFIGKDTYYKKALGLTENGVYYKINCQTPEDVAFTIGLRNIRAKGLHDDTSKAINLQQIKGPFLILGVGIGLAVFAFTLETLCKLCIPKHYLKYFC
>CaugIr122C
MSLVYGLFKYFCGILFVIYSLCICTNSKIVIRDFLDGFDLEHLTNIIENIVTNHIPKECSLVFGFDNESYVLSTGLNPLMVHQRNQWKLSGVVYNKPNEPENLGENSTSPVYGIPWPGKYVNSQFVGNCAFYVLLTSDARNVENLLEEISKRFTLRTQNDYFLFWNKQKSADILNSTLFTPHTSVLKYKMTVVRNSQENMEFVLKSVCFFCNKGYPEGITVGKIKHETPKWTINSNPYPDFTMNFNGRKLVGVFLENVVPEDIPRLLKTKQPISSTHLFPYLMGQVLNFDWRLYEIPVGEAAGAEMQMDDGSWVGFVGDVYHGVADFCPGTLVTYRAWKYIDYSFIFHFDTMTFMTAKAKPLFTWKSVFDPFTIDMWGLIGVSILIASVFLWLLLRFRKKLGNPFENNLNPNVLSYSFQFICFSLIGQFTDIQLKATSARSFIFIWLLVSLVLSTAYTTKLIAFMTFPNHEX
>CaugIr123
MSLVYGLFKYFCGILFVIYSLCICTNSKIVIRDFLDGFDLEHLTNIIENIVTNHIPKECSLVFGFDNESYVLSTGLNPLMVHQRNQWKLSGVVYNKPNEPENLGENSTSPVYGIPWPGKYVNSQFVGNCAFYVLLTSDARNVENLLEEISKRFTLRTQNDYFLFWNKQKSADILNSTLFTPHTSVLKYKMTVVRNSQENMEFVLKSVCFFCNKGYPEGITVGKIKHETPKWTINSNPYPDFTMNFNGRKLVGVFLENVVPEDIPRLLKTKQPISSTHLFPYLMGQVLNFDWRLYEIPVGEAAGAEMQMDDGSWVGFVGDVYHGVADFCPGTLVTYRAWKYIDYSFIFHFDTMTFMTAKAKPLFTWKSVFDPFTIDMWGLIGVSILIASVFLWLLLRFRKKLGNPFENNLNPNVLSYSFQFICFSLIGQFTDIQLKATSARSFIFIWLLVSLVLSTAYTTKLIAFMTFPNHEPLPKRFDDLLNHVYTHGGDEKIMLFFQMITEETENENLKQVSLTAQNFDSTADCFQHALKHKLACISVSMYLRLENQNFLDPSGKKIFTEAPDAGIPVYGSSILPKNFIGKDTYFRKLMQITEAGLYDKVRQIPEDVAFVAGLKNRGSQESLDISEVINVKQIKGPFLIFGVGIGVAGFTFSYEKVYKFLTSK
>CaugIr124
MRSLIGSILLCILLTCIVSKGFGISLQSDSEMQELETVFKIGENILSNYLPNGCSLVFGLDSGTIIVAHYLSAFLKRQQSQWRLGGIVQMKSEVDDGTDIVENKTEPVYEIPWPGKYTESQHVGNCAFYILMITEPRNTDELLEEVSKRFSVRTQSNYFILWNIHKTIDDFNSTLFTPYTSVLKYKMTPIVDGDEKVIKIISTCFFCDHGNPELVTVGEFKDSEPNWRTDPFPDFTRKLNGKNLTGVYIEKIVEEEVPQKLKVRSPVMNAEMMMFLIGDALNFKWDVYEISIGDAAAADVQLDDGSWIGLVGDVYHRRADFCPGTVVTYRAWKYIDYSYLFFLGKVSFMTARAKPLFTWKTVFKPFTKGMWFLIGCSTVASSFIFWWLLTTRRKFGKVFETTDTVCLSSYSFKYLCFSLISECPTKIPVATSARCFIVFWLLVGLVLSCAYSSKLIAFMTIPEKESLPTRFDHLLGSKYMYGGDWKQMLFFQMIIEQTENEKLQLLGSTLKTFGSLEECFRSGLNSYIACISLSIFLRVASFKFLDSSGHELFEEAPDASVAVWGTFILPKNFIAKDTFHRKFVEFSESGLYSLIVSQLPENTAFYIGLKSKGNELSEEDGPKKIRVNQIQGPFLIFGIGIIGSIAVFIGEFIVVCCSRK
>CaugIr125
MVLLNLISILLSVIFLLPVVHSIVEKDNPDARLNILTHINRLNEKVISGRRKYCSIIATTNNADVLKSLKNILQLHQSNLLPGGLYYYDLDGENANEPAQNISGQFHNIPWPGNNRFAEYAGSCVIHLIVSQSLADIEMLLEKVSTVFVVRPSLDYFILIPLMESDVSSSEILFDKTKLSVLKYKLILLTETGVIELKSVCFYCNNGYPVLVDIGSIDRQNNLKLFYGNPFPDFTRTLNGRHLEGVFLFELSQEILDEKRRNDEPPTVIQGVQPLLAYGLNFTWHFYVIDVGEAAAMETQMDDGSWVGFVGDVFYQKADWCTVSVITYKAWKYVDYTLVNYIDVANYVTMNPKPVFTALTLFQPYTANMWIFVCFSIVGGSIFFTILLYYINLKFITEGGPRSKTALLLYSSQYLSLSLIGWSPSFLPTSASGRCFLIFWLLFTMVINCGYQSKLIAFMTFPQKEFLPQNYPELIDSEFRYGGDLKEMLFLQMVLENSEDAKLKEMIVNLETYDNLMECLKVSVKERIACISVRLFLLFEMNLLLDSNGDSLLKLATEETSILLLTASIFQKNFVGLESFNRVQQRIIEGGYLFYKLQEMSNYYAFRQGLKSRDWSVVINGGTEPLTIHHMLGPFVFIAFGVAISLTVFVFELLFRFLGACCE
>CaugIr126
MVIFNVVSLLLSVTISLNVAHTIIEKDIPDPKLNIPRHIDKLNQKIISSSKKYCSILATTNIEEALQPLEQALQHHQSNLLPVGLYYYDSVQSENEPVQNITGQFNNLPWPKNNLFAEYAGSCVKHLIVSQRLPDIEMLLEKVSTVFAARPSLDYFMLIPLLESDISRSSDLFEKSKLSVLKHKLILLTESVDVTAFKSVCFHCNNGNAVLVNIGNVNSNGNSEWFYDNPFPDFTRNLNEKHLEGVFLFELSQEILDEKRRNDEPPTVIQGVPPLLAHILNFTWNFHVIDVGEAAAMETQMDDGSWVGFVGDVFYQKADYCPVSVMTYKAWKYIDYSQVNFIDVCNFVTMNPEPVFTALTLFQPYTTNMWIFVCFSIFGGSIFFTILLYYINLKFSTEGPKTKTVLLLYSSQYLSLSLIGWSPSFLPTSASGRCFLIFWLLFTMVINCGYQSKLIAFMTFPQKESLPQNYPELIDSEFRYGGDLKEMLFLQMILENSEDAKLKEMIENLETHDGLMEFLKVSINERIACVSVRLFLIFEMNMLLDSNGDTLLKLATEETSILLFTAMVFQKNFVALKSFNRAIQGIIEGGYFFYKLQHNSNYYSFRQGLKSRDWSVTINGGTAPLTIRHMLGPFVFIALGIGISFVVFIFESLSKLLEVYCGCNR
>CaugIr127
MALSNQLTGYFIFYFVSSVEIISSTENGIAGRVISHILNEHLEDCIPVTVTDNGIPSENDLNFKKYVPRGEIRKEILQSEESQTQNISGQFNNIPWPFNHMNSVSSGNCVLFVVITETLEQVPDLLDYCSSIFTVRPQYDYFLILPSSVITNQKVLVENEKLRDLKFKLVISKIDEGIYNFGSVCFFCDNGNYSFVNVGEITEHEIKWYYSSPFPDFTTSLNGKHLEGVYLYSINAKFFENLKQRGDLVTVMETFPSIFSHAMNFNYNIYEIDIGEAAALDTQMDDGSWVGFVGDVFHGKADFCASAIMTYKAWRYIDYTVVNYLATGTFLTNLPQSIISDYRAIKPYTPYMWVLILVSIVIGSITLTIILYIVKDSSVRDKPKMVSLFELLQFLTFTLIGWSKDKLPTTSTARCFIIFWLLFAMVINCGYQSKLIAFLTFPPKEILPENFYELLDSDFTYGGDIKHMLFLQTILEESESASLQRMMANLKNFNSLAQCLSESLKHKVACISTSFFLKRKMNLILDANGKYMHELATKETSFFLPCATIVRKNFVALKSLNRVIHVVIESGLMMGFFDRTSFHNSFRSGLRNRFMDSSDEGGTKPLAVPHLKGCFIGLCMGLSLALTVFFLEIVTVNMMKICKYYTSSAVTSIFDKLL
>CaugIr128P
MVILRELLLLCLTIFICIHAKIFSSRKTEISDQIINHIIREYLKDCKLVTVTDSALIPFENSIYHKNYVPRGVLKKEFNSEDHSQNISGQFNNIPWPFNHMNSVSSGNCVLFVVMAKTLEKVPDLLDYCSSIFTVLPQYDYFLIVSASEITNEKLLVENEKLRNLKYKLVLSETASGTRYLKSICFFCNNGNYRFVNVGEISGNNYYWYYSSPFPDFTTDLNGKHLEGVYLFDINEKYFQDLRERGDLVAVVETFLLLLAQTMNFNYNVYEVDIGGAAALDTQMDDGSWVGFVGDVFHGRADFCVSGIMTYKPWRYIDYSVVNFIDTGTFVTNIPHPIFSDYTVVKPYTRNMWILILVSVAIGAISLTIMMHIVKDSTTRDKTKIESLLELLQFLAFTLINWSKDKLPVSSTARCFLSFWFLFAMVINCGYQSKLIAFLTFPPKDTLPGNLYELLDSDFTYRGDIKYMLFLQTLLEDSESVVLQRMMANLINFNSLSECMADGLKRKIACISLTFELKYEMNLFLEXNFIALTHLNRAIHDTIESGLLMGFFDRNSLYNSLRSGLRNRLLSPDEGSDTKPLTVPHLRGSFIGLCIGLSLALTIFIFEILAVYAMKVCEY
>CaugIr129
MVVLREFHLSCITLFIFIHVQMLSSMKIEIAEQIINHIINEYLQDCKLVTVTDSAFIPFQNKVYHKNYVPRGVLKKEFNSEESQPQNISGQFNNIPWPFNHMNSVSSGNCVLFVVITETLEQVPDLLDYCSSIFTVRPQYDYFLIVSASEITNEKLLVENEKLRNLKYKLVLSETVTGTHYLHSVCFFCINGNYSFVQVGKISGSNIYWHYSSPFPDFTTTLNGKHLEGVFLYKINPQVFEDLKRKGDLVTVIQNFPVLLAQILNSSYNVYEIDIGGAASLETQMDDGSWVGFVGDVFHGKADFCVAAIMNYRAWRYIDYTVMNFIDTGTFLTMVPQQIISDYTVIKPYTPNMWMMILVSIGVGTISLTIMMYIVDDSGVKDKPKIESLFVFLQFLTFTLIGWSKDKLPFSSTARCFLSFWFLFAMVINCGYQSKLIAFLTFPPKESLPENFYELLGSDFTYGGDIKHMLFLQTILEESESVVLQSMMGNLVTFNNLPECMEAALEQRIACISLKFLLQREMYNYVDANGELMLSLALRETSLVLPCAVIVRKNFVALKTLNRGIHATLESGLMLVFLQRTSLYNSFRSGLRNRRWSVSEGSDTKPLAVRHLNGSFIGLCMGLSLATTIFILEFVTVNIRKVCNC
>CaugIr130
MNVLTIFCILCTSASAIGNSQENLKLVNYIVKNILETHLKLCTTILVADGKVENREIFSSQQNYLSTGISVKPTVVDDNVENEVNLTAGANNVPWPFNYQNSQPIGNCALFVIIADTLVLVPDLLNSVSQIFMVRPQYDYFLIASLQGDGKDNVLFEDVKLKDLKYKLVLSKTSDGTYNLGSICFYCDKGNPEFVNVGRISENELTWYYSSPFPDFTKNMNGKHFEGVFLFKINPEYFEEKKRRGDFATVPEAFITLIATSLNFEYDVYEIDIGDAAALDTQMDDGSWIGFVGDVFHGKADYCVVGIMSHKAYRYIDYSAVSYVDSVTFLTRNPQPVISGTTILKPYTPRMSILILISVIIGSLSLGFILISVHDYNVTSAKKQNLFYYSLEYLFFSLVGLAPGKIPVASSARCFLSFWLLFAMVINCGYQSKLIAFLTFPAKETVPEDFFELIESNFRYGGDIKHMLFLQTILEFSDSPTLQRMMENIVNFDNLNICMGSALKDKVACITTKYFLSVELYNFLDARGDVLHTIATKESSMVIPFSMIHKKNFVSLTNVNRAIRATVESGLMLGFFERTSLYNSFRSGLRKRFWEINEGTDTKPLALSHFKGSFIGLFSGLSVASVIFMGEVLRRIMKCISK
>CaugIr131
MNGLEIINIVNYIVHMHLSYENLVVITKQSMNIAYIDSLLLQNNYKPSGVLVKPVNIETDDSAKNVSGRFNNIPWPFNHFDCVPVGNLVLFIVLSETVDELPDLLDYCSSVFTVRPQYDFFVFVSLEETENYDVFVEDVTLKNLKNKIIISGENKQLQDLKAVCFFCDKGNPVIVDIGKISENKVVWYYEKPFPDFTKSMNGKEMKGVFLFDHTQEMQKDLDENSKQQNIGRLFPAIMGTAMNMNWSVYEIDIGKAGAMETQMDDGSWVGFVGDVFHGKADYSPFSLMTYKAWRYVDYSCINYLDIVTFTTLTPQPVSSGWTIFWSYTPGAWLIIFIGTGVSAFAFGSIMKIHKFFRENEDKFTDSFYLYSVLYMYLSLISWAPKTNPLNSSARCFLAFWLFSAMVINCGYQSKLIAFMTFPAKETLPKNFIELIDSDFKCGGDVKHMLFMQMILENTDSPALLKLLAKVENFKSLKDCLAAAIEQRLACASVTYLLTLDSNSFVDADGNLIHKIAKEENSIMNIMAMIFPKNFVALNTFNRAIRALWECGMIRGQIEKNANFKAFRSALQSRYTSVRSEEGTKPLTVSQLLRTFQCLAFGVLIGVIIFFAELSKIWIKSCFPGKIISVRSF
>CaugIr132P
MNGLELISVVNYIVHTQLRYEILVVVTEQSVNVAYIDSLLTQNVYKPFSVVVKPFNFNNDDSQQNVSGRFNNFPWPFNHFDSVPIGNSVLFVVLSETVDQLPDLIDYCSSMFTIRPQHDYFVFVSLEETKNYYVFVEDPRLKNLRNKVIISGEDKKLHDLKSVCFFCVTGNPEIVDIEKISENKIFWYYENPFPDFTKSLNGKQMKGVFLFNHTQAMQKELEENGKQLNVGRILTAIMGTTMNMNWFVYEIDIGKAGAMETQMNDGSWVGFVGDVFHGKADYAPTSIMTYKAWRYVDYSYINHLDTATFTTLTPQPVSSGWTIFWSYTPGAWLVIFIGIGVSAFLFGSIMVVHNYVHESEDRFTGSFYVYSVLYMYLSLIFWAPKTNPFNSSARCFLAFWLFSAMVINCGYQSKLIAFMTFPAKEILPQNFLDLIDSDFKCGGDIKHMLFLQMLLENTNSPTLLKLLVKIENFQSLKECLAAAIEQXACASVTYLLTLDSSSFVDADGNHIHKMAKEENSIMTFNAIVFPKNFVALESFNRAVHALWECGIIRGQMEKNANFKAFRSALQSRYASVRSEEGTKPLTVSQLLRTFQCLAFGVMLGAIIFFVELRKTWVKIICLPDTIVSVRSF
>CaugIr133P
MRFLISNYLSYYFVAILSVIFHTVITNMNNSYFINIIRNILQVNFDYENVVLVTEEHTNFVQLYSLLVANNYKPYGAMVKPSNFKADVSTKNISGQFNNIPWPLNNFYSKPVGNLVLYLVLSKTVNHLPELVDYCSSVFLVRPQYDYFILVSMDEIETYHMFHGDPILKDLKYKIIISGNNEQVHHLKSVCFFCDNGNPEIINIGEVSKNKIIWYYGKPFPDFTKSLNGKRMNGVFFYKHTQEIQKYLEDNDKQQNLVQVLLSIIEKKLNLNWSIYEIDIGRAGAVETQIDDGSWVGFVGDVFHGKADFSPISVMTYKAWRYIDYTYILYADLATFTTQSTACFXGWTIFKSYTPEMWMLIFTATGVSGVVLGLILDFYRSFYNGGEDVFRNNLYLYSLQYLYFSLIGWSPNSFPSSSSARCFLSLWLLSAMVINCGYQSKLIAFMTFPTKETLPENFLQLIESDFKCGGDAKHMLFFQMILENTKSPTLQKLMTKVENFRSLSKCLETSIEQKIACTSISYLLHQESNNFLDIEGRHLHKMAAKENSVTIYSAMVFRKNFVFLETFNKIIKALSECGMIRGQIEKNTNYKAFRSALQSRYTSVAGDGGNKSLTLSQLLRTFQFLMVGLLFGIITLGIERSKACFKRTNKLIKVVKVVS
>CaugIr134
MCPINVQYIGINAVTIILVTNVIALHLGFVIPLFYNISYDYTISENHITLSTMNGINIINIINYITHIHLEHENLVVVAEQSMNLAYTDSILVQDNYKPSAVVVKPLNFDNDDLTKNASDGRFNNIPWPFNHFDCVPVGNSVLFVVLSETVGQLPDLLDYSSCVFTVRPQYDYFILVSLEETENYDVFMDDPRLKNLKNKIIISGENKRSYDLKAVCFFCNKGDAEIVDIGTVSENKLIWYYENPFPDFTKFVNGKEMKGVFLYDHTQEMQKELEDNGKQQNMGQIYHPLLGKAMNMNWSIYEIDIGRAGAVETQMDDGSWVGFVGDVFHGKADYSPFSLMTYKAWRYVDYSYINYLDIMTFTTLAPQPVSSGWTIFWSYTPGAWLLIFIGTGMCAFVFGSIMKIHKFITESEDKCTDSFYLYSVLYMYLSLISWAPKTNPFNSSARCFLSFWLFSAMVINCGYQSKLIAFMTFPAKEILPQTFIQLIDSDFKCGGDVKHMLFLQMLLENTNSPALLKLLTKVQNFKSLKECLAAAIEQRLACTSLSYLILLDSSSFVDIDGNLIHRMTKEENSILTFSAMVFPKNFVGLESFNRAVHALWECGLIRGQIEKNANFKSFRSALQSRYTSVRSEEGTKPLTVSQLLRTFQCLAFGVLIGASIFFIELSRASSKCFCFSG
>CaugIr135
MSLLCITNQTSVLYCTRRYNISRSHIRNMNWTSIINVINYIVHIHLEYENIVVVTEQSLYLAHLGLILIADNYKPSGVVLKPANTDVDNLRKNVSARLKNIPWPHNNIDSVPVGNSVLFVVLSETVDRLPELLDYCSSVFSVRPQEDYFVLVSLEEIENYDVFVDDARLKNLKYKIITSGKSRQFYELKSICFFCNNGNPTIVDIGKISMDKIIWYYQMPFPDFTKSLNGKQMKGAFFYDHTQKMQRDLEENGKKQNMGQIFPALIGKAMNMNWSMYEIDIEKTGAAETQRDDGSWVGLVGDVFHGKADYSPLSLMTYKAWKYVDYSFINYLDTITFTTLAQHSVTSGWTIFWSYTPGAWLAIFSGTGISAFVFGSIMKVHKYVHDYEKKFTDDFYSYSLLYIHLSLIFWSPKTNPFSSSARCFLAFWLFSALVINCGYQSKLIAFMTFPEKETLPQTFIQLIDSDFKCGGDVKHMLFLKTILENMNSPTLLKLLTKIENFKSLKDCLAAAIEQRLACTSLSYLVLLDSSSFVDVDGNRIHKMAKEENSITTYWAMVLPKNFVALNSFNRVIHALWECGMIRGQIERNGNFKAFRSALQSRYTSVRSDEGTKPLTVSQLLRTFQCFASGVFLGAIAFCIEFIRASVGKSSLQRKVTKGKSFKN
>CaugIr136
MMIWNAYFITIVTSAIQLPVSDVTDADVFQIVKYIADEYLKLSNLVLVIERNLSIVLSNKTVFKMGYRPSCVLIKSFETDWEEPLKNVSGRFNNFPWPFNNVDQVPVGDSVLFVVFSETVYRIPELLEYASSMLTTRPQYDNFLLVTMEVIMDYQLFLKDPRIKDLKYKVIISGSSKNVNEYHLQSVCFFCNNGYPEIVNIGKVFENNKIIWYYNEPFPDFTKSMNGKQMKGVFLYDHTQEMQKDLEQNGKLQNLGQIYSTLIGSAMNMNWSIYEIDIGRAGAVETQMDDGSWVGFVGDVFHGKADFSPFSIMTYKAWRYVEYTYINYLDVVTFATLKPQLVSSGWTLFRSYTSGMWILIFIGTGIAAIVLGLILTFYRNFKTDGGNVIRNNLYLYSLQFLYFSLIGWSPNILPLSSSARCFLSFWLLSAMVLNCGYQSKLIAFMTFPTKETLPENFLQLIESDYKCGGDVKHMLFFQMVLENSNSVTLQKLMIKVENFKSLRECLEISVDKRIACASLSSLILQDSSQFLDIEGNYIHKIATEENSITVYSAMVFKKNFVALETFNRAVKALWECGMLRGQIEKNANFKAFRSALKSRYTSVNSDVSTKPLTLSQLLRTFQCLLIGLTLGLICFIAEYIRRYLNISHRHREVLQPWSR
>CaugIr137P
MSKKTTYLIAIISCIFSISDCKTVENKLFIVNKIITDILENHLAHCSIIYATQPSASNILFSQHINYVNTGVIVKSILSDEDDSVQKATQNSSEHFSNIPWPYNHFYSGPAGNFVLFIVIAETLQQVPDLLYYCSEIFKVRPQYDYFLIVPLKESNNYSILLEHVTLRDLKYKLVLKKVENGKYNLDSVCFFCNNGDPEIVHVADVTANEITWHFGTAFPDFTRNLNNKFLEGVFFLDLYPEYFPAMKEKGELETVYEALPLIAGQALNIRWNVHEIDIGEAGAMDTQMDDGSWVGFVGDVFHGKADFCVSAVYNYKAWRYVDYSVQNYMDYGTFVTMKPRIATASGSTILKPYTTDMWVCIISSVILGVFFLGTFLLVFKNTGIGKNRNASAIECYTYSLQYLFFSFIGWSPSALPFSATARCFLIFWLLYAMVLNCGYQSKLIAFMTFPAKEILPENINELIDSDFSYGGDVKHMMYLQMILENSESPTLZRMMANVINFDNLNECMDVAIESRVACLSISFYLLRSMNNYLNSKGEDILRIATTETSMTLSMAMVFRKNFVALETFNRFVYGSLESGLVLGFYEKCGIYNSFRIGLKTRNTSVHGSDETKPLQLFHLMEPFRGLALGLLVASVLFLLELGAKKVEKCCICRN
>CaugIr138P
MSKKTTYLIAIISCIFSISDCKTVENKLFIVNKIITDILENHLAHCSIIYATQPSASNILFSQHINYVNTGVIVKSILSDEDDSVQKATQNSSEHFSNIPWPYNHFYSGPAGNFVLFIVIAETLQQVPDLLYYCSEIFKVRPQYDYFLIVPLKESNNYSILLEHVTLRDLKYKLVLKKVENGKYNLDSVCFFCNNGDPEIVHVADVTANEITWHFGTAFPDFTRNLNNKFLEGVFFLDLYPEYFPAMKEKGELETVYEALPLIAGQALNIRWNVHEIDIGEAGAMDTQMDDGSWVGFVGDVFHGKADFCVSAVYNYKAWRYVDYSVQNYMDYGTFVTMKPRIATASGSTILKPYTTDMWVCIISSVILGVFFLGTFLLVFKNTGIGKNRNASAIECYTYSLQYLFFSFIGWSPSALPFSATARCFLIFWLLYAMVLNCGYQSKLIAFMTFPAKEILPENINELIDSDFSYGGDVKHMMYLQMILENSESPTLZRMMANVINFDNLNECMDVAIESRVACLSXLNLETCSLGNESLSFEVDQLS
>CaugIr139
MSNKTIYLIATIFCIFSTSDSKTEESRLFIVNKIITNILENYLSHCSIIYATQPSASNISAVQNINYVNTGVIVKSLLSNEDDTIEKATQNNSEHFSNIPWPSNRFYSESAGNCALFIVIAEILQQIPGLLDYCSEILKVRPQYDYFLVVPLKESNNSYSILLEDVTLRDLKYKLILNKVETGKYHLDSVCFFCNNGDPEFVHVADVTMNEITWHYGTAFPDFTRNLNNKFLEGVFFMDLNPEYFTAMKQRGELATVYETLPLIAGQALNFRWNVHEIDIGDAGAMDTQMDDGSWVGFVGDVFHGKADFCVSAVYNYKAWRYVDYSVQNYMDYGTFVTMKPQIATDSGSTILKPYTTFMWACIISSVILGVFFLGTFLLLFKNTDICKNRNPSAIECYTYSLQYLFFSFIGWSPSALPFSATARCFLIFWLLYAMVLNCGYQSKLIAFMTCPAKEILPENIYELIHSDFSYGGDVKHMMYLQMILENSESSTLKKMMADVINFDNLNACMDVAIESRVACLSISIYLLRSMNNYLNSKGEDILRIATTETSMALSMAMVFRKNFVALETFNRFVYGSLESGLILGFYDKCGIYNSFRIGLKTRNTSVHGGDETKPLQLFHLMEPFRGLALGLLVASVLFLLEIGAKKIEKCCKSKN
>CaugIr140
MAILISQLTRYFVFCFLGSVEMISSTETAIAGLVISHILNEHLDDCILVTVTDNGIPSENDLNFKKYIPRGEIRKEILQSEESQPQNISGQFNNIPWPFNHMNSVSSGNCVLFVVIAETLEQVPDLLDYCSSIFTVRPQYDYFLILLSSVITNQKPLVENEMLRDLKFKLVMSKTSVDIYNFGTVCFFCDNGNYSFVNVGEITADEIKWYYSSPFPDFTTTLNGKHMEGVFLFNINEKYFEDLKQRGDLVTVIEKSPSIIFQSLNSSSNVYEIDIGEAAALDTQMDDGSWVGFVGDVFHGKADFCVTAVMTYKAWRYIDYTTVSFFTTGTFLTKSPQLIISDYTVVKPYTPYMWAMILVSIVIGTITLTIILYIAKDSSVRGKSKMELLLELLVFLTFSLIGWSKNKLPSNSTARCFIIFWFLFSMVINCGYQSKLIAFLTFPPKELLPETFYELLDSDFSYGGDIKHMLFLQTILEESESATLQRMMSNLMNFNNLPDCMAEGLKRKVACISTLFLLEREMNLFLDANGKHMHTIAMKETSLFLPCAAIVRKNFVALRSLNRAIHATIESGLLMGFLDRNTLHNSFRSGMRSRFMKNNDKGGTIPLAVPHLKGCFIGLCMGLSLAATIFFLEIVNVTIKNICDHY
>CaugIr141
MNEKFKIFLFLNLNFLVVQAVARVDIVISIVRNILDKNLKECSVVTIIDEQIQSGKLPSLLHNKYVTSGLFVKSNLVNDISEKVNLTDSFNNIPWPFNYKNSQPVGNCVLFIIIAKTLQQVPDLLNSASQIFMMRPQYDYFLIVLLHGSDKDNVLFEDVKLRDLKYKLVLSKTVNGAYNLGSICFYCDHGNPKFIEIGHTSENQVIWYYSSPFPDFTRFFNGKHLKGVFLYNVTAEYFENMKRESKSMTTMDAIIPLYEKHFNLKCTVYEIDIGGAGALDTQMDDGSWIGFVGDVFHGKADFCVAGIMSHKPYRYIDYSVMNYVDSFTFSTRNPVPVSSNYVIFKPFTLLMWILILGSVAIGALSLTVFLIATSNRIIICEKTQKLLSYSVGYLFFSLIGLSPNKIPVTSSARCFLSLWFLFAMVINCGYQSKLIAFMTFPEKETLPEDFFELIESDFSYGGDVKHMLFLQTVLENSESSALQRMMGNTLNYNSLSDCFKSALEDKIACLSVKFFLSRESTNFLDARGDTVHMIATKEVSLTIPFAMMFRKNFVSLSHFNRVVRTLSEGGLLFGLYERTEMYNTFRSGLRNRYWSINYGTDTKPLTLSHFKGALGGLIFGLLLAIVVFVIELAMLVIKNIRF
>CaugIr142P
MLFEKMKGTFAALVSLVCVYLVVEIVGSKDIVENIVRSIFGKYLKQCNVVTIVDGQIQNGKLLSFYHKNYGASGLFMKHNPVKNDNENEKVNLTEGFNNIPWPFNNQNSQSIGNVVLFVIFAESLQQVPDLLNSASRIFMVRPQYDYFLIVTLRGDGKNNNMLFEDVKLRDLKYKLVLSKTSDGVYNLSSICFYCDKGNPQFVEVGHISGNKIIWHHSTPFPDFTRFFNGKHLKGXFCIIIITAEYYENMKQRGELMTTMDAVLPLYEKHFHVSMTVYEIDIGGAGALDTQMDDGSWIGFVGDVFDGKADFGAAGFMSDKAYRYIDYSVMNYIDPITFLTRNPLPLHSNYDVVKSYSVGMWILILISVVIGALSLTFFLITNDRSTVCSNKQNFLYYSVGYLFFSLIGWSPNKTPVDSSARCFLSLWLLFAMVINCGYQSKLIAFMTFPEKEIVPGDFFELIESDFSYEGDVKHMLFLQTVLENIESPALQKMLGSTLNFNNLSECLTSALEKNVACLSIKTFLLRERTNFLDARGDTVHQIASKEVSMTIPCAMMFRKNFVSLSHFNRVVRALSESGLFFGLFERTAIYNSFRSGLRNRYWSINDGTDTKPLTLSHFKGALGGLIFGLLCASIVFVVEFIFILKNNLFC
>CaugIr143
MTVMCSFFEYISLLGVLPWLVSTGFALKYESDPRNLETGSVLEIGEDILSVHLPNKCSLVFGLDSGKDVLYYLSSFLKRHQSQWRLGGIVQMKSEVEENVDIRENKTEPVYEIPWPGKYTESSHVGNCAFYILLLSEAKNVDGLLEEVSKRFSIRTQSDYFILWNTHKMLSNINSTLFTPYTSILKYKMTPVITVNENEETIKLISACFFCDHGNPDLVTVGKYRDGLLTWRTNPFPDFTRNLHGRNLTGVFLEKIIETEVPERIKEKKPVSMLDMLPYLLGEMLNFRWGVYEISVGDAAAVDVQLDDGSWIGLVGDVYHGRADFAPGTLVTYKAWKYVDYSYLYFLDKVSFMTARAKPLFTWKTVFKPFTKEMWLLIGCSTVLASFIFWWLLITRIKFGKVFETTDTICLSSYSFKYLCFSLISEYPVKIPVATSARCFIVFWLLVGLVLSCAYSSKLIAFMTIPEKESLPTRFDHLLGSKFIYGGDAKHMLFLQMITEQTENENLQLLAKTVTSFDSVDDCFRTALNRKIACISVLMYLRLRSLNFLDSSGHELFEKAPDADIAVWGTFIFPKNFIAKDTFRRKFMELTENGFYLKLIRQLPEDIAFHIGLRSKGKEQLKEDGAKKIRIDQIQGPFLLFGIGMFVSIIVFFTEFFTRYFVGCEYRI
>CaugIr144N
TPATVNENEETIKLISACFFCDHGNSDLVTVGKYRNELLTWRTNPFPDFTRNLQGRNLTGVFLEKIIEMEVPKRIKEKKPVSMLDMLPYLLGEMLNFRWGVYEISVGDAAAVDVQLDDGSWIGLVGDVYHGRADFAPGTLVTYKAWKYVDYSYLYFLDKVSFMTARAKPLFTWKTVFKPFTKEMWLLIGCSTVLASFIFWWLLITRIKFGKVFETTDTICLSSYSFKYLCFSLISEYPVKIPVATSARCFIVFWLLVGLVLSCAYSSKLIAFMTIPEKESLPTRFDHLLESKFIYGGDAKHMLFFLQMITEKTENEKLQLLAKTVTSFDSVDDCFRTALNRKIACISVLMYLRLRSLNFLDSSGHELFEKAPDADIAVWGTFIFPKNFIAKDTFSRKFMELTENGFYLKLTRQLPEDIAFHIGLRSKGKEQLKEDGPKEIRIDQIQGPFLLFGIGIFVSITVFLTECFTQYFVRCGYRIKHLYVF
>CaugIr145
MRSLFGSIYLCILLTCFVYKGFGIVLQSESEMQELEMVFKIGENILSNYLPNGCSLVFGLDSETIASHYLSSFLKRQQSQWRLGGIVQMKSEVEDGADTVENKTEPVYEIPWPGKYTESQHVGNCAFYILMITEPRNTDELLEEVSKRFFIRTQNDYFILWNRYKTIDDFNSTIFTPYTSVLKYKMTPIEDGDENVIKMVSTCFFCDHGNLELVTVGEFKRSEPNWRTDPFPDFTRNLNGKNLTGVFIEKIVEEEVPQKLKDRSPVTTTEMMTFLIGEALNFKWHVYEISIGDAAAADVQLDDGSWIGLVGDVYHGRADFCPGTVVTYRAWKYIDYSYLFFLGKVSFMTARAKPLFTWKTVFKPFTKGMWFLIGCSTVAASFIFWWLLITRRKFGKVFERTDIVCLSSYSFKYLCFSLISECPTKIPIATSARCFIVFWLLVGLVLSCAYSSKLIAFMTIPEKESLPTRFDHLLGSKYMYGGDWKQMLFFQMIIEQTENEKLQLLGSTLKTFESLEECFRSGLNSYIACISLSNFLRVASFKFLDSSGHELFEEAPDASVAVWGTFILPKNFIAKDTFHRKFVEFSESGLYSLVVSQLPEDTAFYIGLKSKGNELYEEDGPKKIRVNQIQGPFLLFGIGIIGSIAVFIGEFIVVCFSRKRGYAISCT
>CaugIr146N
RIKEKKPVSMLDMLPYLLGEMLNFRWGVYEISVGDAAAVDVQLDDGSWIGLVGDVYHGRADFAPGTLVTYKAWKYVDYSYLYFLDKVSFMTARAKPLFTWKTVFKPFTKEMWLLIGCSTVLASFIFWWLLITRIKFGKVFETTDTICLSSYSFKYLCFSLISEYPVKIPVATSARCFIVFWLLVGLVLSCAYSSKLIAFMTIPEKESLPTRFDHLLGSKFIYGGDAKHMLFLQMITEQTENENLQLLAKTVTSFDSVDDCFRTALNRNIACISVLMYLRLRSLNFLDSSGHELFEEAPDADIAVWGTFIFPKNFIAKDTFRRKFMELTENGFYLKLIRQLPEDIAFHIGLRSKGKEQLKEDGAKKIRIDQIQGPFLLFGIGMFVSIIVFFTEFFTRYFVGCEYRI
>CaugIr147
MYLRYFMSFCLSIVTSYATGIVRQSQLHNQKWNELVSLFEQEFLGQCGIVVGSELEQLPIEISVLLKKQQILWMPSGIIFNVKTNRQLFTQERKFVKFGIPWPFNNSATTSPGNSAVYILLLKYSPHSDKLLVKISEYFSLRPQNDYFIIWPLATVINNSSATILTSELTSQLKYKVVALRDDDNNSRTSLKSVCFFCKQGEPMIVDIGTISSQNISIETTLFPDFTTDMHGKFIKGVYLTQALETDIPHMKANDEILSITHLMPYYVGQMMNFHWSIYESSIGEAAAAESQLEDGSWVGLVGDVFHNKVYFCPGTLPTYRAWKYVDYSRMFYFDFFTFMTANPEPVTDWKSVFQSFRKEVWIKVLVTSISGAIVSAGMLYVLHHPLSVWYVFQLTHLSYIGWYPRTVSNNISFRIFMFSWFLFSLTMSWIYQANAVAYATIPNSEKLPKNFAELVTSGFAYGGDIIHIRFLKFILQDVETDYLKILARKSRDYKDLHDCFKHALTEDLACISTTMFLKLDYNSFLDRNGNHKFIMASHGKLQTQGAMIWQKNFVGKDTVDKRIGQITENGIYYQLIRKAAEDQAFKIGLRMRNLDEKTHLEATGIVVNELQGHFIILVIGILLSLVAFVLEKFSQLVYMLANCIRNITAD
>CaugIr148
MFRNLKHMSVLIWFAAVIFVRYSESVNIVKDRNFIYDREFDKLIVLIGDLIENYITDKRCGIVFGGDQGYRMYTSSGFKFLKHFENRFQPIGIYDAHDFALNSVRPTPDNTNFSSTSGDFLAWPHTYYHTALRLQNCIIVLMLSSTAESTEMNLDEASRLFYMRTQYDYYVFWQMLIETEDNSDNRVQLALQNSRSSVLRFKIANHPSSEKPDEVKLKSVDFYRDAGEPVIVDIGHQTGVEKPVYYYTHWSGKITSFPDFTRNMNGKFLRGTFLYELTLDIMDQKLRDEEHLEIGVFVWKILGESMNFTWHVFTNEFGEGGAADAQLDDGTWLGFVGSLLYGKADFAMGTLMTYRALHRIEYSIAWVFTKITFGTAQPQANLSWDAIFISYSLGMWICVGLSIIACSFLLLFFLRIDLILAEPPNPKKKYTVKGQYMESFEYLLFAVMDTCPDYLYKSNFSRVFIIFWLLYALVVNTAYQSKLLVIMTYPRKEILPDYYGELVDSDFVYGAEYKQFLFIRMILEHIQIDKYQMLLERATTFDSTDSCVRKSFQTRHACIAVDFYIQSVMYQHLDRAGESLVRLAKEDSIVVYGASMFKINFMSMNTYLFKMTGMFDNGVFQYLDRMVNDKAFRMGLRNPNRFNYDVDAGTKPLKVSQILGAFFILAFGCAVASILFVVERCQYWAEMKKKYRK
>CaugIr149F
MCRNYSGTILVLCWLVSTVFGKDNISASLCYDTNYIYDREFDRLTVLIDDLIENHIDDKHCGILFGGDQRYRMYTSSGFKFLKHFENKFQPIGVYDASDFAFNNVRPTPDNSNFSSESGDIIPWPHSYYYDATRLQNCMIVLLLSSSAETTDINLDEASRLFYMRTQYDYYIFWQMPIDGEESNEDRVQEVLQNQRNSLLRFKIMNQRYPEKTDEIALRTVDFYLDKGEPVIVDIGQQIGIDKPIYFYKHHVSQKITAFPDFTRDLNGKFLRGTFFYELTLEIMEQKLRDREHMEFGVHVWKILGETMNFTWHVYTNPLGEGGAAETQLDDGTWLGFVGSLMYGKADFAMGTIMTYRALHRVEYSIVWVFTLIGFGTAQPKADLSWDAIFISYTLDMWVCVALSIVICSFLLLAFLRIDLKMAEPPNPKLEYTVKGQWMESFEYLLFAVMDTCPDYLYKTNFSRVFIIFWLLYALVVNTAYQSKLLAIMTYPRKEVLPDYFDELVDSDMVYGAEYKHLTFFRMILEHIEIEKYQTLLKRCMTFDTTDECLKKSLKTRLACVTFNIYIRYIRNLNLNRAGESLVRIAKEDTIVVYGASMFKINFISFNTYEFKMKGMMDNGIFYYLNRMTEDQAFRMGLRNEDRFNYEVEEDTRPLNINQMLGGYFILAAGCVISAVLFVVERIQYRFEKKKRK
>CaugIr150N
FQATLEIMEQKLRDREHMEFGVHVWKILGETMNFTWHVYTNPLGEGGAAETQLDDGTWLGFVGSLMYGKADFAMGTIMTYRALHRVEYSIVWVFTLIGFGTAQPKADLSWDAIFISYTLDMWVCVALSIVICSFLLLAFLRIDLKMAEPPNPKLEYTVKGQWMESFEYLLFAVMDTCPDYLYKTNFSRVFIIFWLLYALVVNTAYQSKLLAIMTYPRKEVLPDYFDELVDSDMVYGAEYKHLTFFRMILEHIEIEKYQTLLKRCMTFDTTDECLKKSLKTRLACVTFNIYIRYIRNLNLNRAGESLVRIAKEDTIVVYGASMFKINFISFNTYEFKMKGMMDNGIFYYLNRMTEDQAFRMGLRNEDRFNYEVEEDTRPLNINQMLGGYFILAAGCVISAVLFVVERIQYRFEKKKRK
>CaugIr151
MYRNYLILLCAFGLCVISRVLGKEECINLYNDKHDVYDREFDKLIVVIDDMLTNHIYDSQCGIVFAGDHEYSRYVTSGFKFFKHFSHRFQPLGVYDASHFAANNIRPTPDMANFSSTSGDIVPWPHTYYLEALRLTPCLLVVILSSSPDSNEVYLDEAARLFYMRVQTDYYLFWQMPIEGEENSDERAVKLLQNDKSKYLKYKITNGLDSNTPDESTLKAVHFYLNNGEPVIVDMGKQIGIKVPEYFYTNFYGKHTPFPDFTGNMRGKFLRGTFFQEYSLELLLEKIKNKDPIELGEFVIQILGETLNFTWFIFENEMGEGGAVETQLDDGTWMGYVGNIMYNKSDFALGTLMTYRALHRVEYSIVYVYTFLAFGTAQPKTILSWDAIFLSYTMDMWICIALSIFICSFLLLAFLRIDLKMEEPPNPKLEYTVKGQYLESFEYLLFAVMDTCPDYMYKSNFSRVFIIFWLLYALLVNTAYQSKLLALMTYPRKEVLPDYFTELVDSHLELGAEYKHLTFFRMILENVEIAAYKKLLTHTTTYETTDICLEKSLDRPLACLTFNFYLKYAKNSFLDMDGNSRILPAKEATVVVYGVQMFHTNFLSYGMYMKKFRAMFDGGIIDYLDRMTVQNTFVTGLKNPNRFSYENEEGTKPIKISQLLGGFFILGFGILIGFFLFLIERCTFYRDKKKKQKANKKAIRKRY
>CaugIr152N
GLDSNTPDESTLKAVHFYLNNGEPVIVDMGKQIGIKVPEYFYTNFYGKHTPFPDFTGNMRGKFLRGTFFQEYSLELLLEKIRNKDPIELGEFVIQILGETLNFTWYIYLNEMGEGGAVETQLDDGTWMGYVGNIMYNKSDFALGTLMTYRALHRVEYSIVYVYTFLAFGTAQPKTILSWDAIFLSYTMDMWICIALSIFICSFLLLAFLRIDLKMEEPPNPKLEYTVKGQYLESFEYLLFAVMDTCPDYMYKSNFSRVFIIFWLLYALLVNTAYQSKLLALMTYPRKEVLPDYFTELVDSHLELGAEYKHLTFFRMILENVEIEAYKKLLTDTTTYETTDVCLEISLKRPLACLTFNFYLKYAKNSFLDMDGNSRILPAKEATVVVYGVQMFHTNFLSYGMYMKKFRAMFDGGIIDYLDRMTVQNTFVTGLKNPNRFSYENEEGTKPIKISQLLGGFFILGFGILIGFFLFLIERCTFYRDKKKKQKANKKAIRKRY
>CaugIr153
MYRNYFFLFFAFGLCTISAVFGEEECINLYNDKHDVYDREFDKIIVVIDDMLANHIHDPQCGIMFAGDHEYSRYVTSGFKFFKHFSHRFQPLGVYDASHFAANNIRPTPDMANFSSTSGDILPWPHTYYLEATRLEPCLLIVILSSSPDSNEVYLDEAARLFYMRVQTDYYLFWQMPIEGEENSDERVVTLLQNEKTKYLKYKITNRLDSNTPDESTLKAVHFYLNNAEPVIVDMGKQIGINVPEYFYTNFYGKHTPFPDFTGNMRGKFLRGTFFQEYSLELLLEKIRNKDPIELGEFVIQILGETLNFTWYIYLNEMGEGGAVETQLDDGTWMGYVGNIMYNKSDFALGTLMTYRALHRVEYSIVYVYTFLAFGTAQPKTILSWDAIFLSYTMDMWICIALSIFICSFLLLAFLRIDLKMEEPPNPKLEYTVKGQYLESFEYLLFAVMDTCPDYLYKSNFSRVFIIFWLLYALLVNTAYQSKLLALMTYPRKEVLPDYFTELVESHLELGAEYKHLTFFRMILENVEIAAYKKLLTHTTTYETTDICLEKSLDRPLACLTFNFYLKYAKNSFLDMDGNSRILPAKEATVVVYGVQMFHTNFISHGIYMKKFRAMFDGGIIDYLDRLTVQNTFVTGLKNPMRFSYENEEGTKPIKISQLLGGFFILGFGILIGFFLFLIERFTFYRDRKKKEKANKKAIRKR
>CaugIr154
MNEKFKIFLFLNLNFLVVQAVARVDIVISIVRNILDKNLKECSVVTIIDEQIQSGKLPSLLHNKYVTSGLFVKSNLVNDISEKVNLTDSFNNIPWPFNYKNSQPVGNCVLFIIIAKTLQQVPDLLNSASQIFMMRPQYDYFLIVLLHGSDKDNVLFEDVKLRDLKYKLVLSKTVNGAYNLGSICFYCDHGNPKFIEIGHTSENQVIWYYSSPFPDFTRFFNGKHLKGVFLYNVTAEYFENMKRESKSMTTMDAIIPLYEKHFNLKCTVYEIDIGGAGALDTQMDDGSWIGFVGDVFHGKADFCVAGIMSHKPYRYIDYSVMNYVDSFTFSTRNPVPVSSNYVIFKPFTLLMWILILGSVAIGALSLTVFLIATSNRIIICEKTQKLLSYSVGYLFFSLIGLSPNKIPVTSSARCFLSLWFLFAMVINCGYQSKLIAFMTFPEKETLPEDFFELIESDFSYGGDVKHMLFLQTVLENSESSALQRMMGNTLNYNSLSDCFKSALEDKIACLSVKFFLSRESTNFLDARGDTVHMIATKEVSLTIPFAMMFRKNFVSLSHFNRVVRTLSEGGLLFGLYERTEMYNTFRSGLRNRYWSINYGTDTKPLTLSHFKGALGGLIFGLLLAIVVFVIELAMLVIKNIRF
>CaugIr155P
MLFEKMKGTFAALVSLVCVYLVVEIVGSKDIVENIVRSIFGKYLKQCNVVTIVDGQIQNGKLLSFYHKNYGASGLFMKHNPVKNDNENEKVNLTEGFNNIPWPFNNQNSQSIGNVVLFVIFAESLQQVPDLLNSASRIFMVRPQYDYFLIVTLRGDGKNNNMLFEDVKLRDLKYKLVLSKTSDGVYNLSSICFYCDKGNPQFVEVGHISGNKIIWHHSTPFPDFTRFFNGKHLKGVFLYNXITAEYYENMKQRGELMTTMDAVLPLYEKHFHVSMTVYEIDIGGAGALDTQMDDGSWIGFVGDVFDGKADFGAAGFMSDKAYRYIDYSVMNYIDPITFLTRNPLPLHSNYDVVKSYSVGMWILILISVVIGALSLTFFLITNDRSTVCSNKQNFLYYSVGYLFFSLIGWSPNKTPVDSSARCFLSLWLLFAMVINCGYQSKLIAFMTFPEKEIVPGDFFELIESDFSYEGDVKHMLFLQTVLENIESPALQKMLGSTLNFNNLSECLTSALEKNVACLSIKTFLLRERTNFLDARGDTVHQIASKEVSMTIPCAMMFRKNFVSLSHFNRVVRALSESGLFFGLFERTAIYNSFRSGLRNRYWSINDGTDTKPLTLSHFKGALGGLIFGLLCASIVFVVEFIFILKNNLFC
>CaugIr156
MFRSILFLLLINFVVGKLHQNEKCAVKDTSVFMNVVDQIVNEFLDPRCTRVSLSDEQNNHPVYKNKVSAVGNFFRLDVDTSVNVTIDEKFRNVQWPYMDAQSVGNCVLFIVVSDNDFDKMLDEASMMFQMSTQYHYFIIHCRGDNCDYQDGAVFSKKLDTLKYKIFISKGDKSTYKLSSVSFFGDRGYTQTVQIAEADSDGNIIWKYSHPFPDFTLDLNGNEAKVVYFEDITPEIIRQLRAHKEIVGIAEVTTELLRKTLHVRLSIEKGDVAPIDMQLEDGSWTGFVGEVLRQRYNGSMISLTLDTHMKHVMLSNVLIFEKIAYTIRTPRLQYSWKSLYQPLTFSSWCGIFASCIISWLFLSFVLTVKLEDISTTDKISLVKSSLSFIFFSVIGIGSDSIPVRHSGRLFIAFWLFFGILISTSYQCKLLSMLTYPKKEDLPTSVPELIGSRFEYGCFNLHCTYFAYVSESDEREYIKKMVNSFMHLEDTRECVEKSLKDDFGCFGVNTLLQYETSKTLDRHGNPTLETISKGGDSLYFATLFRRDFLATPTLNSFYRRIHQSGIFKKLEQTSVREAYMKGLRDETRFTRGETDEAKPLKVVQFIGHFAILIIGLLLALIVFGLELLIRQLLK
>CaugIr157P
MYREILFLLLFSSVAGVVYQNEESNQMDMSDILNIADQIANEFLDPTCTRVSLSDERTNYLINKNKVSAVGNFFPFDIDVSVNVTIDEKFRHVQWPYMDAQSVGNYVLFTVVSDNDFDDILDEASVMFQMSTZYHYFIIHCRGANCNYQDGAIFSKKLDTLKYKILISKSGKNTYMLSSVSFFGNNGYTXTVQIAETDSDGNITWKYSHPFPDFNLDFNSNAVKVZFFEEVNSEIMRQLRERKEIIPFQVRIAZLITEKLNCISMYGKPNVVPIDIQLEDLSZTGFVGEILNDKYNWSAAAVAFGNQMKSIAYSQVIVIETFCFPIRKPRSEYSWKSLYQPLTTASWISIFIYCFVSALFLYFILRVKLGNNAPTVNKFNLLKSCFSLIFQSVISVGIGSVTPRHSGRLFIAFWLFIGILISTAYQCKLLSMLSSRKKEKLPTSVPEFEYVCFTLYCIYLGYVMKQDTREHGKILANNLKNIDSLKECMEKSLKEDFSCYHVQMMLHFEMNQLLDRYGQPTLDILSKDGNHKYGVSMFRRDHVRLTTYNTFVIHLHESGIVENMVTTSLWEAYMKGLRDEDRFTRGETEGLKPLKLNKFFGHFAILIIGITFGIVSFCIEKFIR
>CaugIr158P
MYRATLFFLLSSSVARVVYQNEDSNQMDMSDILNIADQMANKFLDPTCTRVSLSDERTNYLINKDKVSAVGNFFRLDVDTSVNVTIDEKFRHVQWPYMDAHSVGNCILFTVVSDNDFDKILDEASMMFQMSTQYHYFIIHCRGANCNYQDGAIFSKKLDTLKZKIFISKGDENTYQLSSVSFFGNNZYTQTVQIAEADSDGNITWKYSRPFPDFTLNLNGNAVIIAYFEDVNSEIMRQLRERKEVITLPMRFAELLVENZTVFLSMXKPDVAPIDIQLEDGSWTGFFGEILNEKYNFSSFTVAFGNHMKSIAFSNVIYIETLSFTIRKPRSEZLWKSLYQPLTIVSWISICISCFVSALFLYFILRVKLGDNAEAVNKFDLLKSCFSLKFLSVISVGIGSVAPRHSGKLFIAFWLFIGILISTAYQCKLLSMLSSPKKENLPSSVLHLLGSEFEYGSFILHCIYAVYVMEQDTREHAKTLANNLKNVDSMKQCVEKSLKEDFCCYSVQIMLQFEMNQLLDRYGRQTLDILXKMGITZYGVTIFRRDHVCFTTYNTFVIHLHEGGILDYMVTTSLWEAYMIGLRDEDRFTRGETEGLKPLKLKQYFGHFAILIIGITFGMVSFWLQKLIR
>CaugIr159
MFRATALLLLLNSVAGVIYQNDKYNRNYMSDILHIIDQIANEFLDPTCTRVSLSDDRTNHLVYKKRVSAVGNFFRLDADTSVNVTTDEKFRYVQWPYMDAQSVGNCVLFTVVSDNDFDKLLDEASMMFQMSTQYHYFIIHCRGENCNYQDGAIFSKKLDCLQFKIFISKSDKNTYMLSSVSFFGNNGYTQTVQIAEADLKGNITWKYSHPFPDFTLDMNGNAVKVAFFEDVNPEIMKQLHERKEIITVPQRTMELHVEKLNHSFSYEKPSVPPVDIQLEDGSWTGYIGEVLNEKYNWSAVAVAFDNHVKHIILSNIIVIETFSFTIRKPRSEYSWKSLYEPLTIASWVSIFISCVVSAFFLYCILAVKLENNEPSENKINLVKTCFSLVFFSVISVGFSFVTPRHSARLFIAFWLFVGILISASYQCKLLSMLSSPKKEMLPASIPELVESDFEYGCFTLYCTYIGYIMEKDTRKIGKTLASNFKHVESSQKECVEKSLMEDFCCYNIKILLELEKNQLLDRDGQPPLDVVSKDGDRIYIAAMFRRDSILVTTHNTFYRRIHEGGILAEMETTSLREAYMKGLRDDNRFTRGESEEMKPLNLTQFFGHFAILIIGITSAMIAFGFEKLSRSEKLI
>CaugIr160P
MYRATFFLLLFSSVAGVVYQNEENNQMVMSDILNIADQIANEFLDPTCTRVSLNDERTNYLINKNKVSAVRNFFPLDVDVSVNVTIDEKFRHVQWPYMDAQSVGNCVLFTVTSNNDFDKILNEASMMFQMSTQYHYFIIHCRGASCNYQDGAIFSKKLDTLKYKIFISKNDXMTYMLSSVSFFGNNGYTQTVQIAEADSDGNITWKYSYPFPDFTLDLNGSAVKVAFFZDVNSEIMRQLRERKEIIXEYIMELLAEKLNCISVYVKPDVVPIDIQLEDGSWTGYIGEILNEKYNFSAAAVAFGNQMKSIAYSHVIVIQTLSFSIRKPRSEYSWKSLYKPLSIASWISIFISDFVSALFLYFIFRVKLGNNAPTDTKFNLLKSCFSLIFLSVISVGIGSVTPRHSGKLFIAFWLLMGILISTAYQCKLLSMLSSPKKEKLPTSVPELKTSZFEYGCFTLYCIYFGYVMEQDTREHAKTLPNNLKNIDSLKECMEKSLKEDFCCYHVQIMLQFEMNQLLDRYGQPTLDILSKDGDHIYGVSIFRCDHVCLTTYNTFINQLHEIGLLENMITTSLREAYMKGLRDEDRFTRGKTEGLKPLKLNQFFGHFAILIIGITFGMVSFWLEKFIR
>CaugIr161P
MFRATVIFLLLTSVAVAAVVNQNEEYNQVSMSDILNIADQIANEFLDPTCTRVSLSDERTNHIVYKNKVSAVGNFFPFVVDVSVNVTIDEKFRHVQWPYMDAQSVGNCVFFTVVSDNDFDEILNEASMMFQMTTQYHYFIIHCRGANCNQQDEVIFSKKLDSLKYKIFISKSGENKYILSSVSFFGNNGYTQTVQIAEADSDGNITWKYSHPFPDFTLDLNGNNVKVAFFENVNPEIMRQLRERKEVITVAKRIMELLAAKMNYNYSYVKPDVALIDIQLEVGSWTGFVGEILNEKYNWSAHTASFHNQVKYISYSNILLMAKLSFTIRKPRSEYSWKSLYQPLTISSZISIFISCFVSALFLYSILTVKLGNNTPSVSKLNLVKSCFSLIILSVITLVRFDSVTRRHSGRMFIAFWLLVGILISTSYQCKLLSMLSFPKKEKLPSSVPELEKSDFEYGCYTLHCIYLVHYGTGYSQARZKYKKQPQEHZZSKRVCZKVIKGRLCCYSIKITLQLETNQLLDRYGQPMLDVVSKDGDLTYYGTMFKRDHVCLTTVNAIYRRZEERGIFQYMVTTTLWEAYLKGMTDETRFTRGESKEAKPLKLKQFLGHFGILIIGITLAMVIFGLEKLAGRLTMK
>CaugIr162
MFRATVLFLLLNSVAGVIYQNEDYNQNYMSDILHITDLIANEFLDPTCTRVSLSDDRTNHLVYKNRVSAVGNFFPLDADTSVNITTDEKYRYVQWPYMDAQSVGNCVLFTVVSDNDFDKLLDEASMMFQMSTQYHYFIIHCRGENCNYQDGAIFSKKLDCLQFKIFISKSDENTYMLSSVSFFGNNGYTETVQIAEADLKGNITWKYSHPFPDFTLDMNGNAVKVAFFEDVNPEIMRQLHERKEVITVPQRTMELHVEKLNHSFSYEKPSVPPVDIQLEDGSWTGYIGEVLNEKYNWSAVAVAFDNHVKHIILSNIIVIETFSFTIRKPRSEYSWKSLYEPLTIASWVSIFISCVVSAFFLYCILAVKLENNGPSENNLNLVKTCFSLVFFSVISVGFSFFTPRHSARLFIAFWLFVGILISTSYQCKLLSMLSSPKKEMLPASIPELVESHFEYGCFTLYCTYIGYIMEKDTRKIGKTLANNFKHVESSQKECVEKSLKEDFCCYNIKILLELEKNQLLDKDGQPPLYVVSKDGDRIYIAAMFRRDSILVTTHNTFYRRIHEGGILAEMETTSLREAYMKGLRDDNRFTRGESEEIKPLNLTQFFGHFAILIVGITSAMISFGYEKLSRSEKMI
>CaugIr163
MFRIVRILFFFNVVVGKLLQNEEILHLDLSEIMNIADQIATEFLSPNCTRVTFSDQRTSEPVYKNQVSATGNFFRLDADTSINITINEKFRNSQWPYLKAQSVGNCVLFTVISENDFDRVLVEGSMLFQMNTMYHYFIIHCVGTSCNWQDGAIFSQKLDTLKYKIFVSRVENNTYKLSSVSFFGNNGSTQTVGIAEVDSNGHTTWKYSHPFPDFTKNLNGASMVMNYFEDIDPAMIEELRERKEVVNMVYYFTEIISKHLNMRLIIKKSEVVPIDIQLEDGTWTGYVGEILKGKYDGSIAVIMQDTLIEHITMTDALLFETLAFTIRTPRSLFSSKSLYQSLTFTSWCLIFVSCIISSLFLSFILAVKLGNNESIQILGLVKSSFSFIFLAVIGIGSDQIPTSHSGRVFVAIWLFVAILISTVYQCKLLSMLTTPKQEELPSSFPELIDSNFKYGCFTQHCSYFEYLFESDKRGFVRKLISNFIHHESMAGCVEKSIEHDFACVSVSVLLEYETKKTLDMHGNPTLQLITEGGHRMLASEAFRRDYICLPSVNSFFSRITQTGIFLKVVKTSLNQIYMNGLRDEARFSRGESHEAKPLKLVQFFGHFMILTFGQAAGAIIFGVEILRKRKKIIT
>CaugIr164
MFRIVAFLFLFNIVVGKLLQNEEILHLDLSEIMNKADQIATEFLSPNCTRVTLSDQRTSEPVYKNQVSATGKFFRLDPDTSINVTINEKFRNAQWPYLKAQSVGNCVLFTVISENDFDRVLVEGSMLFQMSNIYHYFIIHCLGPSCNWQDEAIFSPKLDALKYKIFVSKDDNNTYKLSSVSFFGNNGSTQTVQIAEVDSSGQTTWKYSHPFPDFTKNFNGVVLKMVYFEDVDPELIEQLRERKEVVDLIYYLSELMSKHLNTRFLIVRSEVVPIDIQLEDGTWTGYVGEVLKWKYNGTVAVILQDTLLEHIGVTDALMFESIAFTIRTPRSLFSWKSLYQSLTFSSWCLIFVSCIVSSLFLSFILAIKLGNNESIQILGLVKSSFSFIFLAVIGIGSDQIPTRHSGRVFVAFWLFVAILISTVYQCKLLSMLTTPKQEELPSSFPELIDSNFEYGCFTQHCSYFEYLFESDKRGFVRKLISNFIHHESMAECVEKSIEDDFACISAGVLLQYETKLTLDVHGNPTLELITEGGDLIPTAAAFRRDYVCLPSVNWFFRSITQTGIFLKIVSTSINDTYMKGLRDEARFSRGETHEAKPLKLVQFFGHFMILIFGLAAGVITFGVDILRRCRLIT
>CaugIr165
MFRFLFFFNVVVGKLLQNEEILHLDLSEIMSTADQIAEEFLSPNCTRVTLSDQRTTESVYKNKVSATGNFFRLDADTSINVTINEKFRNAQWPYLKAQSVGNCVLFTVISENDFDRILVEGSMLFQMSNIDHYFIIHCLGSSCNWQDGAIFSPKLDALKYKIFVSKGNDNTYKLRSVSFFGNNGYTQTVQIAEVDLSGKITWKYSHPFPDFTKHFNGAVMKMVYFEDIDHAMIEPLRERKEVVVLTYFLVELISIRLNVRFLVFQSDVAPIDIQLGDGTCTGYVGEVLRGNYNGSLSGVVLDTLLEHVGMSNINVFDSIAFTIRTPRSLFSWKSLYQSLTFSSWCLIFLSCIVSSLFLSFILTIKLENNEWTQILGLVKFSFSFIFLAVIGIGSDQIPTRHFGRVFVAIWLFVAILISTAYQCKLLSMLTAPKLENLPSSVTELIDSDFESGCFTLHCTYIEYLYESDKREYINKMTNNFIHHESLRQYVEQSIEDDFVCVSVSLLLQYEIQQTLDRNGYPTLELTTEGGDPLLFSTIFRRDSVCLPTFNFFIRQIIQSGIFLKIESTSVREAYTNGLRDDTRFSRGESHEAKPLKLIQFFGHFMVLILGLGPATVIFAVERLTSYKYVQKNKRRK
>CaugIr166
MYRATLFLLLLSSVSGVVYQNEESNQMDMSDILNIADQIANEFLDPTCTRVSLSDERTNYLINKDKVSAVGNFFNFDVDVSVNVTIDEKFRHVQWPYLDAQSVGNCVLFTVVSDNDFDKILDEASMMFQMSTQYHYFIIHCRGANCNYQDGAIFSKKLDTLKYKIFISKSDENTYMLSSVSFFGNNGYTQTVQIAASDSDGNITWKYSHPFPDFTLDLNGNNAKAAYFEDVNPEIMRQLRESKEVIYVPQRIMELHVEKLNYIFSYVKPDVDPIDIQLEDGSWTGFVGEILNEKYNWSAASFAFGNQMKSIALSNVIFMETISFTIRKPRSEYSWKSLYQPLTVTSWISIFTSCCVSALSLYFILRVKLGNNEPTVNKFNLFKICFSLIFLSVISVGIGSVTPRHSGRLFIAFWLFIGILISTAYQCKLLSMLSSPKKEKLPSSVQDLLESEFEYGCFTPHCIYFGYLKEQDTREHSKTLANNLKNIDSLKECAEKSLKEDFCCYNVQIMLQVEMNQLLDRYGQPTLDVVSKDGDRIYLVTIFRRDHVCLATFNIFYRRLQESGILENMVRTSLWEAYMKGLRDEDRFTRGETEGLKPLKLKQFFGHFAILIIGITFGMVSFLLEKLIRC
>CaugIr167P
MYRATLFLLLFSSVAGVVYQNEESNQMDMSDILNIADKIANEFLDPIYTRVSLSDERTNYZIKKDKVSAVGNFFRLNVDTZSVNVTIDEKFRHVQWPYMDAQSVGNCVLFTVVSDNNFDKILNEASMMFQMSTQRHYFIIHCRGVNCNYQDGAIFSKKLDTLKYKIFISKRDENTYMLSSVSFFGNNGYTQTVQIAEADSDGNITWKYSHPFPDFTLDLNGNALKIAFFEEINPEIMKQLRERKEVITLTLRLAELIAEKLNCISVYVKPDVAPIDIQLEDGSWTGYFGEILNEKYNWSGGAIAFGNHMKSVAHSNLLRIETMSFSIRKPRSEYSWKSLYQPLTIASWISIFISCFVSALFLYFILRVKLGNNAPTVVNKFNLLKSCFSLIFLSVISVGIGSVTPRHSGRLFIAFWLFIGILISTAYQCKLLSMLSSPKKEKLPTSLLDLLGSEFEYGCLTTHCIYFGYLMEQDTREHGKTLANNLKNVDSIKECAEKSLKEDFCCYNIQIYLQFEMNQLLDRYGLPTLDVVSKDGDHIYGVSMFRRDHVCLTTYNTFLRRIHESEIFEHMEKTSLWEAYMKGQRDEDRFARGETEGLKPLKLKQFFGHFAILIIGIAFGFVSFWLEKLVRCSQLIKIYHQKIV
>CaugIr168P
MYRATLFPLLFSSVSGVVYQNEESNQMDMSDILNIVDQIANEFLDZTCTRVSLSDEITNYLINKTKVSAVGNFFPFDVDVSVNVTIDEKFRHVQWPYMDAQSVGNCVLFTVVSDNDFDKILEEASMMFQMSTQYHYFIIHCRGAICNYQEGAIFSKKLDSLKYKIFISKSDKNTYMLSSVSFFGNNGYTQTVQIAEADSDGNITWRYSHYFPDFTLDLNGNAVKVAYFEDVNSEIMRQLRERKEIITATLQFMELLAEKLNCISEYVKPNAVPIDIQLEDESWTGFVGEILNEKYNWSIGALALGNHMKSIAFSNVIISLTLSFTIKKPRSEYSWKSLYQRLTIASWISIFISCFVSALFLYFILRVKLGNNAPTVNKINLLKRCFSLIFLSIISVGIDSVTPRHSGRLFIAFWLFNEILISTAYQCKLLSMLSSPKKEKLPSSVLDLVGSEFEYGCFTPHCIFYMYITEQHTSEYSKTLANNLKNIDSQKECAEKSLNEDFGCYSVQVAHQFEMNQLLDRYGQPTLDVVSNDGDHVYVVSMFRRDHVCLTTYNTFVIQLHESGIYENMLTSSYWDAYMKGLRDEDRFTRGETEGLKPLKLKQFFEHFAILMIGITFGMVSFFLEKLIKC
>CaugIr169P
MYRATLFLLLFSSVAGVIYQNEESNQMEMSDILNIADQIANEFLDPTCTRVSLSDERTNYLINKSKVSAVGNFFPFDVDVSVNVTMDEKFRHVQWPYMDAQSVGNCVLFTVVSDNDFDKILDEASMMFQMSTQYHYFIIHCRGANCNYQDGAIFSKKLDTLKYKIFISKSDENTYMLSSVSFFGNNGYTQTVQIAETDSDGNITWKYSNPFPDFNLDLNGNAVKASFFEDVNPEIIRQLRERKEIITPQQQCLELVAEKLNCILEYVKPDVVPIDIQLEDGSWTGFVGEILNEKYNWSFGGVAFGNHMKSIAFSNVIIIESFSFSIRKPRSEYSWKSLYQPLTIASWISIFMSCFVSALFLYFIVRVKLGNSAPTVNKFYLLKRCFSLIFLSVISVGIGSVTPRHSGRLFIAFWLFIGILISTAYQCKLLSMLSTPKKEKLPSSVLDLLGSEFEYGCFTPVCIYFGYIMEKDTRVYGKTLANNLKNIDSLKECVZKSLKEDFCCYHVQILLHFEVNQLLDRYGQPTLDVVSKDGVHIYGVSIFPRDHVCLTTYNTFIRHLHEGGIWENMLTSSLWESYMKGLRDEDRFTRGKTEGLKPLKLKQFFGHFAILIIGITFGIVSFWLEKZIVSFWLEKLIRC
>CaugIr170P
MFRATVIFLLLNSVARVVNQNEEYNQVCMSDTLNIPNQIANEFLDPTCTRVSLSDEWTNHIVYKNKVSAVGNFFPFDVDVSVNVTINEKFRHAQWPYMDAQSVGNCVLFTVVSDNDFDKIXSKQSMMFQMSTQYHYFIIHCRGVNCNYQDGVIFSKKLDSLKYKIFISRSHENTYALSSVSFFGNNGHTQTVQIAEADSDGNTSVSFFGNNGHTQTVQIAEADSDGNTLRERKEIITVPLRFMEALAEKLNCIYECVKPDVAPIDIQLEDGTWTGFVGEILTEKYNWSVTGVAFVNHMKSIAFSNVMLIQTFSFSIRKPRSEYSWKSLYQPLTIASWISIIISCIVSAFFIYFILRVKLGKNAPTVNKFNLLKICFSLIFLSVISVGIGSVTPRHSGRFFIAFWLFIGILISTAYQCKLLSMLSSPKKEKLPSSVLHLLGSEFEYGCFSLHCIYIGYLMEQDTRKHVKTLANNMKNIDSMKECVEKSLKEDFCCYHVELFLQFEMNQLLDRYGHPILDVVSKDGDHIYGVTMFRRDHVC
>CaugIr171
MYGTTLFLLLFSFVAGVVYQNEESNQVDMSDILNIADQIANEFLDPTCTRVSLSDERTNYLINKNKVSAVGNFFPFDADVSLNVTIDEKFQNTQWPFMDVQSVGNCVLFTVVSDNDFDKILAEASMMFQMSTQYHYFVIHCRGTNCNYQDEAIFSKKLDSLKYKIFISKSDKNTYILSSVSFFGNNGYTQTVQIAEADSVGNITWKYYHPFPDFTLDLNGNAVKVAFYEDVNPEIRELLAGKLNCISEFVKPDVDPIDIQLEDGSWTGFVGEILNRKYNWTLGSIAFGNHMKSIAFSNVIYILTLSFSIRKPRSEYSWKSLYQPLTMASWIFIFVSCFVSAVFLYFILRVRLGNNAKIVNTFNLLKSCFSLIFLSVISVGIGSVSPRHSGRFFIAFWLFIGILISTAYQCKLLSLLSSPKKEKLPSSALDLEESEFEYGCFTPYCIYIGYIMEQDTRKQAKTLANNFKNIDSMKECVETSLKEDFCCYNIQALLQFEMNQLLDRYGQPMLDVVSKDGVHIYIVTIFRRDHVCLTTYNTFIIHLHAGGIFENMVTSSLWEAYMKGLRDQDRFSRGETEGLKPLILEQFFGHFAILIIGITFGMVSFWLEKLI
>CaugIr172
MYRATLFLLLLSSVAGAVYQNEEYNQVCMSDTSNIADQIANEFLDPTCTRVSLSDERTNYLINKNKVSAVGNFFIFDVEVSLNVTIDEKFRHVQWPYMDAQSVGNCVLFTVVSDNDFDKILNEASMMFQIITQYHYFIIHCRGANCNYRDGVIFSKKLDSLKYKIFISKSDDNTYMLSSVSFFGNNGYTETVQIAEVDSDGDITWKYSHPFPDFTLDLNGNAVKVAWFENVNPEIIRQLRERKEIITAVQQLMELLAEKLNCIGEYVKPDVAPIDIQLEDGSWTGYLGEILNEKYNWSGAQVAFGNQMKSIALSNVIIIQTFVFTIRKPRSEYSWKSLYRPLTIASWISIFISCFVSALFLYFILRVKLGNNEPTVNKFNLLKSCFSLIFLSVISVGIGSVTPRHSGRLFIAFWLFIGILISTAYQCKLLSMLSSPKKEMLPSSVLEWLGSEFEYGCFTPHCIYIGYLMEQDTREHGKALANNLKNIDSLKECAEKSLKEDFCCYNIQVFLQFEVNQLLDRYGQPTLDVVSKDGDHIYGVSMFRRDHVYLTTYNTFIIHLHESGILENMMTTSLWEAYMKGLRDEDRFSRGDVEGLKPLKLKQFFGHFLILIIGITFGMVSFWVEKLIRC
>CaugIr173
MYRATLFLLLFSSVAGVVHQNEESNQLDMSDILNIADQIANEFLDSTCTRVSLSDERTNYLINKDKVSAVGNFFPFDVDISVNVTIDEQFRHVQWPYMDVQSVGNCVLFTVVSNNNFDKILVEASMMFQISTQYHYFIIHCRGVNCNYQDGAIFSKKLDSLKYKIFISKSDRNTYMLSSVSFFGNNGYTQTVQIAEADLDGNITWIYSHPFPDFTLDLNGNAVKIAYYEDVNPEIMRQLREGKEVITLPQRFMELVAEKLNCISEYVKPNVAPIDIQLEDGSWTGFVGEILNEKYNWSGFNVAFANQMKSVALSNVLRTMTFSFSIRKPRSEYSWKSIYQPLTITSWIFIFISCFVSALYLCFILRVKLGNNAPTVNKFNLLKSCFSLIFLSVITSVEICSVTPKHSGRLFIAFWLFIGILISTAYQCKLLSMLSSPKKEKLPSSVLDLLESELEYGCFTPHCIYFGYIMEQDTREHSKSLANNFKNIDSLKECAEKSLKEDFCCYHVQMLLQFEINQLLDRYGQPTLDIVSNDGNHVYAVTMFRRDHICLTKFNTFYRFIHESGILKNMERTSFWEAYMKGLRDEERFTRGKTEELKPLKLKQFFGHFAILIIGITFGMVSFWLEKLIKC
>CaugIr174
MYRATLLLLLLSSVAEVVYQNEESNQMDMSDILNIADQIANEFLDPTCTRVSLSDEKTNYLINKNKVSAVGNYFPSDVDISLNVTIDEKFRHVQWPYMDAQSVGNCVLFTVVTNNDFDKILDESSMMFQMSTQYHYFIIHCRGANCNYQDGVIFFKKLDCLKYKIFISKSDENTLLISSVSFFGNNGYTQTVQIAEADSDGNITWKYSHPFPDFTLDLNGNALNVAFFEDVNPEIMRQLRERKDIIPVAQRSMELIEEKLNCILEYVKPDVVPIDIQFEDGSWTGFVGEILNEKYNWSVVGVAFDNQMKSIAFSNVIIMSTLSFTIRKPRSEYSWKSLYQPLTITSWISIFTSCLVSALFLYLILRVKLGNNVPIVSKFNLLKSCFSLIFLSVISVGIGSVTPRHSGRFFIAFWLFVGILISTAYQCKLLSMLSSPKKEMLPSSVLDLLESEFEYGCFTVYCIYIGYVMEQDTREHAKTLANNLKNTDSMKECAEKSLKEDFCCYHVELFLQFEMNQLLDRYGQPTLDVVSKDGDHLYGVTMFRRDHVCLATYNTFVIQFHESGIFENMQRTSLWDAYMKGLRDEDRFTRGKMEGLKPLKLKQFFGHFAILIIGITFGMVSFLLEKLIRC
>CaugIr175
MYRATLFLLLFSSVAGVVYQNEESNQMDMSDILNIADQIANEFLDPTCTRVSLSGERINYLINKNKVSAVGNFFPFDVDVSLNVTIDEKFRHVQWPYMDAQSVGNCVLFTVVSNNDFDKILDEASMMFQMITQYHYFIIHCRGANCNYQDGAIFSKKLDCLKYKIFISKSDENTYMLSSVSFFGNNGYTQTVQIAEADSDGNITWKYSHPFPDFTLNLNGNAVNVAFFENVNSETMRQLRERKEIIAIQQRFFELIAEKLNCISEYVKPSVPPVDIQLEDGSWTGFVGEILNEKYNWSALGAAFGVQMKSIAFSNVLVSITFSFSIRKPRSEYSWKSLYQPLTITSWISIFISCFVSALFLYFILGVKLGNNAPTVNKFNLLKSCFSLICLSVISVGIGSVTPRHSGRMFIAFWFFIGILFSTAYQCKLLSMLSSPKKEKLPSSLPELEESEFEYGCFTLHCIYFGYLMEQDTSEHGKTLANNLKNIDSLKECAEKSLEEDFCCYSPEIMLQFEMNQLLDRYGQPTLDVVSKDKYPMYAVTIFRRDHVCLTTFNTFYRRFQESGILENMEKSSYLDAYMKGLRDEDRFTRGETEGLKALKLKQFFGHFAILIIGITLGMVTFCLEKLIRC
>CaugIr176
MKLLFIFQFTLSIDFGLSVIFVQKKEVESPSLLKYMMEIRSKFYPNCTYYLFSENGQMAKTFQVFSEDLTKNGIPQMSFSAMDFSIYLNENHWQQHNGKTPFCTFSFHAPNMKIVPWYDIHVPWSYTILRSEIFGVTEGFSFSVSSLYMFIFSETRTDFKSKSIIVSQVYNNTEESIEGELSCKRGVVKSTKLKSHLINISANDSVESNPFRFCKKSYYIGMNVNLLSHHNLNSLWVKVIKNYKYFCNCEVKVGTNGNWSELTDPVFIVQMYNYPMSLVLSRSVIQSYLTFYMHHPKTTYKWNAILKSFTPYVWALHFFTILCIVCFFNFTRCETEISVISSVSMQFCQGVESNISSTLCRCIFIVYCFYLVIINTASTGRILYFLTTSELEYTPTTLEQLEKDGYSWRYDMIHDLALRDFVGNYSIFQNSYRSREAFPETCEELFLNGLVDSCVTTFTGPTDFLKQRLALNWTDLIIPESPKQYIWEGLEFDDFFLLHLFNEYLGHLVSAGLVDFFKKEEFTDLTIRYRGRLYQSDTRQPLTLKMIKLPSFMLICGVCIGVVVILIELLCGGQK
>CaugIr177
MDVLVYLVIGFYIQIVISSVNLQNNEIESPTFLKYLTELRTKFYPNCSYYLFSENGRMVKTFRKFRKSLADDIVPHMYFEALDFVEFDKIKGWEKSNERVPFCTLSIHSFECERYRLRPTSLSILRNAIISVRFGFSYRITAVNIIQTDQIIYEPSLYFESNTAVVTRNSDSDDISIIQSCYFCKANETIMKTENQFSLPFVALHKNPFEIRHQERITGKSLILISKQKVSSLWKIIIKNFKYACNCEVKVIDYPESKDSFDKGIGFTIQNLLYRGGRVSYAVVPTQLTFYMRYPKLVFKWNAILKVYSPTVWVLHCVTALCIIYFFKSTRCGGEIHAFSITSILLQQSVNAKQASSTLCRCILIACLLYILVINAAFTGRMLYFLRNPEFEYVPTTLDALDNDGYKWNFDITYLGRLRSYYGSDYPVQFFMSKKVFGAKKCADYFLENSTDACIVKFSDYADYLKLLVSINWTNVIVPSVPLHESREGIYFKKYSFIQSYFDSYLGRLVLGGFVDHFMNLERFNFLIKHKTKLRQTERKQSLTIRMIRITGFILLIGLIISVIALFIEAVVTITKRIR
>CaugIr178P
MDALAFLVIGFYTQIVLSSVNLQNNEIESPTFLKYLTELRTKFYPNCSYYLFSENGRMVNTFQKFRKNLADDIVPHMYFEALDFVKFEKTKGWKKSNERVPFCTLSVHSFEHKRYQIQPRSLSILINAIFSIRLGFSYRITAVNIIIQSDQIIYQPYYESNTAVVIHNNNSDDISISQTCYFCEGNGTIMKRKNQFSLPFVALHKNPFEILHGKRIVGKTLILRSQRKVSSLWKIIIKNFKYTCNCEVKVIDYPESKSSFHKFIGFTIQNNLYRESKVTHAIVPIQLTFYMRYPKLVFKWNAILKVYSPTVWVLHCVTALCIIYFFKSTRCRSEIQYMXSILLQQSVNAKTASSTLCRYILIASLLYILVINAAFTGRMLYFLRNPDLEYVPTSLDALDNDGYKWNFDYTYLGRLRSYCGPDYPIYYFLRKKVSQPKYCSDSFLDNITDSCIVKFSDYADFLKLRQSLNWTDLIIPRVPLHESREGISIPSHHFIRSYFDVFLGRFVSAGFVDYFKNQENYNFFIKHKTKLRQIQRKQPLTIRMIRIRLNYRIHFANWPEC
>CaugIr179
MNLLPLFVFTSCVGFVLPFVSLQRKEVESPSLLKYMTEISEKYYPNCTYYLFSENGEMEKTFQLFSNHLTKNGIPHMSFSTFDFEKYRFEKRWKRYNGAIPFCTFSIHATDMKNGITHSLLLLENEIFGVVNSLSFGVLNVYLLECSQTETDWMRKSIIVSQVKSNSTETLVGELPCKRGVDNSYLINFSTNDDLTSNPFEMCEKSYYIGKPVNLLALSKVRRLWRKVIENYKYFCNCEVNVNKKQEVGNSHPIVSSIQNYQLEYTRISKTVISTYLTFYMHLPKLTYKWNAILKAFTPCIWTLHYFTVIFVICFFKFARCEKEIKMVSSLFNQSFNSNISSTLYRCVFILFVFYLVIMNTVASGRILYFLTIPELEYVPTTLERLERDGYEWKYDIEYTLMVFVFIGNDETLMESYRSREVNFRRTCSELFLNHTTDSCLALFSEPVDYLKLRSSLSWTDLIIPESPLLYIHEGVYLHDNFLLHLFDEYLEHLLSAGLVDFFKRQELIDLTIQHRRRLYRSDIREPLTFTMIKLPNLIMVFGFSFAIAVFFIELVFKRLKR
>CaugIr180
MYRATLFLLLFSSVAGVVHQNEESNQLDMSDILNIADQIANEFLDSTCTRVSLSDERTNYLINKDKVSAVGNFFPFDVDISVNVTIDEQFRHVQWPYMDVQSVGNCVLFTVVSNNNFDKILVEASMMFQISTQYHYFIIHCRGVNCNYQDGAIFSKKLDSLKYKIFISKSDRNTYMLSSVSFFGNNGYTQTVQIAEADLDGNITWIYSHPFPDFTLDLNGNAVKIAYYEDVNPEIMRQLREGKEVITLPQRFMELVAEKLNCISEYVKPNVAPIDIQLEDGSWTGFVGEILNEKYNWSGFNVAFANQMKSVALSNVLRTMTFSFSIRKPRSEYSWKSIYQPLTITSWIFIFISCFVSALFLYFILRVKLGNNAPTVNKFNLLKSCFSLIFLSVITSVEICSVTPKHSGRLFIAFWLFIGILISTAYQCKLLSMLSSPKKEMLPSSILDLLESEFEYGCFTAHCIYFGYIMEQDTREHSKSLANNFKNIGSLKECAEKSLKEDFCCYHVQMLLQFEINQLLDRYGQPTLNIVSNDGNHVYAVTMFRRDHICVTKFNTFYRFIHESGILENMERTSFWEAYDMKGLRDEDRFTRGKTEELKPLKLKQFFGHFAILIIGITFGMVSFWLEKVIKC
>CaugIr181
MYRATIFLLLFSSVAGVVYQNEESNQMDMSDILNIADQIANQFLDPICTRVSLSDERNNYLINKDNVSAVGNFFRLDVDTSVNVTIDEKFRHAQWPYMDAQSVGNCVLFTVVSDNDFDKILHEASMMFQMSTQYHYFIIHCRGANCNYQDGAIFSKKLDTLKYKILIFKRNENTYMLSSVSFFGNNGYTETVQIAEADSDGNITWKYSHPFPDFTLDLNGNAVNIAHFENVNSEIISQLRERREIISLQQRFLELIAESLNCISEYVKPDVVPIDIQLEDGSWTGFVGEILNEKYNWTALTVAFSNQMKSIALSNVIVTPTFSFTIRRPARSEYSWKSLYQPLTIASWISILISCFVSALFLYFILRVKLGNNAPTVNKFNLLKSCFSLIFLSVISVGIGSVTPRHSGRLFIAFWLFMGVLISTAYQCKLLSMLSSPKKEKLPSSLPELEESEFEYGCFTLHCIYMAYIMEQNTREYGKTLANNLKNIDSLKECAEKSLKEDFCCYHIRILLQFEINQLLDRYGQPMLDVVSKDGIRMYTVTTFRRDHVCLTTYNTVHRRLGESGILDNMVATSLWEAYMKGLRDEDRLTRGETEGLKPLKLKQFFGHFAILIIGITFGMVSFWFEKLIRC
>CaugIr182
MYRATLFLLLFSSVAGVVYQNEESNQMYMSDILNIVDQIANEFLDPTCTRVSLSDERTNYLINKNKVSAVGNFFPFDVDVSVNVTIVEKFRYVQWPYMDAQSVGNCVLFTVVSDNNFDKILNEASMMFQMSTQYHYFIIHCRGANCNYQDGVIFSKKLDSLKYKIFISKSDENTYMFSTVSFFGNNGYTQTVQIAQADSDGNITWKYSHSFPDFTLDFNGNAVNIAYFEDINSEIIKQLRERKAVFSAVHRLSELIAEKLNCISEYVKPDVAPIDIKLEDESWTGFVGEILNEKYNWSGAAVAFDKHMKSIAFSNVIFIQTSSFTIRKPRSEYSWKSLYQPLTFASWISIFISCFVSSFFLYFILRVELGNNAPSVNKFDLLKSCFSLIFLSVISVGIGSVTPRHSGRLFIVFWVFIGILISTAYQCKLLSMLSSPKKEKLPSSVLDLLGSDFEYGCFTLHCIYIGFLTEQDTREHVKTLANNMKNVDSMKECAETSLNKEDFCCYHVDILLQFEMNQLLDRYEQPTLDIVSKDGDHIYLVTMFRRDHVCLTTFNSFVIHLHGSGILENMVRTSLWEAYMKGLRDEDRFTRGETEGLKPLKLKQFFGHFAILIIGITFGMVSFWLEKLIRC
>CaugIr183P
MYKATLFILLFSSVAGVVYQNEESNQMDLSRILNIADQIANEFVGPTCTRVSLSDERTNQIVYKNKVSAVGNFFPFDVDVSLNITIDEKFRHVQWPYMDAQSVGNCVLFTVVSDNDFDKILDEASMMFQMSTQYHYFIIHCRGANCNYQDGAIFSKKLDTLKYKIFISKSNENMYMLSSVSFFGNNGYTETVQIAVTDZDGNIIWKYSHPFPNFTLELNGNAVNIAYFEDVNDEIMKHIRERREVITVQQQFMELLAEKLNCTSVYVKPDVVPIDIQLEDGSWTGYLGEILNEKYNWSVAAFAFGNQMKSIAFSNVLLIQTLSFSIRKPRSEYSWKSLYQPLTFTSWISIFISCFVSDLFLYFIIRIKLRNNAPTDNKFNLMKICFSLIFLSVISVGIGSVTPRHSQRLFIAFWLFIGILISTPYQCKLLSMLLCPKKEKLPSSVLDLLGSKFEYGCFTPHCIYFGYLMEQDTREHGRTLANNLKNINSQKECAEKSLKEDFCCYSVQMVLQFERNQLLDRYGQPTLDVVSKDGDHVYAVSLFRRDHVYLTTYNTFVIQLHESGIYENMFTTSYWEAYMKGLRDEDRFSRGETEGLKPLKLKQFFGHFTILIIRITFGMVSFWLEKLIRC
>CaugIr184P
MYRAAIFLLQFSSVAGVVYQNEENNQKVMSDILNIADQIANEFLDPTCTRVSLSDERTNYLIKKNKVSAVGNFFPFEVDISVNLTIDEKFRHVQWPYMDAQSVGNCVLFSVISDNDFDKILEEASMMFQMSTQYHYFIIHCRGVNCNYQDGAIFSKKLDRLKYKIFISKSDENNYKLSSVSFFGNNGYTQTVQIAKADSDGNITWKYSHPFPDFTLDLNGNAVKAAFFEDINPEIMRQHRARKEIITPAQRCLELLAEKLNCILEYEKPDVVPIDIQLEDGSWTGYMGEILNEKYNWSVGAAAFGNHMKSIALSNIIIIETLSFSIRKPRSEYSWKSLYQPLTIASWISIFISCFVSAIFLYSILRIKLGNNAPTVNKFNLLKSCFSLIFLSVISVGIGSVTPRHSGRLFIAFWLFIGIIISTAYQCKLLSMLSSPKKEKLPSSVLDLLGSEFEYGCFTXHCIYFGYLMEQDTRKHANTLANNLKNIDSQKECVEKSLMEDFCCYSIEMFLQFEMNQLLDRYGRPTLDVVSRDGDHTYVVTMFRRDHVCLTTYNTFVILLHERAILDNVLKTSLWEAYMKGLKDKDRFTRGKMEGLKPLKLKQFFGHFAILIIGITFGMVSFWFEKLLK
>CaugIr185
MYGTTLFLLLFSFVAGVVYQNEESNQVDMSDILNIADQIANEFLDPTCTRVSLSDERTNYLINKNKVSAVGNFFPFDADVSLNVTIDEKFQNTQWPFMDVQSVGNCVLFTVVSDNDFDKILAEASMMFQMSTQYHYFVIHCRGTNCNYQDEAIFSKKLDSLKYKIFISKSDKNTYILSSVSFFGNNGYTQTVQIAEADSVGNITWKYYHPFPDFTLDLNGNAVKVAFYEDVNPEIRELLAGKLNCISEFVKPDVDPIDIQLEDGSWTGFVGEILNRKYNWTLGSIAFGNHMKSIAFSNVIYILTLSFSIRKPRSEYSWKSLYQPLTMASWIFIFVSCFVSAVFLYFILRVRLGNNAKIVNTFNLLKSCFSLIFLSVISVGIGSVTPRHSGRLFIAFWLFIGILISTAYQCKLLSMLSSPEKEKLPTSVPELVTSEFEYGCFTPYCIYFGYLMEQDTREHAKTLANNLKNVDSLKECAEKSLKEDFCCYNIQVMLQFEMNQLLDRYGQPMLDVVSNDGDHILFGATAFRRDHVCLTTYNTFVIQLHESGILENMITTSLWYAYMKGLRDENRFSRGETEGLKPLKLKQFFGHFAILIIGTTFGMVSFWLEKMIRC
>CaugIr186P
MFKATVIFLLLNSVAGVVNQNEEYNQVCMSDILNIADQIANEFLDPTCTRVSLSDERTNHIVYKNKVSAVGNFSPFDVDVSVNVTINEKFRHAQWPYMDAQSVGNCVLFTVVSDNDFDKILXKQSMMFQMSTQYHYFIIHCRGVNCNYQDGVIFSKKLYTLKYKIFISKSAENTYILSSVSFFGNNGYTQTVQIAEADSDGNITWKYSHPFPDFTSDLNGNSVNIAFFEDINPDIMIQLRERKEIIPVPHRFVELVAEKINFNYEYVKPDAVPIDIQLEDGSWTGFVGEILNDKYNWSAIDVAFDNQMKYVSLSNVIYMTSFSFTIRKPQSEYSWKSLYQPLTISSWIFIFISWVISALFLYFILRVKLGSDTPSVSKFNLMKSCFSLIILSVITSVRFDSVTHRHSGRMFIAFWLFNGILISTSYQCKLLSMLSSPKKEKLPSSLPELTTSEFEYGCFTPHCIYMGFITEQDTRMFGKTLRSNLKSINSQKECVEKSIKEDFCCYGAKPMLHTETNLLLDKYGQPMLDVVSKDGDLMYFVSVFKRDHVCLTTFNALCRGLHESGILEGMQTTSLWETYMIGLRDENRFTRWESEEVKPLKLKQFFGHFAILIIGITFAMVIFGFEKLSR
>CaugIr187P
MYRATLFLLLFSSVAGVVYQNEESNQMDMSDILNIADQIANEFLDSNCTRVSLSDKRTNYLINNNKVSTVGNFSHFNVDVSVNVTIDEKFRHVQWPYMNAQSVGNCVLFTVVSDNDFDKILDEASMMFQMSTQYHYFIIHCRGANCNYQDGAIFSKKLDSLKYKIFISNSVESTYMLSSVSFFGNNGYTQTVQIAEADSDGNITWKYSHPFPDFTLDLNGNAVNIAYFEDVNPEIMGQLRERKEIIAFSLRLSELIAVKQNCISEYVKPDVAPIDIQLEDGSWTGFVGEILNEKYNWSALNVAFGNHMKSVAFSNAILIETFSFSIRKPRSEYSWKSLYQPLTIVSWISIFISCFISALFLHFIPRVKLEKNVPTVNKFNLLKSCFSLIFLSFISVGIGSVTPRHSIRLFIAFWLFIGILIFTAYQCKLLSMLSSPKKEKLPSSVXFHPILHKLYFGYVMEQDTRKQAKIPPNNLKNVDSLKECAEMSLKEDFCSYNIQVFLQFEMNQLLDRYGQPMLDVVSZDGDHVYGISIFRRDHVCLTTYSSFLIHLHESGILKNMITISLWETYMKGLRDEDRFTRGETEGLKPLKLKQFFGHFAILIIGITFGMVSFWLEILIRC
>CaugIr188P
MYRATLFLLLLSSAAGVVYQNEESNQMDMSDILNIVDQIANEFLDPICTRVSLSDERTNYFINKEKVAAVGNFFRLDADISVNVTVDEKFVKFRHVQWPYMDAQSVGNCVLFTVVSDNNFDKILDEASMMFQMSTQYHYFIIHCRGINCNYQDGAIFSKKLDTLKYKIFISKSGENTYILSSVSFFGNNGYVQTVQIAEADSDGNITVKYSHPFPDFTLDLNGNAVKVAFFEDVNPEIMRQFRERKEVTTVQQRVIELFTEKLNCISEYVKPNADPIDIQLEDGSWTGFLGEILKEKYNWSFAAAAYSNQMKSVAFSNNLLIQTFSFLIRKPRSEYZWKSLHQPLTIASWISIFISCFVSALFLYFILRVKLGNSAPTVNKFNLLKSCFSLICLSVISVGIGSVTPRHSGRLFIAFWLFIGILISTAYQCKLLSMLSSPKKEKLPSSVLDLLGSELEYGCYTXHCIYLVYLMEKDTRKQSKTLSNNLKNIDSLKECAEKSLKEDFCCYHVQILLEFEMNQLLDRYGQPTIDLVSKDGDKIYCVTMFRRDHVYLKTYNAFLRQLHESGLFQNMQRTSFWEAYMKGLRDEDRFTRGETEGLKPLKLKQFFGHFAILIIGIT
>CaugIr189P
MFRATVMFQLINSVAGVVKKNEEYNQVCMSDILNIADQIANEFLDPACTRVSLSDERTNHIVFKNKVSAVGNFFSFDVDVSVNVTIDEKFRHVQWPYMDGQSVGNCVLFTVVSDNNFDKILDEASMMFQMSTQYHYFIIHCTGANCNYQDGAIFSKKLDSLKYKIFISKSDENSYILSSVSFFGNKGYTQTIQIAEVDSDGNITWKYSHPFPDFTLDLNGNAVKGAWFEKINPEIMRELRERKEMITVAQRFVELVAEKMNFIYEYVKPDVAPIDIQLEDGRWTGYLGEVLNDKYNWSPIAIAFGNQIKYVSFSNVIYMTTFSFTIRKPRSEYSWKSLYQPLTISSWTFIFISCVVSAFFLYFILRVKLGNNAPTVKKFNLLKSCFSXIFLSVISVGIGSVTPRHSGRLFIAFWLFIGILISTAYQCKLLSMLSSPQKEKLPSSLPELMKSEFEYGCFILICIYMGYIMEQDTSMYGKTLRSNLKNINNEKECVEKSIKEDFCCYSAKPLLKTEMNKLLDRYGPPMVDLVSKDADQNIFVSVFKRDHVCLTTFNALYSGLHESGILEEMETTSYREAYMKGLRDETRFTRGESEEMKPLKLKQFFGHFAILIIGITLAMVIFGFEKLSR
>CaugIr190P
VGNFFPFDVDVSVNVTIDEKFRHVQWPYMDAQSVGNCVLFIVVSGNDYDKILDEASMMFQMSTQYHYFIIHCRGANCNYQDGALFSKKLDTLKYKIFISKSDENTYMLSSVSFFGNNGYTETVQIAEADSDGNITWKYSHPFPDFTLDLNGNAVKVAFFEDVNPEIMRQRRERKEVITAQYRLFELIAEKLNCISEYVKPDAVPIDIQLEDGSWTGYFGEILNEKYNWSFGGVAFANQMKSIAFSNVLRIETFSFTIRKPRSEYSWKSLYQPLTIASWIFIFISCLVSTLFLYFTLRVKLGNNAAPNINKFHLLKSCFSLIFLSVISVGIGSVTPRHSGRLFIAFZLFIGILISTAYQCKLLSMLCSPEKEKLPSFVLDLLGSEFEYGCFTLVCIYHGYVMEQDTREHAKAVANNLKNIDSMKECAEKSLKEDFCCYHIQILLQFEMNQLLDRYGZPVLDIVSKDGDHIYGVSIFRRDHVCLTTYNTFLIHLHESGILENMITISLWETYMKGLRDKDRFTRGETEGLKPLKLKQFFGHFAILIIGITFGMVSFWLEKLIRC
>CaugIr191P
MFRATVIFLLLNSVAGVVYENEESNQICMSDILKIADQIANEFLDSXIHYLVYKNKVSAVGNFFPFDVDASVNVTIDEKFQHVQWPYMDGQSVGNCVLFTVVSVNDFDKILDEASMMFQMITQYHYFIIHCRGTNCNYQDGAIFSKKLDSLKYKIFISKSDENTYMLSSVSFFGNNGYTQTVQIAKVDSDGNITWKYSHPFPDFTLDLNGNAVKVAFFEDINPEILRQLRERKEVIAFQYRFIELNAEKMNFSYEYVKPDADPIDIQLEDGSWTGFVGEILNDNYNWSGANAAFDNLIKYIRLSNILHMTTFSFTIRKPRSEYSWKSLYQPLTISSWTFIFISCVVSALFLYFILSVKLENNTLAANKFNLLKSCFSSVILSVITSVAFDSVTHRHSGRMFIAFWLFFGILISTSYQCKLFSMLSSPKKEKSPSSLPELVTSEFEYGCFTLHCIYMAYVTEQGTGSYSKTIKNNLKSIDSLKQCAEKSLQEDFCCYSVKLLLQFEMNQLLDKYGQQMLDVVSKDGDLMYFAAAFKRDHVCLTTFNAFCRGLYESGILFYIQTTPLWEAYMKGLRDESRFTRGESKEVKPLKLKQFFGHFAILIIGITLAMVIFGFEKLSR
>CaugIr192P
MFRATVIFLLLNSVAGMVNQNEEYNQVCMTDILNIADQIANEFLDPTCTRVSLSDERTNHIVYKNKVSAVGNFFSXDVDVSLNITIDEKFRHVQWPYMDAQSVGNCVLFTVVSDNYFDKILDEASMMFQMITQYHYFIIHCRGAYCNYQDGAIFSKKLDSLKYKIFISKSDENTYMLSSVSFFGNNGYTQTVQIAEANSDGNITZKYSHPFPDFTLDLNGNAEKAAWVEDINPEIMRQLRERKEVITLEQRFVVVITEKLNYNYEYVKPNVVPIDVQLENGSWTGYLGEILNDKYNFSAIAIAFDNQIKYVSMSNVISMMKYSFTIRKPRSDYSWKSLYQPLTISSWIFIFISCVVSSLFLYFILRVKLGGDSLSANKFNLLKSCFSLIFLSVISVGIGSVTPRHSGRMFIAFWLFIGILISTSYQCKLLSMLSSPKKEKLPSSLPELMTSDFEYGCFTLHCIYFGYIMKKDTRRYGKTLILNLKNINSQKECVEKSLNDEFZCFTAEILLQIEANQLLDRYGQPMLDVISKDANHNYFVTVFKRDHVCLTTFNTYYRRIQEGGIIEYMMTTSLRETYMKGLRDETRFTRGESEEAKPLKLKQFFGHFAILIIEITLAIVIFGYEKL
>CaugIr193P
MFRATIIFLLLNSVAGVVNENEEYNQVCMSDILNIADQIANEFLDPTCTRVSLSDERTNHIVYKNKVSAIGNFFPFDVDVSVNVTIDEKFRHVQWPYMDGQSVGNCVLFTVVSDNDFDKILDEASMMFQMITQYHYFIIHCRGANCNYQDGAIFSKKLDSLKYKIFISKSEENMYILSSVSFFGNNGYVQTVRIAEADSDGNITWKYSHPFPDFTLDLNGNAVKIAIFEDINPEIIRQVRERKEVVTLAQRFIELLAEKMNHVYEYVKPDVDPIDMQLEDGSWTGYVGEVLNEKYNWSASAVAFHNQIKYVSLSHVITMFTFSFTIRKLRSEYSWKSIHQPLTISSWISIFISCVVSALFVYSILTVKFGNNTTSVKXLNLVKSCFSLIFLSVITSVGFDSVTRRHSGRMFITFWLFAGMLISTFYQCKLLSMLSSPKKEKLPSSLPELEESEFEYGCFTPHYCMHMAHIMERDTRRYSKTIRSNIKIIDSLKKCVEKSLKEDFCCYSLTSILLFETNQLLDRYGQPMLDAVSEYGDGNYIASMFRRDHVCLTTYSDFGRRXHEGGLFEYMVTTALZETYLKGLRDESRFTRGESEEVKPLKLQQFFGHFGILLIGITLAMVIFGVE
>CaugIr194P
MHSSITFLLLINIAIGKVHZKDEHAPEIMSVVRKIADQIANNYLDPSCTRVSLSDERSNHLVYKNKMAAIGNFFHLDDFEISVNVTINEKFRFVQWPYMEAQSVGNCVLFTVVSENNFDKLLDEASMMFQMSSQYHYFIIHCRGENCDYQDGAMFSKKLDSLKFKIFISKGDGSTYKLSSVSFFGNKGYTQTVQIAEADSDANITWKHLHPFPDFTLDLNGNFVKAAYYEDVNPEIIQQLREQKEIVGATKRLMELFAEKRNYRYSAEMSNVVPIDIQLEDGSWTGYVGEVLSGRYNWSFFSVILSEHMKYLMVGDIFSTEIVZFSIRIPRSEYSWKSLFRPLTLSSWCAIFTSCIASVSFLYFILTANAENFTPSDGKFSLVKTCYVFFSAIKVGSNSAITTQHSGZMFITFWLFTGILFSTAYKCKLLSMLFSPKKEELPASVPEMVDSDFAYGYYTLHCTHYEYILESDTRLYMKKLGRNFMHVDTPKNCVEKSFKDDFCCXQYQTNEVLNRNGQPMLNIVSKHGDRLNVATLFRRDSVCVPMVNSFYRSLHQSGIYLHMHKTSIREAYMKGLRDKTRFTRGETEDAKPLKLDQFFGHFTILLIGISSAVVAFGFEILAK
>CaugIr195P
YHYFIIHCRGANCKYQDGAIFSKKLDTLKYKIFISKSDENTYMLSSVSFFGNNGYTQTVQIAEADSDGNITWKYSHPFPYFTLDLNGNAVNIAFFENVNSEIMRQLRERKEIITLLQRFMELLAEKLNCITEYVKPXNVDPIDIQLEDGSWTGFIGEILNEKYNWSGFNVAFGNQMKSIALSNIIVSEIISFTIRKPRSEYSWKSLYQPLTFASWISIFISCFVSALFLYFILRVKLRNNAPTVKKFNLLKSCFSLIFLSVISVGIGSVSPRHSGRLFIAFWLFIGILISTAYQCKLLSMLSSPKKEKLPSSIPDVLGSEFEYGCFTPHCIYFGYVLEQDTRKHAKXIANNLKNIDSLKECVEKSLKEDFCCYHIRILLQFEVNQLLDRYGQPTLDVVSKDGDHIYAVTLFRRDHICLPTFNSFYRRLHESGILEYMERTSCWEAYMEGLRNEDRFTHGKTEELQPLKLKQFFGHFDILIIGITFGIFSFWLEKLIR
>CaugIr196N
FTVVSRNDFDRILEEASMLFQLNTQFHYFIIYCSGTNCNYQDGAIFSEKLDSLKYKIFISKDDKNKYNLNSVAFFGNNGYTQTVRIAEVESDSIISWKYPHPFPDFTLDLNGSILTLAYFEDINPTTIRQLREKKEIVGFVQLAVELVGERLNVRYTTVRSDAVPIDIQLEDGSWTGYVGEVIRKKYNGSAASVALYTLSGHVALTNILVIDSVSFTVRKPRSQFSWKALYQPLQPFTWCVVLLSCFGSVLFLYFILIIRSDGDSTTKRGQIFKHTFSFIFSSVIGIGSTYIPSQHSARIFILFWFLTGILFSATYQCKLLSMLTFPVKEELPASMPGLANSKLRYGCFTLHCTYLEYISEPDTRKFIRKLMGNLVHINNTRECVVKSTEDDFGCISIGMFLQYETPQVLDRYGNPTLNTVGREGVPILGGSLFRRDFLCLTTFNSLYRRMHDSGLKLKLDRTSVYDAYLKGLRDKSRFSRGVSVENKPLKLVQFLGHFAVLIFGIILSFIAFGNEMLL
>CaugIr197
MNCIMMLLLFKFIILFNNVFAKLYQNSHLHDGEMSKILNIVDQIANEFLDPTCTKVTLSDQRFTAPVFKNKVLAVGNFFLLDVDSSVNITKPEKFRHVQWPYLDAQSVGNCVLFTVASRNDFDRILDEASMMFQLNTQFHYFIIYCTGTNCDYQDGSIFSEKLDNLKYKIFISKDDNNNYILSSVSFFGDNGYTQTVRIAGVGSDGNISWRYSHPFPDFTLNFNGNVVNVIYFEDINAAVTSRLREQKEIVEFFHLVIELICERLNVHWSTVRSDVVPIDIQLEDGSWTGYVGEVLRKAYNGSGGSVALDTLSGHVSLTDIYLFDSISFTVRKPRSQFSWKALYQPLEPFTWCGVLVSCSGSALFLYFILIINADDDSTFRKNPLFKYSFSLTFSSVIGIGSAYIPSKHSGRMFIAFWFFIGILFSTMYQCKLLSMITSPKKELLPTTLPELTYSKFQYGCFTLHCTYFEYFAESDRRKFVRKLVDNLIHIEDIRECVVKSIEENFACISIGTFLQYETPQVIDRHGHPTLSTVNKDSIPIWGASLFRRDFLCLTTINSFMRKINENGIYVQLERASVYDAFLKGLRDKTRFSRGVSTESKPLKLIQFLGHFAVLSIGLVLAFTAFGKEMLLEICLRGNHLRQNA
>CaugIr198P
MLLLIKFIILFNNVFAKLYQKSDLVNGEMSDILHIVNQIANQFLDPTCTRVTLSDQRFTAPVFKNKVSAVGNYFPLDVDSSVNITKPEKFRHVQWPYLDAQSVGNCVLFTVVSRNDFDRILDEASMMFQLNTQFHYFFIYCTGTNCDYQDGSIFSEKLNSLKYKIFISKDVKNNYTLSSVSFFGSNCSKLLTXIADVEPDGIISWKYSHPFQDFTLDLNGSIFTLVYFEDINPTGIRQLREKKEIVGFAQLIVELVGERLNARYTTVRSNIVPIDMQLEDGCWTGYVGEVIRKKYNGSTGSVALYTLSGHVALTNILVFDSISFTVRKPRSQFSWKALYQPLEPFAWCVVFLSCFGSVLFLYFFLIIRSDGDSSIRSGQILKYSLSFTFSSVIGIGSAYIPRKHSGRIFIAFWFLTGILFSATYQCKLLSMITSPEKEELPTSMPGLATSKFLYGCFTLHCSYMEYFTESDTREFVRKLMCNLVHINNIRECVVKSTEDDFACISVGAFVHHETPQMLDKHGNPTLNTINRDSIPILAGSLFRRAFVCLTTFNSLYLRMHDNGFKLKLDRTSVYDAYVKGLRDKSRFSRGVSVETMPLKFALFFGHFVVLIIGLLLSFIAFGNEILLGI
>CaugIr199N
RILDEASMMFQLNTQFHYFFIYCIGSDCNHQDGSIFSEKLDSLKYKIFISKDDNNNYILSSVAFFGNKGYTQTVRIADVGSDGVISWKYSHPFPDFTLDLNGSIFTLVYFEDINPAAIRQLREKKEIVGFVQLAVELVGERLNTRYTTVRSDVVPIDIQLEDGSWTGYVGEVIRKNYNGSAGSVALYTLSGHVALTNTLVFDSVSFTVRKPRSQFSWRALYQPLKPLTWCGVLVSCFGSALFLFFILIIRSDGDLAIKSGQIFKYSFSFTFSSVIGISSAYIPIKHSGRIFIAFWFLTGILFSATYQCKLLSMITSPEKEILSTSMQELANSKFLYGCFTLHCTYLNYFTEPDTRKFIRKLMGSLVHINNMRDCVVKSIEDDFGCISIGAFLQYETPQVLDKHGNPTLNTISRDGVPILAGSMFRRDFVCLTTFSSLYRRMHDNGLKLKLDRTSVYDAYLKGLRDKSRFSRGVSVETKPLKLIQFFGHFSVLIIGIILSFISFGNEMLLGIWYCLEDACCGTLVKQFVNK
>CaugIr200
MISLVKFIILINAVFAIVDVNKELQDVDIIKVLNIVDQIANEFLDPTCTRVTLSDQRITAPVFKNKVSAVGNFFPSDVDSSVNITKRERFMHSQWPYLNAQSVGNCVLFTVVSRNDFDRNLDEASMLFQLNTQFHHFFIYCIDASCEDENRVPFSEKLDSLKYKIFISKGYNDSYILSSVKFFGSNGYAQIVRIADVGSDGIISWKYSHPFPDFTLNLNGSVLTMMYFEDINPDITKQLREQKEIVGFFHHIIGLINERLNSRYGLVRSNIVPVDLQLEDGTWTGYVGEVIRKEFNGSAGSVALDTLSGHVSLTNIFVFDALSFTVRIPKSKFSWKALYQPLSSLSWCGVLISCVGSALVLYFILVQSGDNSRLTRFQVFKYSFSLTFLSVIGVGSVYIPRKHSGRIFIALWFFTGILISTMYQCKLLSMITSPKKEELPTSLPELSRSQFEYGCFTLHCTYIDYFSESDNRNFVRNVMSNLVHISGIRECVEKSIENDFGCLSIGTYLQYETPQMLDRHGNPTLNIVSKDSIPVWAASFFRRDFVCFTTFNSFYREVYENGLYYQLQKVSVYDAYLKGLRDDTRFFRGVPNGSQPLKVVQFLGHFAVLLVGLILAFVAFGTEMLVGLGNFQAFPCISVIKTTDKYRNKN
>CaugIr201F
MLYFVKLIIFFNNVFAKVIQNQDMYDANVQAILTIVDQIANEFLDPTCTRVTLSDQRITAPVFKNKVSAVGNFFPSDVDSSVNITKPEKFRHVQWPYLDAQSVGNCVLFTVVSRNDFDRILDEASMMFQLNTQFHYYFIHCTDIKCHNEDGSVFSRKLDALKYKIFISEGANDTYVLSSVSFFGNNGYTKTVRVADVESNGVISFKHSHPFPDFTLNLNGNQIKLISYENINPDVIRRLREKKEVVSVLHLLAELIMERGNIRLSIEKSDIAPVDMQLEDGSWIGYAGEVIRKKYNGSATAIALHTLSGHVSLSNIIGFGTVDFTIRKPESQISWKALYQPLSLSLWCAVLVSCFGSALFLYFILLMNPYNELDIVQYYSLHYSFSFVFFTIVGVVFEGFPTTHSGRMFAAFWLFIGILFSITYQCKLLSMITSPELDELPTSLETLEDSKFLYGCITIFCIYFEYISVVDNRLFIKKLADNLVHLHGHRRECVMKSTKENFCCLDVGAFIQYETPQVLNRYGNPTLNIVTKDDIRILAASMFRRDFVCLTTVNTFYRRIHEHGLYLKLESSSIYEANLKGLRDEARFSRGEVSGIKPLKVVQFFGHFAVLLSGLVLGLIIFGAEILLGI
>CaugIr202F
MFYFVKLTILFNTVFAKVIQNQDKYDANMLAILTIVDQIANEFLDPTCTRVTLSDQRITAPVFKNKVSAVGNFCPLDVDSSVNITKPEKFRHVQWPYLDAQSVGNCVVFTVISKNDFDRILDEASMLFQLNTQFHYFIVHCPSANCHNDDGSIFSEKLDNLKYKIFISKDDEKNNYILSSVSFFGNNGYTQTVQIAEVRSDGNISWKYSIPFPDFTLNLNSGFVKVIYFEDISTDIINELREKREILGIVHLIFEQLIKTLNVRLSTEKSDVPPIDMQLEDGSWTGYVGEVIRKEYNGSAASVALYTQSGHVSLTNIIVFDSISFTVRTPRSQFSWKALYQPLSSMAWCGILMSCLGSALFLFILIIIINNSPTVSRSQHFKYSFSFIFFSIIGVDTAYTPSRHSERLFVAFWLFTGILISTTYQCKLLSMITSPKMEELPTSLPELVYSGFEYGCFTLHCTYFEYFSETDSRKFVRKLIRSLVHIPGPRECIMKSTTENFGCISIGTLIQYDAAQILDRYGFLSLDTVAKDSIPIYAASMFRRDFVCLTTLNTFYRRLHDNGIYLKLESSSIYEANLKGLRDVARFSRGEVSGIKPLKVVQFFGHFAVLLSGLVLGLIIFGTELLLGI
>CaugIr203
MILLLIKFFILFNNVVAKLYQNSDLHDGEMSEILNIVDQTANEFLDLTCTRVTISDQPIIAPVFKNKVSTVGNFFPLDVDSSVNITKPEKFRHVQWPYLDAQSVGNCVLFTVVSRNDFNRILDEASMMFQLNTQFHYFFIYCIGSNCNCQDGAIFSEKLDSLKYKIFISKDDNSNYILSSVSFFGNNGYTQTVRIANVGSDGNISWRYSHPFPDFTLDLNRNVVNLIYFEDINAAVTRKLREQKEIVGFFHLLRELICERLNVRYSSVQSDVVPIDIQLEDGGWTGFVGEVLRKAYNGSAGSVALDTFSGHVSLSNIFVFDSISFTVRKPRSQFSWKALYQPLEPFTWCGILVSCFGSALFLFFILIINADDDSTVEKSQLFKYSFSSTFSSVIGIGSAYIPSKHSGRMFIAFWLFIGILFSTMYQCKLLSMITSPKKELLPTTLPELTNSKFQYGCFTLHCTYIEYFTESDRRKFVRKLVDNLIHIQGIRECVVKSTEENFVCISIGTFLQYETPQVLDRHGHPTLSTVNKNSIPVWAGSLFRRDFVCLTTINSFMRKINENGIYVQLERTSVHDAFLKGLRDKTRFSRGVSTESKPLKLIQFLGHFVALSIGLALAFTAFGNEMLLEICLSSNHLLQNE
>CaugIr204
MFCFIVLLFLVNVVFATMSVQNETNDTEMPKILTIVDQIANKFLDPTCTRVTLSDQRITAPVFKNKVSAVGNFFSLDVDSSVNITKPEKFRHVQWPYLDAQSVGNCVLFTVVSRNDFDRILDEASMLFQVNNLHHYFFVHCIDKNCHNEDGSIFSSKLDGLKYKLFISKADSSSYILSSVSFFGNNGYTKTVQIAEVKSDGNISWKYSHPFPDFTLDFNGNEMKMVYYLDINPDTIRRLREQQEIVSVVHLIAELFLEKWNINFTAERSEVLPVDLQLEDGSWSGYVGEVISKKYNGSFGTIALYTLSGHVALSNILVFEALAFAIRKPKSNFSWKAVYQPLSFFSWCSVLLCCFSCALFLYFILLLKSYNHLDIMRNSLVRYSFSLTYFSIISVNFDRFPSSHAGRVFVAFWLFVGMLISTAYQCKLLSMITSPNLEELPKSYSELVESEFQYGCVTVFCIYFEYILENDNRDFIQKLRSNFVNLQGDVRDCIMKSTTEDFVCINIFSFLQYETPQVLDRDGFPTLSTVMNDDVRILGASIFRRDFVCLTTVNRFYRQIHESGIFLKLDSIPTYEAYSKGLRDETRFSRGELSGPKPLKVVHILGHLYVLISGFILAFIVFVIEILLKIFK
>CaugIr205P
MLLVIRLILIKTVFAKLNENDRFYDINIIKVLNIVNQKANKFLDPTCTKVTLSDQRITAPVFKNKVSAVGNFSPSDVDSSVNITKPEKFRHVQWPYLDAQSVGNCVLFTVVSRNDFDRVLDEASMLFQLNTQLHYFIIYCPDTYCDYQDGAIFSEKLDSLKYKVFISKVDRNNYILSSVSFFGNNGYTQTLRIADVGSDGNISZKYSNPFPDFTLNLNGNVANSIYFEDINAAVTRELREQKEIVGFFHLFMEVLCERLNAHWSIIGSDVVPIDIQLEDGSWTGFVGEVIRKKYNGSAGSVALDTFSGHISLSNVYVFDSIYFTVRKPRSHFSWRAVYQPLTPFSWCGVLVSCFSSALFLYFILLTRSDGDSTNKSVKMFIYSFSLTFSSVIDIGSAYIPRKTSGRMFIAFWFFTGILFSTIYKCKLLSMMTSPEKEXLPTTLPELANSKFQYGCLTFHCTYFVYFTESDRREFVRKVMNNLIHIQGIRECVVKSTEENFGCLSIGTFLQYEIPQALDRHGDPMVNTVNKDSIPVWGGSLYRRDFVCZTTFNSFFRKIHENGVYVHMERASVFDALLKGLRDKTRFSRGVSMETKPLKIAQFLGHFAVLFIGLISAFITFGNEILLGIC
>CaugIr206P
MMIFIENILFFNTVFAKVNQNNELYDEGIMTVQSIVDQIENEFLDPTCTRVTLSDQRITAPVFKNKVSAFGNFVSLDVDSSVNITKPEKFRHVQWPYLDAQSVGNCVLFTMISRNDFDRILDEASMLFQLDIQFHYFFIYCPGSNCNYQDGAIFSEKLDNLKYRMFISKRENGNYILSSVAFLGNNGYTQTMRIAGIDSDGVISWK*SHPFFYFTLD*SGNDMTLVYFEDINPTAIKKLRDQKDIVGFAHLNVELICERMNVRLTAIRSIVVPIXLQLEDGSWTGYADEVIRKEYNGSAGSVAVYTQSGHVALANIFVYDGVSFTIRTPRSQFSWKALYQPLSVSTWCGVFLSCFGSALFLYFILVLKLGDNSTVRKSQVFKYSFSLTFLSVIGIGSVYIPRKMSGRMFITFWFFTVTLFSTTYQCKLLSMITSPKKEMLPITLLELSNSKFQCGCFTLHSSYLAHFLESDPREFVRNLVSNLNHIDGIRECVVKSXKRRFDCLSAVTFLRYETPQMLNRHGNPTLNIVVKDGIPILGTSFFRRDFXCLTTFNSFYRRIQNSGLSSKLSTTSVYDAFLEGLRDEARFSRGIAMETKPFKVVQFFGHFAVLVFGLSLAFFTLGYELLLRI
>CaugIr207
MLLVIRLILINTVFANLNENDGFYDINFIKVLNIVDKIANEFLDPTCTRVTLSDQRITAPVFKNKVSAVGNFFPLNVDSSVNITKPEKFRHVQWPYLDAQSVGNCVLFTVVSRNDFDRILDEASMLFQLNTQFHYFIIYCPDTYCDYQEGAIFSEKLDSLKYKVFISKEDKNNYILSSVSFFGNNGYTQTVRIAGVGSDGNISWIYSHPFPDFTLDLNRSVITLIYFEDINVAVTRKLREEKEIVGFFHLLLELTCERLNVRYSTVRSDVVPIDIQLEDGSWTGFVGEVLRKAYNGSAGSVALDTFSGYISLTNIFVFDSIAFTVRKPRSQGFSWRALYQPLTTFTWYGVLVSCFSSSLFLYFILIARSDGDSTSKSGEMFKYSFSFTFSSVIDIGSAYFPRKTSGRMFIAFWLFTGILFSTMYKCKLLSMMTCPEKELLPTTLPELANSKFQYRCFTLHCTYFEYFTESDRRDFIRKVMNNLIHIQGSRECVVKSTEENFVCLSVGIYLQYETPQALDRHGDPMVNTVNKDSIPVWAGSLYRRDFVCLTTFNSFFRKIHENGVYVHMERASVFDAFLKGLRDKTRFSRGVSMETKPLKIVQFLGHFAVLFIGLILAFITFGNEILLGICHCVHKVFCSKNVDDSLISKMCGCNKVTKR
>CaugIr208P
MMMFIEYVLLLSTVFAKLDQNKEELYDEGIMTVQKVVDQIANEFLDPTCTRVTLSDQRITAPVFKNKVSAVGNFFPLDVDSSVNITKPEKFRHVQWPYLDAQSVGNCVLFTVVSRNDFDRILDEASIMFQLNTQFHYFIIYCPDTYCDYHDGSIFSEKLDSLKYKIFISKDDNKNSILSSVSFFGNNGYTQTVRIAGVGSDGNISWKYSNPFPDFTLNLNGNVVNVIYFEDINAAVTRKLREQKEIVEFFHLIIELICERLNVCWSTVRSDVVPIDIQLEDGSWTGFVGEVLRKAYNGSAGSVALDTFSGYISLTNIFVFDSIAFNVRKPRSQGFSWRALYQPLTAFTWYGVLVSCFSSALFLYFILIARSDGDSTSTSGEIFMYSFLFTFSSVIDIGSSYIPRKTSGRMFIAFWFFTGILFSTMYKCKLLSMMTSPEKELLPNTLPELANSKFQYGCFTLHCTYFEYFTESDRREFVRKVMNNLIHMQSIRECVVKSTEENFACLSIGTFLQYEAPQALDRHGDPMVNTVNKDSXAGSLYRRDFVCLTTLNSFYRNIYENGIYVHLERASVFDAFLKGXRDKTRFSRGVSMETKPLKMVQFIGHFAVLFIGLISAFIIFGNEILLRIRHCVHKVFCSKNVDQSQISKICGCKKVTKR
>CaugIr209C
MEKHDSVNSIIMLIFIEYVLFFNTVFAKLDQNKEELYDEGIITVQKVVDQIVNEFLDPTCTRVTLSDQRITAPVFKNKVSAVGNFFPLDVDSSVNITKPEKFRHVQWPYLDAQSVGNCVLFTVVSRNDFDRILEEASMLFQLNTQLHYYFIHCTDIKCHNEDGSVFSRKLDALKYKIFISEGANDTYVLSSVSFFGNNGYTKTVRVADVESNGVISFKHSHPFPDFTLNLNGNQIKLISYENINPDVIRRLREKKEVVSVLHLLAELIMERGNIRLSIEKSDIAPVDMQLEDGSWIGYAGEVIRKKYNGSATAIALHTLSGHVSLSNIIGFGTVDFTIRKPESQISWKALYQPLSLSLWCAVLVSCFGSALFLYFILLMNPYNELDIVQYYSLHYSFSFVFFTIVGVVFEGFPTTHSGRMFAAFWLFIGILFSITYQCKLLSMITSPELDELPTSLETLEDSKFLYGCITIFCIYFEYISVVDNRLFIKKLADNLVHLHGHRRECVMKSTKENFCCLDVGAFIQYETPQVLNRYGNPTLNIVTKDDIRILAASMFRRDFVCLTTVNTFYRRIHEHGTFLKLESIPTYEAYLKGLRDETRFSRGESTEAKLL
>CaugIr210N
IANEFLDPTCTRVTLSDQRITAPVFKNKVSAVGNFFPLDVDSSVNITKPEKFRHVQWPYLDAQSVGNCVVFTVVSRNDFDRILEEASMLFQLNTQFHYFFIYCPDSNCNYQDGAIFSEKLDSLKYKIFISKREKGNYILSSVSFFGNNGYTKTLRIAEIESDGVISWKYSHPFPDFTLDLNGNDMTLVYFEDINPDVIKELREQKDIVGFAHLTVELVSESMNVRLTAIRSNVVPIDIQLEDGTWTGYAGEVIRKEYNGSAGSVAVYTQSGHVALANIFVYDGVSFTIRTPRSQFSWKALYQPLSVSAWCGILTSCFGSALFLYFILEIKVGDNSTVRKSQVFKYCFSLTFLSVIGIGSAYIPRKTSGRIFIAFWFFTGILFSTTYQFKLLSMITSPKKEILPITLLELSNSKFQYGCFTLHCSYFAHFSETDPRKFVRNLVSNLNHIDGIRECVVKSTEDDFGCLSVVTFLQYETPQMLDRHGNPTLNIVVKDGIPILGTSFFRRDFVCLTTFNSFYRRIQDSGLSSKLSTTSVYDAFLKGLRDEARFSRGIATETKPLKVVQFFGHFAVLASGLSLASITFGSELLLGIWHTLWMVVIKT
>CaugIr211N
QFHYFIIYCPDTYCDYQDGAIFSEKFDTLRYKIFISKDDKNNYILSSVAFFGNNGFTQTIRIAGIGSDGNISWKYSQPFLDFTLNLNGNVANSIYFEDINAAVTRKLREQKEIVGFFHLFMELLCEHLNVDWSIVGSDVVPIDLQLEDGSWTGFVGEVLRKKYNGSGGSVALDTFSGHVSLTNVYVFDSIYFTVRTPRSQFSWRAVYQSLTAFSWCGVLVSCFISAVFLHFILITRSDDDSISKSGEMFQYSFSLTFSSVIEIGSTYIPSKHSGRMLFAFWFFTGILFSTMYKCKLLSMMTSPEKELLPNTLPELANSKFQYGCFTLHCTYFEYFTESDRREFVRKVMNNLIHMQSIRECVVKSTEENFACLSIGTYLQYQTPQALDRHGDPMVNTVNKDSIPVWGASLFRRDFVCLTTLNSFFRNIHENINYVHMERVSVFDAFLKELRDKTLFSRGVSMETKPLKIVQFLGHFAILFIGLISAFIAFGIEILLGACHCIHKVFCSKNVDHSHISKTRGYNKVKKKGKC
>CaugIr212F
MNCMIMLFLIKLFILFNNMLAKLYLNSDLLDGEMSEILNVIHQISNEFLDPTCTRVTLSDQCITAPVFRNKVSAVGNFFPSDVDSSVNITKPEKFRHVQWPYLDAQSVGNCVLFTVVSRNDFERILDEASMMFQLNTQFHYFFIYCIGSDCNHQDGSIFSEKLDSLKYKIFISKDDNNNYILSSVAFFGNKGYTQTVRIADVGSDGVISWKYSHPFPDFTLYLNGSIFTLVYFEDINPTAIRQLREKKEIVGFVQLAVELVGERLNTRYTTVRSDVVPIDIQLEDGSWTGYVGEVIRKNYNGSAGSVALYTLSGHVALTNTLVFDSVSFTVRKPRSQFSWRALYQPLKPFTWCGVLVSCFGSALFLFFILIIRSDGDLAIKSGQIFKYSFSFTFFSVIGIGSAYIPSQHSARIFILFWFLTGILFSATYQCKLLSMLTFPVKEELPTSLPGLANSKLLYGCFTLHCTYLNYFTEPDTREFMRSLIGNLIHISNTRECVMKSIEEDFGCISIGMFLQYETPQVLDRYGNPTLNTVSREGVPILGGSMFRRDFVCLTTFSSLYRKMHDSGLKLKLDRTSVYDAYLKGLRDKTRFSRGVSVETKPLKLIQFLGHFAVLIIGIVLSFIAFGSEILLKNH
>CaugIr213
MLCFLTFIILINTVFTDVTSNKSYGVGIMNILTIVDQIANEFLDPTCTRVTLSDQRITAPVFKNKVSAVGNFFPSDVDSSVNITKPVKFRHVQWPYLDAQSVGNFVLFTVVSRNDFDRILDEASMLFQLNTQFHYYFIHCTDIKCHNEDGSVFSRKLDALKYKIFISEGANDTYVLSSVSFFGNNGYTKTVRVADVESNGVISFKHSHPFPDFTLNLNGNQIKLISYENINPDVIRRLREKKEVVSVLHLLAELIMERGNIRLSIEKSDIAPVDMQLEDGSWIGYAGEVIRKKYNGSATAIALHTLSGHVSLSNIIGFGTVDFTIRKPESQISWKALYQPLSLSLWCAVLVSCFGSALFLYFILLMNPYNELDIVQYYSLHYSFSFVFFTIVGVVFEGFPTTHSGRMFAAFWLFIGILFSITYQCKLLSMITSPELEELPTSLETLEDSKFLYGCITIFCIYFEYISVVDNRLFIKKLADNLVHLHGHRRECVMKSTKENFCCLDVGAFIQYETPQVLNRYGNPTLNIVTKDDIRILAASMFRRDFVCLTTVNTFYRRIHEHGIFLKLESIPTYEAYLKGLRDETRFSRGESTEAKPLKVVHIIGHLSVLGFGILLAFIVLCQEIVFNLFC
>CaugIr214
MHDLVMAIMFLNTVFGKFSTTKEAYDLDMLAIQTIVDQIANEFLDPTCTRVTLSNQRITAPVFKNKVSVVGNFFPLDVDSSVNITKPEKFRHVQWPYLDAQSVGNCVLFTVVSRNDFDRILEEASMLFQLNNLNQYFFIHCIDKNCHNEDGSIFSSKLDSLKYKLFISKGRNDSYILSSVSFFGNNGYTQTVRIADVGSEGSISWKYSHPFSDFTVNMNNNKVNLISFEDFNSGTIKQLREDNEIVNVIHLFLQLISQKYNIQLTIEKSDVVPIDLQLEDGSWTGYVGEVIRKEYNGSSSGVALHTLMKHVAMTNSILFEGITFVLRKPKSLYSWKALYQPFTFSAWFAVLTSCFVSTLFLYFILVIGSDSHFVARHNHVMEYSFSFTCFSVINVAYKHFPTRNSGRVFIAIWLFMGILISTAYQCKLLSMITAPKLEEQPTSVSELAESEFQYGCFSLHCLYFEYISESSIREFLRKLLDNAVHVQDIRECVLKSAMENFACVSLDTFLKYETVQVLDRYGNPTLNRIKKGGSLFYPVGYFRRDFVCLTSLRTFITSLHESGIFLHLENISVYEAYLKGLRDTTRFSRGELSGTIALTAVQFLGHFAVLVLGLSLAFIAFVNEILVSIWNH
>CaugIr215P
MLFFIKCVILLNTVFAKLDQDKELYDDDMTPFLNIVDQIANEFLDPTCTRVTVSDQRITAPXFKNKVSAVGNLFSSDVDSSVNITKPEKFRHVQWPYLDAQSLGNCALFTVVSRNDFDRILEEASMMFQLNTQFHYFFIYCIGSNCNYQDGCIFSDKLDSLKYKIFISRDSDKNKYIVSSVSFFGNNGYTQTVRIAEVESDGSISWKYSHPFPDFTLDLNGNDMTVIYFEDINSNSIKKLREQKDIVGFPQLFIELLYKSLNVRLNAIRSDVVPIDIQLEDGTWTGYVGEVIRRKYNGSVVGVKLHTQSGYVSLSNEIVFDSISFVVRTPRSQFSWKALYQPLSVSVWCGILISCFGSALFLSFIILKSNDSSVVRKIQLFEYCFSLIFSSVIGIGSAYLPREHSGRMFIAFWLFTGIVFSTTYQCKLLSMISSPRKEELPTSMPVLVDSKFQYRCFTLHCSYIQYFTESDPREFVRKLVSNFKHVNGIRECVEKSIEEDFGCISIVAFLQHETPQMLDRHGNPTLNIVVKDGISLLGGSFFRRDFVCLTTININIKLNZSNATYCTVVSENIIRLSLHKIKEQFKTKKKFRLQWESNP
>CaugIr216
MLRYVRLIFYVNIVVGKVLQSMENINTDMRQIVNIADQIVNEFLDPACTRVTLSDQRASQLIINGAKLSAIGNFFSSNSDTSVNRTIDEKFRYVQWPYVDAHSVGNCVLFTIISNGDFDIVLDEASMLFLMDVQRHYFIIHCTGNKCNYQDGAIFSKRLDCLKSKVFISRNTKSNYKLTSVSFFGDNGYTKTVKIGDVNLNGNISWNYKNPFPDFTRNFNGATLKLIYFEDVNPEIIRDIRQHKDLITIVHLLLELVGEWLNGNVVAEKSNVAPIDMQLDDGTWTGFVGEVIRQEYNGSAAGVAVYTLLKHVSLCNILVYDSVAFTMRTPRAQFSWKSLYQPFTPIAWCAVFLSCVVTSVVLFVILKIKLEESTVMNSNLLNSSFSIVFFSVIGVGSDYIPTRHSGRVFIAIWFFVGILISTAYQCKLLSMLTSPELEQLPTTFPELIDSDFRYGCFAPHCTYFEYFTEADHRIFIRKMINNLVYIDSTELCVKRSIKKDFGCFSINTLLQYETAQALNRHGNPTLETFTKDGIPLLISPIFRRDYISITSVNTLIRLLYESGIYRKLESSSVLVAYMKGLRDETRFTRGETQESKPLKLVQFFGHFAVLILGLVVGLIIFGFELLKGHYWT
>CaugIr217
MLYWIPFIFFVDSVVGKVVQNVKNIHVDTREIVNIADQIVNEFLDPTCTRVILSDLRNDKHLVHKMKLSATGNFHLSDSESSLNITIDEKFRYVQWPYIDAQSVGNCVLFTIISNGNFDKIVTEASTLFQMDVHHHYFIIHCAGTDCNYQDGAIYSNKLNCLKFKIFISENEENGLYGLNSVAFFGDKGYTKTVQIGEVNSNSTISWNYDHPFPDFTLNLNGSIVKLIYFEDVNAEITQDIRERKDTITIVHLLVEVISEILDADLTASKSDVAPIDMQLDDGTWTGFVGEVIRQEYNGSAAGVAVYTLLKHVSLCNILVYDSIAYTIRTPRTQFSWKSLYQPFTPLSWFTVLLSCVVASLFLFVILKLKLEQSEAMLNPNLLNSSFSIIFFSVIGVGSDYIPIRHSGRLFIAIWFFVGILISTAYQCKLLSMLTSPELEHLPKSLPELIASEFRYGCFAPHCTYFEYFSESDRRKFIRNMIDNFVHMDTTELCVEKSIKKDFGCISVNTLLQYETAQALDRHGAPTLETITKDSVPLLIAPLFRRDFVCLVTINKILRRMYESGIYWKLESSSVLAAYMKGLRDETRFTRGETYESKPLKLVQFFGHFAVLILGLVVGLILFIFEMLKRNCSK
>CaugIr218
MSIQMLHFLTIVLYFQVVKSMYCKSEIASNYFALIQNITSTREKATVVLSFDMEPLSEKHQCTISSAFSTYQSAVIIKINEFVKKMNFLRRESLINDVTFILDPLPYTFIEVWKSAVHVMVPKETPFSEMVEYVNAFVYLQHDDDFFIVESENCEELLLQETVFDFRNKVCIDLNKKKVLDFYTSCHFCSEEGTPLIKHSCTSPSDNCMFLFTNSYFDESNLKRKFISIAYFEDVGDIHKQLEMMRNGKFIRAEILLNDMLSKLYNFTWELYKVSSDGLDFVQPQYPNGTWVGLAGDVLYRRAELSLVVIPFPRLRRLMRMGISYYQGALRLVTARPKSQLDLMLVLKPFGLILWFVTTSAVTVTATVTWLFWVVEVYMNEDVRRPIMGYSGEFVGYLGYYFRTLVGQSEEPVTVYFSSRGIIAFWWIVAIVLVTGYTSKLSSIESIPPKNFIPNTEEEFLAVVDDWAIYAPYEYYIIMQYFLQKVEEGTNLGYEFSLEDDKMAYSVINKVLSQTHIMKCLLTVIKKEKTFCTAFLIHLNYYKVEFVDVNMASLLHMTPMQAFSYYTSLGFRKGVPYGKKVDLHCHLINAAGLGLKSLEWGVHGRQSDVFQRMRTSGLSTWQQMAGAHEYEKTLDAIKIPRIYAHILVLSFGISVSLFGLLCEHLCNFVVNKFCCCASKRKLFLRV
>CaugIr219P
MYTLLCIIPIVGFLVNLQTNEAMHCKNGNASNYFALIQNITSTREKATVVISFDTVPLSEKHQCVISSAFSTYQSSVIIKINEFVRSMDFLRRDSLINDISYILDPLPYTFIEVWKSAVHVMIPEETPFSEMVEYVNAFVYXQHDDDFFIVESENCEELLLYETVFDFKNKVCIDKSZKTTLDLYTSCQFCGDAGIPVTKLSCDFPSENCSSVFKSNYFDESTFNGKFISIAYFEDVGDVEKQLEKFKSGKFIRAEISLTDAVSKVYNFSWEZLYKVSSDGLDFIQPQYANGTWIGLAGDVLYRKAELSFAIIPYPRLRRIMRMGVPYYQDALHFATSRPKSQLDLTLVLKPFGLILWLLVTVAITVTGSATWLFWVAEIRMSDRITLPICHYSSQLSGYFGYIFRTXSGQSEEPVTVYFSSRGIIAFWGIVAIVLITGYTSKLSSIESIPPKNFIPNTEEEFLAVADDWTIYAPYEYYVVMQYILTKLQEAADTGYAFRLESDKMVYAILKDIQSQTHILKCLLASVKLEKTFCVAFLIHLNYYKAEFVDINMESLIHIAPLKAFPYYSNLGLRKGAPYGKKFDRLIRALVEGGFGVKLLQWGVGGHQLDIFQEMRSSGLSFWQEMAVAQEYEKTVAAIKIPRIYAHILVLSFGISVSLFGLLCEHLCDFVVNKFCCCVSKG
>CaugIr220
MDVKIISLLTLIFIRGQNQNPISIETQGVSLNLQRLIVTFLKLEFRSTFVISYDKQPLGVSYDAALKVASEMWHPQIVIVIDEYMKKMDVLRQETLVDEISMLAEPQRNLYTFEDIWKGAVHIMLTEDTSYQDMFDYVNMVVYMQFEFDFLLLENQNCKELLLKEPVFNFLKKMCYETPSAETVPVSLFRSCQFCDVGFPKAFEACIFPSSNCQKLANQEYFEEITAHGKTFKLMYLDQIPDMENEIKRHENGQFVRVEVSVVSIFAKLFNFTMDIVVSESGGLDFVQPQYSNGTWVGMAGDVLYRRAEATLVFLPFQRLMRLMTIGVPYHYDGIRFSTARSKRLINLMITLLPFTYQLWILVCFTILFTSLVIWIVWSISVIPQAAGRSFNHKDIITIVHQLSRTLIGQAFPTSVDENAPSRAMIICWWLVATVLTTGYTTRLTAMESSPPLSFIPCTDEELVLATDWKIYTPYEYHVVALYGTSILQGAEDRGYDISIKSDKLVSTYLAREQPTVGIAACLRESLKEKTFCTAFHIQMYYYMLDFLDTQGETLHYITPITAFKYRGTMGLRKGAPYRRKIDWVVQTLGLGGGMLRLLTDWGYYRYLTESYRLKMSKMDHKALSDEDLEYQNVPKPIKIKGIFASLLVLLIGLVISFVALLAESVLLLCV
>CaugIr221
MCSKSSSYSNTVGLLFLLLCLFCPSIISKDGNMKINVPQKSAFINDLLQTLLGNEQRSTFILTFEVLPLDLVYDDALKNVSYQWHPQIVILIDRNMKQKVVMKQETKVDNIKFLMEGNNNLYTFIDIWKGAVHVMLTDKTSYQDMFDYVNSIVYMQFNDDFLILRNTYCEEILLTEPVFNFLRKVCFKTINEGNFPLIRSCQFCKEGVYHTFEACNLAFSHCNVLVTEDYFEERNFHSKVLRFSTFEEILNYKEEISRSDNGLFSKKADVSLLCVVKDIFNFTLELYKTDSDGLDFIEPQAENGTWIGLPGDVLYRKSEITLIALPVPRLSRLITAGIPNLYDEIRMVTAHPKRLLNLLVTLMPFTIELWILVFISVALTSVAIWLAWYFVLTLQLNDHNRCNHLKQIMHHLSLTLINQSKPPEAEQYASPRAIMMCWWLVATVLVTGYTTRLTSLEASPPLSYIPSTAEEFIESDWNVITPFQHHVLLQFLRRVLVGIESRYDLKTMSNDRILMNFIERERPVSKIADCLQESLVNKKVLCAAYRLVLLFNIGEFLDPYGKPLHSIQLFPILRMHASFGFRKGAPYIKAMNYMSQKLLWEGGMVNLHLSWGFHRTFTEKLENLRRLNQFKAKFGNIAYRKTLKPLNITGIVASLLIILFGFSISFISLLLEQIFIQCQKTLRHKTNKL
>CaugIr222
MSVKSVNILTLHGLFLLLLEVFCQRKTISINSIQPSNSINKLLSLLLATDQQSAFILSYDVQPLPLVYRDTLKNVSNQWHPQIIILIDDAMKEKVIMKQETKVDNIMFVVEGSNKLYTFIDIWKGAIHLVLAEKTSYRDMLDYINSVVYMKFNDDFLILQHSECEKILLMEPVFNFLRKICFKSFTEDGTPLVRSCQFCKDGTPYTFEVCNMSTLSCHILSSEDYFVEKNYYAKTWIISAFEEVPNYKEEITSFENGLLIARPEISVLCTFKKILNFTFEYYKTESDGLDFMEPQTKNGTWIGLAGDILYRRSEMTFVIIPYPRLMRLITVGTPVVYDELKVATGRPKRLMNLMVTLLPFKIDLWFLVFISIIVTSITIWLSWYWFSMFHGKDKLKCNRLIGIMSNLALTLVSQSGSTEAETFTSSRAIIMCWWFVATVLVTGYTTKLTSMEASPPLSFIPSTAEEFIESVDWTVVTPFEYHMILQYIGSVYEGIELRYNLKITDRIAMSLITREQPTPGIGDCLEQSLLKEKVFCAAFALHFAFYIGDYLDSFCKPLINIQPFPIINFPLSMGFRKGAPYSKLFNNIIQSLSWEGGLNNLFVHWSYYKSLTMKINLLRTSENSNTDESMDIEYQNVPKALKPKEIVASLLILFAGIAIAFVVLIFEVILTWLERCFTNGSNNDVPTITEYTYLP
>CaugIr223C
MMSTLILVIISLYCLRVDSVVVFKKKEDATHLLNLLSYYLTVENRTSLVLTYDDDFIRFKYSDISKITFDSWHTQIAISINSDFKNKTVLKRDTPVNVLLMYFVTPYTFIDIWKKSVHVILQNVTPLADIVDYVNSVVHIQNDYDFVISLDDECDDVMLKEPLNDMLNKICIKNNIQKSLEIYRACYLCNEGKETVYKVCDFPSQECDNITDLQFYEERNFHGRHIDIAHLTQPEEHEHAMEKYKRGELQRADTTALCMIADIANFTFRIYEMDQAGIDLVQPQYDNGTWTGVTGEVLYKRAELSVMTISYLRLYRIMSLGTEYYQSSFNVAAHRPTKLLNLMLISQPFTSEMWICTVFSIPFSSIILWVFLILENHFQENMKVPKLNLNHVFKIMIFLSRTIINQPDGREPSKHSSIRALLICWWLVALVLITAYTSKLTALESSPPLSFIPNTPEEFMEKTEWKIVTPYDYHVVIQFILSQVKELDKLGYHLNVEGDRITFSFVTREGPSDSIEDCLKKALEKETFCVALTIHFNEFLPNNLDSYGNYLHEVIPIKFFSAYAIPGFRRGAPFKSYLDDFIRGAGLEGGMFLKAMQWSAKKRHTETYRKIRLNHEVSDDEAEYQNTPKPYAMKNLLASGLVWVFGITASILYVFLEVASLWLSVWHKSICNPES
>CaugIr224
MNIFLVSLIMSLNCLLESCVIAVENKNNDIHRFLDLLSYFLIVENKSSVVLTYDEHFTRLKYSDISKMVFDSWHTQIAVSVNEYFRNKTVMKRDTLVNIGRMLFDSPYTFIDIWKKSVHVFLQNSTPLTDIVDYVNSVVHIQNDYDFVISLDDTCNDVMLKEPLNDMLNKICVKNNFQKSLEIYRACYLCNEGNEATYKLCDFPSQECDVISDLEFYEERNFHGKHIGIAHLTEPEEHEDAMKKYKRGELQRADTTSVCLLADVGNFTFTIYEMEQSGIDFVLPQYSNGTWTGVAGDLMYRRAEFAVMTIPYNRLYRIISLGSEYFQSSLNIATHRPTKLLNLMLIFQPFTSKMWICTVFSVPFSSIILLVFLILEYRFQENTKVDTLNLNHVIKINIFLTRTIINQPHGREPSKHSSVRAVLICWWLVALVLTTAYTSKLTALESSPPLSFIPNTPEEFMERTEWKVVTPYEYHLVIQFILNQAQDLIDLGYELNVEADRVGYNFITRQGPADTIEDCLKQALKKETFCVALTIHFNEFVPNFLDSYGNYVHEVIPVQFFSTYAIPGFRRGAPFKRHLDGFIRNKGFEGGMFLKIMQWSAKKRHTETYRKIRLNHEKSDDDIEYQNTPKPYTMKNLLASGLVWVSGVTISIVFVFLEILFRLLSACFEQFCDNEIQS
>CaugIr225P
MNILFILLLGSVHYLCLCSHIVVKNSSDENHFMDLLSYYLTAENQSSLILTYDDKFVCFMCSHISKKTFNLWHTQIAISINSEFQDRFILKRETLVNVIRLVYEDYAYTFFDIWKKSVHIIFQKTTPLSDIMDYVNSIAFIQNDYDYVIYFHDTCDEKVMLKEPLNDMLNKICIKSNFNHSLEIYRTCYFCADGKEMVYKVCDFPSQKCDPIIDLNFYEENNFHGKRIGIAHLEEPEEHQHAMEKYRRGDLQRADTTSVCLLADIANFTFRIYEMDESGIDFVQPQYANGTWSGVTGEILYKRAEFSLMILRFRRFYRIMATGTEYYEGALLLAAHRRTKVLNLMLVFQPFSIKLWLCTFFSVPFSAILLWFLFTFEDRRHQAEINISTLKVKKICKIVTFLARTLILZPNGKEPSKGSSVRAVLICWWLIALVLITGYTSKLTALESTPPLSFMPSTPEEFIENTDWKVLMPTNYHIVINYINSEIKKLVDLGFDINLEADIVTFNFIRRGESGGKIEDCLRKALQKKTFCVAFTFHFNEFLQSFLDSNGNHIHEVTPVQFLKTYQSMGFRRGAPFQKRINGYLRRTGFEGGLVIKFMEWSAMKRHTDTYRRIRLSGVEADDAAEYQNIPKPYTVKNLFASGLVWIFGVIASFAFLFLEVIFKCFAT
>CaugIr226
MKYLQFKLSGMMCVFILLLLKYITADISVTADGEEVPVLKELVSILLTVANRSTLVQVYDDPKGSFICNELAKHVHKSYRTQAVTQMNDDMLNRSIIHRDTFINQVRYLFDNPDFSTAQQRKRSVFLFLPERTTYETMFRYSNSEVAYLQANYDFVVVLNNDCERVLLEDPLRDMLMKLCLTLNIGKKVEIYRSCYVCEEGNEMVYKVCNFPDESCLVMTDPTYYEEQDFHGKHIKIVSIDAPPSSENAIERFKAGEFLRIDLSLVCLGAVQANYTFEMYELDDAGSDLTRPQYDNGTWTGVAGEVMYRRAEVSTIMLPFIRLFRLLSPTPIFVQDSLAMATGRPKKVLNLLIMFQPFTLILWMCSFLGVFIASGALVVFSKMEERLKGTENSNSNSLRLYGRYSTFLLRTLINQPDGKEIDTHAATRAILAIWWFVSLVLVTGYTSKMTSLESAPPTSFIPGTPEEFVEHDNWAVKTPYLYHVVIQYILSELNEAMELGYNVDLESNKLGYSFISREQPAGTYDQCLEAAMKKETFCFMFSYQLIHTMQHFLDNYGEVTHELVPLRFFTQYILTGIRPGAPYYHPYFRAIRRFGHDGGAILNLGYRSIFLEHRDSLRLKRSMPQTDDDGIEYQNIPKPLTLTTLYAPGVVLGLGTVLAFIVLASELAVTSISKKNLQIRIWFRYLAVRSGAVFPFTQ
>CaugIr227
MKYVQFKPSSIQGIMVLLLLNYITADLSGSTDSEEVFILKELVSILITVANRSTLVQVYDDPKGSLISNELSKHVFGSYRTQAVAQMNDDMLNRSITHRDTFMEHMRDLYVIPDYSTHQQWKRSAFLFLPEWTTYLTIFRYSNSEVAHLHADYDFVVVLSKDCEKVLLEDPLRDMLMKICLTLIMGKKTEVYRSCYLCDEGNEMVYKVCNFPDESCLIVADPIYYEEQDFHGKHIKIVAVDDPPPNDNAIERYKAGEFLRIDLSLVCLAAVEVNFTFEVYELDDAGSDVTRPQYDNGTWAGVAGEVMYRRAELSTIVLPFIRLFRLLSVSPIYVQDSLSMATGRPRKVLNIFIMVQPFTGILWMCTFVGVVFASGALAVFSKMEERRQETENSNWNYIQVYGRYSTFLIRTLINQPGNKSIDTYASTRAIVAIWWLVALVLITGYTSKMTALESSPPMSFIPGTPEEFLEHDNWAVRTPYVYHVVIQYVLSKVTEMAELGYDVDLDENKLGYNFISREQAAGTYDQCLEAAMEKETFCFMFSYRLIHEMQHFLDNYGEVMHELMPLRFFTFYFLSGFRPGAPYYHAYFRAVRRFGHDGGVITELLYRSMFLVHKDTLRMKRSMPRTDNDGIEYQNIPKPLTLATLYAPGVVLGLGTVLAFIVLASELSMSPILKKNLHVSFWFRHLAPCS
>CaugIr228P
MKYLPFAKMSFVWIFVILFLRHIDAFVSETPKNKEVPILKALVTDFLAVGYHPTFVQVYDNPTGSFICNELAKYAFDSWRTQSIVEMNGEMLNRSILTRDTLVDHLKHLIGNPDFFTDHWDRSVFLFLPQVTTYQMMYDFINSEVAFLQNDFDFVIVLNKDCEKVLLEDPLRDMLLKICITSNSEEQVEIYRSCYLCDKGKEMVYKICDFPSESCQFIKDPTSYEETDFYGNHVGVISLEAPPQIENPVKKYKAGEFLRLDMAVVSAYAVIFNFTFKIYELGDAGTDLITPQYNNGTWTGIAGELMFRRAEFCTIMMAWNRLFKLLSPGPVYFEDSNTMVTVRPKKVKNVFIIFQPFTTTTWVCCILAVFFVAGVLQFISQIGQTLRGEENPNSYTLQPFVSNSVFIFRTMLEQPSDKDPDNSTPVRIILIFWCFVALVLGTGYTTKITAIDTSPPMSFIPGTEEEFLTNLDWSVKTPYVYHVVIQCLLAIVEEASESGYISIDHHDEVTYNFSRREQPAGTIYECVEVSLQKKTFCFAFXIHLLHGVQHFLDNYGELMHEMMPLRFYTQYVLTGFRRGTPYYQAVYKTITRYGLDGGHLVFLLKRSLYLEHRQTLILKRSMPRIDDDGIEYQDVPKSLKLSTLYTPGTILILGAILSFIVFVFEVFLACFKISMGVHRKMSKGRQVVKLEICSS
>CaugIr229P
MKYLLVAKMSFMWMLALLFVRHIDAFVSETPKNKEVPILKALVTDFLSVGYHPIFVQVYDDPTGSFICNELAKYAFDSWRTQSIVEMNGEMLNRNILTRDTLVDHLKHLMENPDFFTDHWDRSVFLFLPQVTTYQMMYDFVNSEVAFLQNDFDFVIVLNKDYEKVLLEDPLRDMLLKICITSNNEEQAEVYRSCYLCDKGKEMVYKACDFPSESCQFIKDPTSYEEIDFYDNHVRVIZLEAPPKIENPIEKYKAGEFLRLDTAVVSASAVVFNFTFEIYELGDAGTDLVTPQYDNRTWTGIAGELMFRRAEFCVIMMPWNRLFKLLSPGPVLILDSITMXTGRPRKVKNVFIILQPFTTTTZVCSILSVFFVAGVLQFFSQNGKTLRREENPISYTLQPFVSNSVFIFRTMLEQPSDNDPDSSTPVRIIMIFFCLVALVLGTGYTTKMTAIDTSPPMSFIPGTEEEFFTNLDWAVKTPYVYHVVIQYLLAVLEEALENGYMSIVHDEISYNFSKREQPAGKLDECLEVSLQEKTFCFAFSTHLHHGVQHFLDNYGALMHDMMPLRFYAQYVLTGFRRGTPYYHEMYETITRYTLDGGEFFFLFKHSLYLEHRQTLILKRSMPRIDDDGIEYQDVPKPLKLTTLYTPGTILSLGSILSFVLFVFEVFLACFTISMGVRGKISKGRQVVKIEENVN
>CaugIr230
MQVTFILLFFVSSVSLRIENHLYSDEISLLRNLVTDFLVLETRSTFIQAFDDQNGRYVCNSIAKTVSQKWHAQVIAEINDEMTTRPIMRQETLVDNLKQVFLNEEHYMDLWKPSIFLFLPRLTSYQLMFDYVNSDLAFLQANSDFVLIYDKNCKEVLLTDPLREILSKLCLTPKNEKQMEIYRSCYLCDEGEAMVYKICDFPDESCNVILDQFYYEETNFHGRHVKVITLDAPPDSEKSVEKYKNREFLRGDLAIFAVFSVACNTTFVLYQLDDPGSDLFQQQYENGTWTGLAGEVLYRRAEFCAFILPFMRLFRIMTTGPVYLQETLTVVAGRPKKQLNLLIIFQPFTLASWICSFMAVLLVAATLLIFSKSQKIQQKFSLHMRRYYKKICYLFRTLVNQPDGNYPQRNAPDRAILMVWWLVALVLVTGYTSKMTAIESAPPMSFIPRTDEEFVTNLDWSVRTPYVYHVVAQYILSSVEDAIEKGEIDFPLEADKVLYSFGSREQPAGTIDECLQEALEKKTFCVAFTVHLLDAAPRFIDNYGTLLHEITPLQFFPQYAISGFRRGAPYYNSLVRITSRFHFAAGAISVFRKRTAYLSHTETLRKKRSMPKVDDDSVEYQDVPKPLKLTNLYAPGTVLAAGILLSFLVLVFELGRMRIGNNG
>CaugIr231
MFNAWLVLELSLVSVFLNCAKIYLQRSTSRFDIKLTAKLVSAFLNVENQSTFVQVYDDPKDSYIVQNLSKSIFVIWHTQVIVQINSELKSRTIMTRETLLDHVKQITEKSVCKYLDLKKRSVFLFLSQQTTYQMMYDIVNSEIAYLQADYDFFLVLDEDCDKIFLEDPLRDMLLKVCISLNNEKEMEIYRSCYLCDEGKEKVYKVCNYPEEVCSNIFDPLFYEEMNFHLKEIKIVTLESTEHVDNPIEKFKNGDYLKFDVAAMSSVALIFNYTFELYEPDNAGTDLMWPQYDNGTWAGVAGELMYRRAEFCTFILPYLRLFKLLAPGPVILQDSIAMVAGRPKKLVNFLILFQPFTATTWISTLVSVFLVAGVLIVFSKIEQNVLLFSCPLKPFVRNSTFLFRILVNQPDQKDPDTYASSRAVIALWWLVALVLITGYTSKMTALESAPPMTFIPRTEEEFLTNDHWSVKTPFTYHLVSQYVESKAKELAAEGYELMPAESGKVIYNYFKRERPAGTHDQCIELALGEETFCAAFSLALLEFMQHFLDNYGELLLEMTPVRFYRLHVIPGIRKGSPTYHPMVRELNWYGIGAGHLDVLLQQSRYLSFTTALKQKRSVPLAFINDDSIEYQNIPKPLKLSSLRAPATILAVGSFLSFTSLTFELFVLYLKKIRVC
>CaugIr232P
MWLILGQLLVLVTLNSAEISPHRSTNSFDIKLFGKLITTFLNVESQSTFVQVYDDPTENLIVQNLSKNVFDIZRPQIIVEINSELKSRTIMTRDTLLDHVKQFTGKSIYKYLNLEKHSVFZFLPQRTTYQMMYDIVNSEIAYLQADYDFVLVHNKECDKVLLEDPLRDMLLHLHKXYYISINDAKEMEIYRSCYLCDEGKZKVYKHCNYPEPACSDIFHPLSYEEMNFHQKEIKIVTLESTGHVDNAIEKFKNGEFLKFDVAAMSCSAIIANFTFELYELDDAGSDLIKPQYDNGTWAGLAGEVLYRKAEFCTCILPFLRLFKLLAPGPVVFQDSLAMVASRPKKLFNLLIIFQPFTAETWICTFASVFLVAGVLVVFSKIEQKIFLFSCWTILQPFVRNSTFLFRILLNQPDQNDPDTHSSSRAVIIVWWLVALVLITGYTSKMTALESAPPMTFIPRTDEQFISNDDWSVKTPFTYHVILQYIASKVEELDEEGYEIPWESGKVVLNYIKREQPAGTHDECLEVALEKKTFCIAFSLALHEFMQHFLDKYGELLHEMTSLRFYEQHIIPGFRKGSPTYHPMVKAINRYGIDGGHLNMLVKQSSYLSFITTLKQIRSVPLTSTDDSIEFQNIPKPLKLPSLRAPTVILAVGSSVSFTALIIEILVFLLKKIHVC
>CaugIr233P
MFKVRLILLGHILVLSFTNCVNMYVQNSSSSCGFSYIEDLVSKFMSVDSQSTLVQVYDDPKEKCICQKLARNVFDIWHTQVIVEMNEELLSRSITKRDTLMDHVKYIFRKKAIYKFINVQKRSVFLFLPHVTTYQTMYEVVNSEIVYLQSEYDFVLVHDADCEKVLLEDPLRDILLKVCVFQNSENEIELYRSCYLCDEGKEKVYKVCKFPDESCSNIVVPFSYEENNYHLNAIKIVTLNAAIQVENAIEKFRNGEFLRFDIAVLASSSLIFNFTYELYELDDAGSDLIKPQYDNGTWNGVAGEVMYRRAEFSVVILPYLRLFRLLAPGPVVLHESLAIAASRPTKAFNVFILFQPFTVTSWICTFASVFLVSGVLIAFSKFERMLRKTSNLSTNTFQPFVGNSIFLFRTLINQPYVFNPDTHATRRTIIIVWWLVVLVLVTGYTSKMTSLEAAPPMTFIPRTDKEFIASSEWNVRTPFPYHVILQYIGSQLEELKEEGYEIPYLSDGVTMTYMKREQPYGTHEECLEIALKKKTFCVAFTVPLTEFMYHFLDKYGELLHEVIPVRFFTQYVMPGFRKGSPSYFPMERTLRKYTIEGAHADILFRWSKYLSFVTTLKQNRLKPLSSTEDDSIEYQDIPKPLKVTSLYAPGTILGIGCVLSFITLALELV
>CaugIr234
MKFLLLLTFFIYTDSIGSKYSSSEILVLQKLVPELLSVEKLSTYVQIYDDSEGSFICNNIARTVFNIWHPQVIVEMNSEMLNRAIVTRDTFVDNLKHQFVNMYHFIELQKRSVFLFLPHATTYQMMYDYVTSEIVYLQTDYDFTVVLSQDCEEILLEEPLRDILLKICVKASRQQKLEIYRSQQKLEINRSQRKLEIYRSCYICDEGKEMVYKVCTFPTEACQVMLDPKYYEENDGYGKHVKIITLDVPPDIDEIIKNYKAGEFVRGDVAALLIFSSTLNFTFELYQLEDPGSDLIRPQYDNGTWAGLAGEVMYGRAEFCLFMLPFLRLFRLLSTGPVMLQVSLGMATARPKKQLNLLIMFQPFTFTSWISCLTVVLLTAAVLAAFSKTVQLRQKCINHLQKYYEQVCFLLRTLVSQPYAYNPCTNSPSRTVLIFWWLVALVLITGYTTKMTAIESAPPMSFIPRTEMEFVTNLDWSVNTPYLYHVVIQYLISVIEEAIEKGDSYFPIEDLKVVLNFIKREHPTGKLDECIEESLKEKTFCVAFTPHLFEALHHFLDNYGKLLHEMTPLRFFTQYTLPDFRHGSPYYHDNKRFTRLFFDGGLAPVIRDHTYYISHRNTLRKNRLIPRVHDDSIEYQDVPKPLKLTVLYAPATVLAFGTILSFIILASERVRITTFC
>CaugIr235P
MERIVLLLGLLRYFDCMEISSQTLENEISTFRYLISYSLEVSSKSTLVLAYDDPVGCYISKVLAKDEFNLTRTRVIIFMNSELMNRDIIKRDTIIDVVEHSFRYIYTFTDLWKQSTFLMLPHATTYQDMFDYMNSVVYLQPDYDFNIVMNSDCDRILLEEPLSNILVKVCLSLKNSNLEIFRSCYACDESKEMVFKVCDVPSSNCRVVFGSRYFEEIQLHGKHVRIVXLEAPADYDNAHERFMKGEYVRADAVVASQLAKLGNFSYEIYNLEDAGMDLFTPQYGNGTWTGVAGEVMYRRAELSLMILPVYRLLRILSPGIVYIQDSIVLAAGRPKKILNMYILIQPFTLYTWISTFTYIFLTPFMLSIFFRIVLTNEEKKLSRYSLPGYAAFTLRSLLVQSDSKDPSTKHASTRILIIFCWFVSLVLLTGYSSKMTSLESAPPMSFIPRTTEEFINNPQWRVKVRYIYHIVIQFVLDTVQQSVSRGFNISLKNDEGGYSLITREEPAGALDECFEMALEEGTFCGAFSVHMLYSLNNFLDHYGAFLHEITDMLLIPYIGMPSTRNGNPSFHQINNILSHGFVENGNICFLIKRTTELQHFATYRKTITNIEMTDDGIEYLNVPKAHTLKNLYGPVAVLLFGIGLAFVLLITEVFASKMLFSCRRFPMSEK
>CaugIr237
MERSVLLLALLIYSDCLEISSETFENELSSFRYLISNSLSANTKSTLVLAYDDPVGGYISKILAKDEFNLTHTRVIIFMNSELMNRDIIKRDTIIDNVEHSFRYIYTFTDLWKQSTFLMLQRATTYQDMFDYMNSVVYLQRDYDFTVVMNSDCDKILLEEPLSNILVKVCLRLKNHNLEIFRSCYLCDEGKEMVFKVCDVPSSNCGVVFDSGYFEEIQFQGKHIRIVHLEAPADYDNAHERFMKGEFVRADAVVVSQIAKLFNFSYEIYSLEDAGMDLFTPQYGNGTWTGVAGEVMYRRAEFSLIILPVYRLLRILSPGIVYIQDSIVLAAGRPKKILNMYVLIQPFTLYTWIFTFTYIFLTPFMLSIFFRIVLTSEERKLSRYTLPRYAAFILRSLLLQPDSKDPSTKHAATRILIIFCWFVSLVLLTGYSSKMTSLESAPPMSFIPRTTDEFINNPQWRVKVPYIYHIVILFVLDTVQQSVSRGFNISLQTDEGGYSFISREEPTGTLDECLEMALEEKTFCGAYSVHMLYSLNNFLDHYGAFLHEITDMHLFSHLVMPGMLNGSPYIHKVNNILLHGFLENLNIRWLIKRTTELQHFATYRKTLKNVEMIDDGIEYQNIPKAHTLKNLYGPAAVLLSGIGLAFVLLITEVIVSKMFQKFYAGQCLKNNCFGR
>CaugIr238
MEQIVLLLALLRYSDCLEISSQTFENEISTFRYLISNSLEVSSKSTLVLAYDDPVGGYISNVLAKDEFNLTHTRVLIFMNSELMNRDIIKRDTVIDMIVDVFKYIYTFIDLWKQSTFLMLPHATTYQDMFDYMNSVVYLQPDYDFTIVMNSDCDDILLEEPLSNILVKVCLSLKNSNLEIFRSCYLCDESKEKVFKVCDIQSGNCTVIFGSKYFEETQFNGKHIRVVTLEAPADYDNAHERFMKGEFVRVDAVVVSQLAKIHNYSYEIYNLEDAGIDLFTPQYENGTWTGVSGEVMYRRAEYSLMMLSFNRLRRILSPSMVYYVDSIAMVAGRPKKILNMFILVQPFSLYTWIVSFTYIFLTPFMLSIIFRIVLTNEERNLSRYSLPRYAAFILRSLLVQSDGKDPSTKHAATRILIIFCWFVSLVLLTGYSSKMTSLESAPPMSFIPRTSEEFVNNPEWRVKVPYIYHIVIQFILDKMQQAVSRGYNISVEIDEGGYSFVTREEPTVTLDECLEMALEERTFCVSYSVHMIYSLNNFLDHYGAFLHKITDIRLFPYPVMASMRLGNPGFLPGNKVLSRSLVENGNLPWLIKRTTELKHLVTYRKTLKNVEAINDGIEYQNIPKAHTLKNLYGPATVLLSGIGLAFVSLITEVFVF
>CaugIr239P
IYSNCLEKSSQTLENEISTFRYLISNSLEESSKSTLVLAYDDPVGGYISKMLAKDEFNLTIYSNCLEKSSQTLXDIIKRDTVIDIIDQTFRYIYTFTDLQKQSTFLMLPRTTTYQDMLNYMNSVVYLQPDYDFTIVMNSDCDRILLEEPLSNILVKVCLNSKSGNMEIFRSCYVCDESKEMVFKVCDVPSGNCGVVFGSRYFEETQSHGKHVKVVTYQAPTDYHNAHERFMEGEFVRVDTVVVSQFTHLFNATYELYSLDDDGMDLFTPQYGNGTWTGLAGEVISRRAEYSLIIFPFYRLLRILSPGIVYNQESIVMAAARPKKILNVFILIQPFTLYTWIITFTYIFPTPLMLLFIFRIVLTNEEGKLRRYSLLRYAAFILRSLLLQSDGKDPSTKHAPTRILIIFCWFISLVLLTGYSSKMTSLESAPPMSFIPTTTEEFINNPDWRVRVPYAYHVVIQFIMDNIHQAISRGLNITLNVDRGGYSFISREEPAGTIEECYEIALEEKTFCGTYSLHMXYGMNNFLDHYGAFLHEITDIHIFHYLVMPSTRNGNPSFHPINNILSHGFVDNGNLFWLIKRTTELQHFATYRKTMSIVERTDDGIEYQNVPKAHTLKNLYGPATILFSGIGLAFVSLIIEVLSGSKS
>CaugIr240
MTQITFLVAMLISSECLEISSVTDEQEIPALKYLISNFLTAYNKSTLVLAYDDPVGRYISKVLAKEASNLTHTQVIIFINSELLDRDIIKRETVIDMIVDVFRYIYTFIDLWKQSTFLMLPHATTYQDMFDYMNSVVYLQPDYDFTIVMNSDCDRILLEVPLSNILVKVCLSLKNSNIEIIRSCYACDESKEMVFKVCDVPSRNCGVVFDSRYFEETQSHGKHARIVTLEAPPDYHNAHERFMKGEFVRADAVVVAQLAKLGNFSYEIYNLEDAGMDLFTPQYENGTWTGVAGEVMYRRAEYSLMILPVYRLLRILSPGIVYGQDSIGFAAARPKKILNVFILLQPFTLYTWIFTFTYTFLTPLMLSIFFRIVLTNEERKFRRYSLLRYAAFILRSLLLQSDGKDPSTKHAPTRILIIFCWFVSLVLLTGYSSKMTSLESAPPMSFIPRTTEEFINNPQWRVKVPYIYHIVILFVLDTVQQAISRGFNISVKMDEGGYSFITQEEPTVTLDECLEMALEERTFCGAYSVHMLYSLNNFLDHYGSFLHEITDIRLVPYIVMPSTRNGNPCFHQVNNILSHGFVENGNIPWLIKRTTELQHFATYRKAIKNAEKINDGIEYQNIPKAHTLKNLYGPATILFSGIGLSFVLLITEVIVRKMFQNLYADHCLKNNCFGR
>CaugIr241
MERIVLLLALLIYSDCLEISSQTLENEISTFRYLISNSLSRNTKSTLVLAYDDPVEGYICKVLAKDEFNLTRTRVIIFMNSELMNRDIIKRGTFIDVLEHTYRYIYTFIDLWKQSTFLMLPRATTYQDMFDYMNSVVYLQPDYDFTIVMNSDCDRILLEEPLSNILVKVCLSLKNSYLEIFRSCYMCDESKEMVFKVCDVPSRNCRVVFGSRYFEETQSHGKHIRVVTLEVPENYDNAHERFMKGEFVRVDAVVVSQLAKLFNYSYEIYNLEDAGMDLFAPQYENGTWTGVAGEVMYRRAEYSNIIFPIYRLLRILSPGKAYYIDSIVMAAGRPKKILNMFILLQPFTLYTWIFTFTYIFLTPLMLSFFFRIVLTNEERKLSRYSLLRYAAFILRSLLIQPDGKDPSTKHAATRILIIFCWFVSLVLLTGYSSKMTSLESAPPMSFIPRTTEEFVNNPEWHVKVPFAYHVVFRHIMGLMRQGISRGFDVSRKLDEGAYSLVTREEPAGTVDECLEKALQKKTFCGAYSVHMVYSLNNFLDHYGAFLHKITDIRLLPYPAMPSLRNGHPSFHTVNNILSRVFIDNGNIPWLIKRTVELQHFATYRKILKNVEMINDGIEYQNIPKAHTLKDLYGPATILSFGIGLAFLSLITEVFLFKNISKSLCGYFRISEK
>CaugIr242P
MERIVLLLALLRYSDCLEISSHTFEHEISAFRYLIANSLVANSKSTLVLAYDDPVGGYISKVLAKDEFNLTHTRGVICMNSELMNRNIIKRDTVIDVVEHSFRYIYTFTDLWKQSTFLMLSHTTTYQDMFDYMNSVVYLQPDYDFTIVINSDCEKILLEEPLSNILVKLCLRLKNRSLEIFRSCYLCNDIKPMVFKVCDAPSPNCRAMFGSRYFEEIEFHGKHIRIVAFLTPPDYDNAHERFMKGEFVRGDAVIVAQSAKICNYSYEIYTSADDGMDMFTPQYENGTWTGIAGEVMYRRAEYSVVIFPFYRLLRILSPSIAIFQDSIALAAGRPKKILNMFILVQPFSLYPWIFTIIYIFLTPLMLLFFYRNDSTNKEKKLSRYSLQGFASFILRSLLLQSDGKDPGTKLSSTRILIVFCWFVSLVLLTGYSSKMTSLESAPPMSFIPRTTEEFVDNLQWGVKVPYMYHXVVQFIQDKVQEVISRGFKVSRKMDEGGYSFITREEPAGTIDECLEIALQEKTFCGAFSVEMLYSKNNFLDHYGAFLHEITDIRLIHYPAIPSTRNGSPSFHPAKNILSRAFIENGNIPWLIKRTTELQHFLTYRKTFNNVKMIDDSIEYQNVPKAHTLKNLLGPATVLFSGIVLAVVSLIIEVLFSKIYQNPYVDIFEYQKKNVFLL
>CaugIr243
MERIVLLLVLLVYSDCSEISSQTFENEISAFKYLISNSLVANNKSTLVLAYDDPVGGYISKVLAKEASNLNRTQVMICMNFELLNRDIIKQNTPIDIIDHTYRYIYTFTDLWKQSTFLMLSRTTTYQEMFDYMNSVAYLQPDYDFTIVANSDCDKILLEEPLSNILVKVCLSLKNINLEIFRSCYFCDESKEMVLKVCDVPLHNCRVVFDSRYFEEIQFHGKHVRVVTLEAPTDYDNAYERFTKGEYVRVDGVVVSQLANSSNYTYEIYNLDDAGLDIFTPQYGNGTWTGVAGEVMYRKADYSLIILPFYRLLRILSPGTVYIQDSIELVAGRPKKLLNMFILVQPFSLCAWIFTFIYILFTAIMLKVFFNIVLQNEGKILSRKSSVLKCAAFILRSLLLQPDDKDPSTKHAYTKILIISCWFVSLVLLTGYSSKMTSLESAPPMSFIPITSEEFVDHPQWRVKVPYTYHVVIQFVLDMMQQARSRGIQIPEKIDEGGYSFVRREEPAGTLNDCIEIALDEKTFCGAYSVHMALSLNNFLDHYGAFLHETTEVRLFSQLVMPGMRNGVPFFHPGNRVLSHGFVENGNLRWLIKRTTELQHFATYRKKRQNGTMTDDGIEYLNIPKAHTLKNLYGPATVLVFGIALASVSLLTEVSVKKRFFQSLHGCLNINPK
>CaugIr244C
MKQITFLVAMLISSECLEISSVTDEKEILAFKYLISNSIEVSSKSTLVLTYDDPVGGYITKVLAKDEFNLTHTRVIIFMNSELLDRDITKRDTDIDPIVHVFRYIYTFIDLWKQSTFLMLPHTTTYQDMFDYMNSVVYLQPDYDFTIVMNSDCNRILLEEPLNKILVKICLSFKNSKLEIFRSCYLCDESKEMVFKVCDFPSSNCRVVFGSRYFEEIEFHGKHVRIVAIEVPDNQDNAYERFMKGEFVRIDAVVVSQLAKLFNYSYEIYNLDDAGIYLFTPQYKNGTWTGVAGEVMYRRAEFSLMILPFLRFLRILSPSIVYYQDSIAMAAGRPKKILNMFILVQPFTLYSWLFVLSYMFFAAFTLTLFFRVVSAGESKWITRYRICLKWLAFIFRSLLLQPDGRDPSSQSSDIRIIIMSCWFVSLVLLTGYSSKMTSLESAPPMSFIPSTSEEFIQNPEWRVKVPYNYHLVIQY
>CaugIr245
MERITFLVAMLISSECLEISTVTYEQEIPALTYLMSNSLTIKNKSTLVLAYDDPVGGYISKVLAKESSNLTHTQVIIFINSELLDREIIKRDTVIDTIVHVFRYIYTFIDLWKQSTFLMLPRTTTYQDMFDYMNSVVYLQPDYDFTIVMSSDCDRILLEEPLSNILAKVCLSLKNSNLEIFRSCYACDESKEMVFKVCDVPSGNCRAAVRSRYFEETQLRGKHARVVTLDVPENYDNAHEKFMKGEFVRVDAIVTSQFAKLFNFSYEIYNLDDAGMDLFTPQYENGTWTGVAGDVISRKAEYSIWILPFSRFMRILSPGIVYCQESIAMVTGRPKKILNMFILVQPFTLYSWLFVLSYMFFAAFTLTLFFRVVSANQTKSISRYRLCLKSLSFIFRSLLLQPDGKDISSQRSDIRIIIMSCWFVSLVLLTGYSSKMTSLESAPPMSFIPSTSEEFIQNPEWHVKVPYNYHLVIQYVVDLIQQAGSKGIEINPEVDKVGFSFVTREEAAGTLYDCLEVALEEKTLCGVYPFHMLYSLNNFLDHYGAFLHEVTETKIYRQMVMAGLRHGCPYFHHGNHVMFHSVIENGNFQWLMKRTAEIQHVATFRKMKKTLSTLDDGIEYQNIPKPHTVKVLYGPSTVLVLGIALAITSLLTELLSAANISKFCH
>CaugIr246
MKRIIFLVAMLISSECLEISSFTDEQEIPALKYLISNSLTVNNKSTLVLAYDDPMGGYISKVLAKEASNLTHTQITIFMNSELMNRDIIKRDTVIDVVVLVFRYIYTFIDLWKQSTFLMLPHTSTYQDIFDYMNSVVYLQPDYDFTIVMNSDRILLEEPLSDILVKVCLSLKNSNLEIFRSCYLCDEGKEMVFKVCDVPSRNCGVLFDSGYFEEIQFHGKHIRVVTLDVPENYDNAQERFMKGEYVRVDAVAVSQVAKLDNYSYEIYNLDDAGMDLFMPQYENGTWTGIAGEVMYRRAEYTNMILPFLRFLRILSPGIVYLQDSIVMATGRPKKILNLFILVQSFSLCTWLFVLSYIFFAAFTLSIFFRALSAGEAKWISRYRICSKSLAFIFRSLLLLPDGKDPSSQRTDLRIIIMSCWFVSLVLLTEYSSKKTSLESAPPMSFIPTTSEEFIHYPEWRVKLPYTYDLVFKYIMDLIQQARYEDIKINPEVDKVLYSFITREEAAGKLHDCLEVALEGKTFCGAYSIHMMYGLNNFLDRYGASLHEVTETRIYRQMAMAGMRHGCPYFHRNNHLMIHTFIENGNLRWLMKRTAEIQHVVTYRKMKQTLSTFDDGIEYQNIPKPHTVMVLYGPATVLVLGIALAITSLLTELLSAANISKLFHGYFENNIIQVQERRESILSHQNSIYDNFMGNA
>CaugIr247P
MKRITFLVVMLISSECLEISPFTDEQEIPALKYLISNSLKVNNKSTLVLAYDDPVGGYISKVLAKEASNLTHTQVITFINSELLDRDIIKQDTVIDMIVDVYRYIYTFIDLWKQSTFLMLPRTSTYQDMFDYMSSVVYLQPDYDFTIVMSSDCDRILLEEPLNNILVKVCLSLQNSNLEIFRSCYVCDKSKEMVYKVCDPPASNCGVLFGSRYFEEIQFHGKHVRIVAIEVPDDQDNAYERFMKGEFVRVDAIVMSQLAKLGNYSYEIYNLGDAGMDLFKPQYKNGTWTGVAGEVMYRRAEYSLMIFPFLRYLRTLSPSMVYYQDSIAMAAGRPKKILNMFILVQPXNIYTWLFVLSYMFFAAFTLTFFSRVVSAGEAKWISRYRIYLKSLAFIFRSLLQPDGSDPSSQRTDIRIIIMSCWFVSLVLLTGYSSKKTSLESAPPMSFIPRTSEEFIHYPEWHVKVPYLYHIVIQYVVDLVQQARSKGFKMNPEVDKVGYSFITZEEAAGTLYECLEVALEEKTLCGAFSVHMIYSLHNFLDRYGAILHEVTETRIYSQMVMAGMRNGCPYFHYSNHLLFHTFIENGNLRWLMKRTAEIQHVATYRKMKQTLSTLDDGIEYQNIPKPHTVKVLYGPATVLVLGIALAITSLLTELLSAANIFKLFH
>CaugIr248P
MKRVLLLMLAIHANNLYRLNIEDFPNEISPLRHLVGQFLAVSNRSTLVQVYDDPKQSFICRKLAKDTFLFWHAQVIVSMNEQLLKQDVVKRETIIDESVNSCKYMYTFLEVWKHSVFVMVPYVTSYQDMYDYMNSVVYLQPDYDFTIVLNSKCSKILLEEPLNNILIKVCVSLGSRNNIDTGIYRSCYLCDRGKEAVYKVCELSSDNCTAISNPKIYEEESYQGIHVKVLTLQAPEYYNSDAYERFKNGEYMRADAVILSQFEKLHNVTYELSDLDNDGIDLFTPQYENGTWTGLAGAVIYRKAEFTFQFFPTIPLLRVLSPSIVYM*ESMVMVASRPRKELNRFIFSQPFRRDLWICSFIAIFGTAFILCTFSKLEEEITKNKNSLSNTQLYKANVVFLFRSLINQPDGKYISDHVSLKFIIATWWIVSLVLITGYTSKMTALESSPPMTFIPRTXDEFIENDHWHVRTPFTYHTIMKFILKKAREGQEKGCDFDFESERLGQAFVTREKSTSTLKKCLESALELETFCGAFSSHLFGPLQEFVDNYGALLHEINPLKFYKIFFIAGLRNGAPYLHFSNKVISRGEIENGNIDWLVKRSYELQHNASYRKKQKTFLKAGDDDIEYQNIPKPHTLKNLYGPLKILGTGALLSFISLWMELIWNMYSACLFKSTNLLGTQVIGSFRRTRVQRPGHQKLFLY
>CaugIr249
MEQVLLLMFVMHVQNLYGLHIEHYSNEIFALKHLTRRYLAASNRSTFVLAYDDPKGSFICRELAKDAFLSWHAQVIVSMNEELLNRDIIKRETIIDQSVNSCKYIYTFIELWRPSVFVMLPYVTSYQDMYDYMNSVANLKPDYDFTIVLNSECSKILLEEPLNNILIKVCLSLENENYSVIYRSCYLCNKGKEMVYKVCELPSDNCTAISNPKYYEENNFQGIHVKVLALEAPEYYNSDAYERFKNGEYMRADAVILSQFEKIFNVTFEMSDLDNNGIDLFTPQYENGSWTGLAGAVIYRKAEFTFQFFPIIRLFRVLSPTIVYMQDSIVMVSTRPRKELNRFIFSQPFRRDLWICSFVVLFVTAFLLCTFSKMEDEITKNKNSLSNTQLYKSNVVFLFRNLINQPDGKNISDHVSTKFVITTWWIVSLVLITGYTSKMTALESSPPMTFVPRTVDEFIENERWHVRTPFIYHTVMKFILRQARESQEKGCDFDFESERVGLTFVTREKPTETLKKCLENALELETFCGAYSIHVFGPLQEFVDNYGALLHEINPLRFYKVFFIAGLRNGAPYLHHSNKVISHGEIENGNIDWLLRRSNELQHIASHRKKQKTFSTAGDDGIEYQNIPKPHTLKNLYGPLKILGTGILMSFISLCMELIWNISSYCLIKSLSDWTGTRTQVQKISPGYQGTFLL
>CaugIr250
MSERVVLLLLVIQANNLFGLHNIEYYNAIYPLKHLTGQFLAVNNRSTFVQVYDDLKGSFICRELAKDAFLSWHAQVIVSMNEELMKRDIIKRETIVDESANSCKYMYTFLELWKHSVFVMLAHVTSYQDMYDYMNSVVYLQPDYDFTIVLNSECSKIFLEEPLNNILIKVCLSLENENYSVIYRACYGCNEGKEMVYKVCDLPSDNCTAVSNPKYYEEHNFQGIHATVLTLQAPEYYNSDAYERFKNGEYMRADAVILSQFEKIFNITYELSDLDNNGIDLFTPQYENGTWTGLAGAVIYRKAEYTFQFFPIIRLFRVLSPSVVYLQDSIVIVAARPKKDLNRFIFSQAFSRDLWICSIVVIFGTAFILCMFSKLEEEITKNENSLSNTQLYKANVVFLFRSLINQPDGKNISDHVTKKLIITTWWIVSLVLITGYTSKMTALESSPPMTFIPRTVDEFIENEHWDVRTLFSYHTIMKFILKKARESQEKGCDFDFESERLGQAFVTREKSTSTLKKCLESALELETFCGAFGAQLLGPLREYVDNYGALLHEIIPLKFYKIFFIAGLRNGAPYLHFSNKVISRGQIETGNIDWLVKRSYELKHIASYRKKQKTFSKAGDDGIEYQNIPKPHTLKNLYGPLKILGTGALLSFISLCMELIWNMSSSCNRRSTRAIGPYKRTPVQKIEPGYLNTFLL
>CaugIr251N
SNRSTFVLAYDDPKGSFICRELAKDAFLSWHAQVIVSMNEELMKRDIIKRETIVDESANSCKYMYTFLELWKHSVFVMLAHVTSYQDMYDYMNSVVYLQPDYDFTIVLNSECSKIFLEEPLNNILIKVCLSLENENYSVIYRACYGCNEGKEMVYKVCDLPSDNCTAVSNPKYYEEHNFQGIHATVLTLQAPEYYNSDAYERFKNGEYMRADAVILSQFEKIFNITYELSDLDNNGIDLFTPQYENGTWTGLAGAVIYRKAEYTFQFFPIIRLFRVLSPSVVYLQDSIVIVAARPKKDLNRFIFSQAFSRDLWICSIVVIFGTAFILCMFSKLEEEITKNENSLSNTQLYKANVVFLFRSLINQPDGKDISDHVTKKLIITTWWIVSLVLITGYTSKMTALESSPPMTFIPRTVDEFIENEHWDVRTLFSYHTIMKFILKKARESQEKGCDFDFESERLGQAFVTREKSTSTLKKCLESALELETFCGAFGAQLLGPLREYVDNYGALLHEIIPLKFYKIFFIAGLRNGAPYLHFSNKVISRGQIETGNIDWLVKRSYELKHIASYRKKQKTFSKAGDDGIEYQNIPKPHTLKNLYGPLKILGTGALLSFISLCMELIWNMSSSCNRRSTRAIGPYKRTPVQKIEPGYLNTFLL
>CaugIr252C
MERVLLLLLAIQARNLYGLHIEYYSNEISPLRHLIGQFLAVSNRSTFVQVYDDPKGSFICRELAKDAFSSWHAQVIVSINEELMKQDVIKRETIIDEAINDCKYIYTFIELWRPSVFVILPYVTSYQDTYDYMNSVVNLKPDYDFTIVLNSECSKILLEEPLNNIMIKVCLSLEHENYSAIYRSCYLCTCKKGKEKVYKVCELPTDNCTAISNPKYYEEQSYQCKQHVKVLTLQAPEYYNSDAYERFKNGEYMRADAVILSQFEKLYNATYELSDLDNNGIDIFTPQYENGTWTGLAGAVIYRKAEFTFQIFPIVRLFRVLSPSVVYMQDSIVMVAARPKKELNSFIFSQAFSRDLWICSIVVIFVTAFSLFTFSKLGEEITKNENSLSNTQLYKANVVFLLRSLINQPDGKDISDHVSTKFVITTWWMVSLVLITGYTSKMTSLESSPPMTFIPRTVDEFIENDHWHVRTPFMYHTLLKFVVRKARETQERGFYFDFESMKLGMAFINREKPTKELNKCLENALELETFCGAFGAHLLGPLQEFVDNYGALLHEINPLKFYRVFFIAGLRNGATYLHFSNK
>CaugIr253
MERVLLLLLAIQARNIYGLHIEYYSNEISPLRHLIGQFLAVSNRSTFVQVYDDPKGSFICRELAKDAFSSWHAQVIVSMNEELMKQDVIKRETIIDEAINDCKYIYTFIELWRPSVFVILPYVTSYQDMYDYMNSVANLKPDYDFTIVLNSECSKILLEEPLNNILIKVCLSLEHENYSVIYRSCYLCNERKGMAYKVCELPSDNCAVISNPKYYEEHIYHWGEEHVKVLTLQAPEYYNSDAYERFKNGEYMRADAVILSQFEKIFNVTYELSDLDNNGIDIFTPQYENGTWTGLAGAVIYRKAEFTFQFFPTIRLFRVLSPSVVYMQDSIVMVAARPKKELNRFIFSQPFRHDLWICSIVAIFVTAIILCMLSKLEDVITRDENSISNTQLYKANVVFLFRSLINQPDGKNISDHVSTKLIITTWWIVSLVLITGYTSKMTALESSPPMSFIPRTDDEFIENDHWQTFTPFTYHALMKFIERKMRKNQEKGCDYDFEIERVAMAFVKREKPTKTLKKCLEYALEQETFCGAYGAHLFGPLQEFVDNYGALLHEINPLKFYRVFFIAGLRNGATYLHFSNKVILRGEIENGNIDWLVKRSYELKHIASYRKKQKTFSKAGDDGIEYQNIPKPHTLKNLYGPLKILGTGALLSFISLCMELIWNMSSACNGMSTQAIRPFRRTKVQKIEPGYQNTFLL
>CaugIr254
MERVLLLLLAIQARNIYGLHIEYYSNEISPLRHLIGQFLAVSNRSTFVQVYDDPKGSFICRELAKDAFSSWHAQVIVSMNEELMKQDVIKRETIIDEAINDCKYIYTFIELWRPSVFVILPYVTSYQDMYDYMNSVANLKPDYDFTIVLNSECSKILLEEPLNNILIKVCLSLEHENYSVIYRSCYLCNERKGMAYKVCELPSDNCAVISNPKYYEEHIYHWGEEHVKVLTLQAPEYYNSDAYERFKNGEYMRADAVILSQFEKIFNVTYELSDLDNNGIDIFTPQYENGTWTGLAGAVIYRKAEFTFQFFPTIRLFRVLSPSVVYMQDSIVMVAARPKKELNRFIFSQPFRHDLWICSIVAIFVTAIILCMLSKLEDVITRDENSISNTQLYKANVVFLFRSLINQPDGKNISDHVSTKLIITTWWIVSLVLITGYTSKMTALESSPPMSFIPRTDDEFIENDHWQTFTPFTYHALMKFIERKMRKNQEKGCDYDFEIERVAMAFVKREKPTKTLKKCLEYALEQETFCGAYGAHLFGPLQEFVDNYGSLLHEINPLKYYKLFFIAGLRNGAPYVHFSNNLISRGQIENGNIDWLVKRSYELKHIASYRTKQKTSLEAGDDDIEYQNIPKPHTLKNLYGPLKILGMGALLAFISLCIELIWNMSSPR
>CaugIr255N
PSVFVMLPYVTSYQDMYDYMNSVANLKPDYDFTIVLNSECSKILLEEPLNNILIKVCLSLGSRNNIDTGIYRSCYRCDRGKEMVYKVCELPADNCTAISNPKYYEEHSYQGAHVKVLTLQAPEYYNSDAYERFKNGEYMRADAVILSQFEKIYNATYEFSDLDNDGIDLFTPQYENGTWTGLAGAVIYRKAEFTFQFFPDIIRLFRVLSPSIAYMQDSIVMVAARPKKALNRFIFSQPFSHDLWICSIVVIFITAFILCTLSKLEEEITKNENSSSNIQLYRANVVFLFRSLINQPSGKNPSEHVIVRSIIATWWIVSLVLITGYTSKMTAMESSPPMTFIPRTSDEFIENDHWHVRTPFIYHTLMKFIVRKARESQEKGCYFDLESESFGWNFITREKPTETLKQCLESALEPETFCGAYSAHLFGPLQEFVDNYGALLHEINPLKFYRVFFIAGLRNGAPYLHFSNKVISRGEIENGNIEWLVKRSYELQHIASYRKRQKTFSKAGDDGIEYQNIPKPRTLKNLYGPLKILGTGTLLSFILLCIELIWNLSSVCLFKSSNRLSTRVIGPFRRT
>CaugIr256P
MEGILILVLSAVSASSYGFYFENIPWETSILRHPVEQFLAVSNRSTLVQAYDDPKGSFICRELAKDAFLSWHAQVIVSMNEELMKRDIIKRETIIDQSVNNCKYIYTFIELWRPSVFVMLPYVTSYQDMYDYMNSVANLKPDYDFTIVLNSECSKILLEEPLNNILIKVCVSLGSRNNIDTGVYRSCYRCDRGKEMVYKVYELPADNCTGISNPKTYEEHNLQGTHVKALTLQAPEYYNSDAYERFKNGEYMRADAVILSQFEXILNITYEFSDLDNNGIDLFTPQYENGTWTGLAGALIYRKAEFTFQFFPTTCLFRVLSPSVVYMQESIVMVSARPKKVLNKLIFSKPFTHNLWISSFVVIFTTAFLLCAFSKLEDEITKNKHSLSNTQLCKANVVFLFRSLINQPHGKNISDHMSTKFIIAAWWIVSLVLITGYTSKMTAMESSPSMTFIPRTVDEFIENDHWHVRTPFAYHAVIQFAERKARKNQEKGCDYDFESARLGMTFFTREKPTSTLKQCLESALELETFCGAYSVHLFGPLQEFVDNYGVLLHEINPLKFYKLFFIAGFRNGSPYMHFSNKVISHGQIESGNIEWLVKRSYELQHIASYRERQKTYSKAGDDGIEYQNIPMPRTFKSLYGPLQILGTGVLLSFMSLCIELIWNLS
>CaugIr257P
MEGILILVLSTALSASSYGFHIENVAKETSILWRTVEQFLAVSNRSTFVQAYDDPKGNFICRELAKDAFLSWHAQVIVSMNEELLNRDIIKRETIIDPGINSCKYIYSFIELWRPSVFVMLAYITSYQDMYDYMNSVANLKPDYDFTIVLNSECSKILLEEPLNNILIKVCLFLEHENYSVIYRSCSWCDNGKEMVFKVCELPSDNCTAISNPKYYEEPSQHGAHLRVLTLQAPEYYNSDAYERFKNGEYMRADAVILSQFEKIFNATYEMSDLDNNGIDLFTPQYENGTWTGLAGAVLYRKADFTFQFFPTIIRLFRILSPSVVYMQDSIVLVAARPKKELNRFIFSQPFSHDLXICSIVVIFVTAFSLFTLSKLEEEITKNENSSSNIQLYKAYVVFLFRCLINQPSGKIPSEHVIMRSIIATWWIVSLVLITGYTSKMAAMESSPPMTFIPRAVDEFIENNHWHVRTPFXYHTIMKFILEKARESQEKCFDFESERFGMAFITREKPTETLKQCLESALEQETFCGAYGAHLFGPLQEFVDNYGALLHEEISPLKFYRVFFVAGLRNGVPYLHFSNKVISRGEIENGNIDWLVKRSYELQHIASYRKKQKTFSTTADDGIEYQNIPKPHTLKNLYGPLKILGTGVLLSFISLCMELIWNISSPCNRMSTRAKIWKIEHGYQNTLLL
>CaugIr258
MELFILLVFCSLSRSLNSRIVVSTQASELMSTVRNVISNLLRLETQSTFVLCYDDPTDKILQANILKHVFASWHSQIVIWVNDDLKSKSVLTRDTKVDLIREIFVQTNKYNDMWKKSVRLVRSQSTVYKDMIDHSNSIVYFKSLDDFTILMDKHCSNILREEPLSEILMKLCFDENDLKPDSVEILRTCHLCDNGKPKIYPVCQFEPGKCDEIFSTDFYLENNFNSKHIRIVSLEAPDNEVDIQDLKSGNFLRSDTAVIAFFASKLNFSFEIFMSDENGMDIFEPQYRNGTWTGDVGEVIYKRAEFLLFLIPHLRLFRVMTPSEIFYFDKMRVVAALPKKLINLFVVFQPFGWDLWLCVVSGVIVYSCVVWCFFSMEELLLGNRHKYFRKTTSTKILSHFLRSFVNQNSDTPSNYSTVRAAIMCWLFIVLVLTTGYTSKLTSLESVPPLSFIPRTNNEFIESNWTTLTPFNYYLVLKQIKKEFRKTVELGYTEINDDNKLFISLVEKVAPMGTVDNCLESALADQTVCVIFTYHADEYSAHFLDSYGSLRHEITPIEIFFFQARLAFRNGAPYTKHFNKYISRGLVEAGLSRQNLKWSKHLSLTKTYRKMKMANSVSFKTDLESNNRPKPTSIKQITAPTLVLAFGIVLSVVVDVFEILNMHIRF
>CaugIr259P
MMWALIVFLAFTSVFSKLNFVEKKETGEVIYVAELISNYLNIDIQSSAVVSYDDVSEGIVYSSLLKNVSKQWHTAVVVVLNDEMLKRDILRRESKINLVQENFVHKYSYIHLZKSSVHLVHSTITSYQDVIDYEKSVVYAQNNYDHIIVLNDDCRKILLEEPLTDYSTKIZISNZDKTGFDMYRSCFFCDRGNKKVFKICSSSSSEDCSDIYDLDYFQEIXFFGKHIRVASILPIEEEHDLMKKFKQGDFVRYDNAAYCVFADIGNFTFEPYEIEGTGMDLFQPQYDNGTWAGVVGEVLYGRAEFTLILMPYLRTFQIISPTKMYSRNPIKLGTRRPEKLVNLLLIFQPFDKIAWICTVFGVVIFSLVVWGFFYVEEILRESTMDRNTNFFTYLYFTVRTLVAQPNSTPSNYSSVRANISCWWLIALVVVTGYTSKMTAIESSPPLSFIPRDINELIESDWEVIAPTEYYFIGKHYHKQYRLLADMGYITEDSIGKIFPHVIRIVRPAQNLDHCLQLVLDRDKTFCSAVEFHLFEFTQHFLNKYGENLHEIVPLEVYTLLAFAGLHNGAPYYRHVNKIIQYYLLQAGILKKFFEWSAFDAHAKTMRRMKFVVKEFDNSFDNTNAPKSLTPKQILAHLAILAFGLALTIIALLAEICEKCLNDLSTVVKHHFRKTDCYFLP
>CaugIr260
MWVLIILLAFASVFSKLNFVEKKETGEIIYVAELISNYLNIDIQSSAVVSYDDVSEGIVYFSLLKNVSKQWHTAIVVVLNDEMLKRDILRRESKINLVLEYFVYTYSYIHLWKGSVHLVHSTITSYQDVIDYEKSVVYAQNNYDYVIVLNDDCSKILLEEPLTEYSTKICISNSNNTGFDMYRSCIFCDRGNKKVFKICSSSFSEYCNDIYHLDYFQEINFYGKRTRVASILPIEKEHDLMKKFKQGDFVRYDNAAYCVFADIGNFTFEPYEIEGTGMDLFQPQYDNGTWTGVTGEVLYGRAEFALIIIPYLRTFQIISPTKMYSRNPMKMGTRRPEKLINLLLIFQPFDKLTWICTVFGVVAFSLVFWGFFYVEEILRESTMDRKTNFFTYLYFTVRTLVDQPNSPPSNYSSVRANISCWWFVTLVLVTGYTSKMTAIESSPPLSFIPRDENEFIESNWDVLSPAEYYFAVKHYYKQFSVLVDMGYITKESLGKLFPHVMKIIRPAANMDSCMHLAMARDKTFCSAVEFHVLDFAQHFLNRNGENLHEIVRLDYYTVVAFAGLRNGAPYNRHVNKIIQYYLLQAGIFKNIFKWSALASHAKTMIRMKFLDKQFDSYTENTKAPKSLTPKRILAHVSILAFGLALAIIALLAEICVEGLSNCYTDIN
>CaugIr261
MKQLLILLAFISVYSKLSFVEKKERGEVIYVAELISNYLNIEIQSSVVVSYDDVSDGIVYSSLLKNVSKQWNTAIVVVLSDEMLKRDIIRRESKINLVLETFVHTHSYIHLWKGSVHLVHSTITSHQDVVDYEKSVVYAQNNYDYIIVLNDNCSKILLEEPLTDYSTKICISNSSETGFDMYRSCLLCDRGNEKVFKICSSSSSEDCNDIYHLDYFQEVNFYGKHTRVASILPIEEEHDLMKKFKQGDFVRYDNAAYCVFADIFNFTFQAYELEDSGMDLFQPQYDNGTWTGVTGEVLYGRAEFALLIVPYLRTFQIISPTKMYYRNPMKMGTRRPEKLVNLLLIFQPFDKLTWICTVFSVVIFSLVVWGFFYVEEILRESTMDRKTNFFTYLYFTVRTLVGQSNSTPSNYSSVRANISCWWFVALVVVTGYTSKMTAIESSPPLSFIPRDENEFIESNWDVLSPAEYYFVAKHYYKQFSVLVDMGYITKESLGKLFPHVMKIMRPAANLDSCMHLAMTKDKTFCSAVEFHLFEFAQHFLNRNGESLHEIVRMDYYTVLAFAGIRNGAPYYRHVNKSIQYYLLQAGILKKIFKWSALASHAKTMIRMKFLDKQFDSYVDNTKAPKSLTPKQILAHVSILAFGLALAIIALLAEICVKGLSNIYTDINKRSR
>CaugIr262
MRQFLILLAFISVFSKVTLVKIKKTGEVIYVAELISNYLNIDIQSSAVVSYDDVSEGIVYSSLLKNVSEQWHTAIVVVLNDEMLKRDILRRESKINLVLEIFVHTYSYIHLWKGSVHLVLSTITSYQDVVDYEKSVVYAQNNYDYIVVLNDDCRKILLEEPLTEYLTKICISRSNETGFDIYRSCLLCDRGNEKVFKICSSSSSEDCNDIYHLDYFEELNFFGKHIRVASILPIEEENDLMRKFKQGDFVRYDNAAYCVFADIFNFTFEPYEIEGTGMDLFQPQYDNGTWTGVTGEVLYRRAEFALIIIPYLRTFQIISPTKMYSRNPMKMGTRRPEKLVNLLLIFQPFDKLAWICTVFGVVVFSLVFWGFFYVEEILRESTVDRKTNFFTYLYFTVRTLVGQPNSPPSNYSSVRANISCWWFVALVLVTGYTSKMTAIESSPPLSFIPRDENEFIESNWDVLSPAEYYFAVKHYYKQFSVLFDMGYITKESLGKLFPHVMKIMRPAANMDSCMHLAMTKDKTLCSAVEFHVLDFAQHFLNRNGENLHEIVRLDYYTVVAFAGLRNGAPYNRHVNKIIQYYLLQAGILKKIFERSALASHAKTMIRMKFLDKQFDSYVDNTKAPKSLTPKQILAHVSILAFGLALAIIALHAEICVKGLSNFYTDVNQRFRKTEYYYLP
>CaugIr263
MRQVLIILAFTSVFSKVTFMEKKRRREVLYVAELISNYLNIESKTSAVVSYDDVSEGIVYSSLLKNVSKQWHTAIVVVLNDEMLKRDILRRDTKVDLVLEMFIHTHSYIHVWKGSVHLVLSTITSYLDVVDYEKSVVYAQNNYDYIIILNDNCKKVLLENPLTEYSAKICISKSNETDFHVHRSCRFCDHGNENVFKICSSASGDCKDIYDHDYFEEVNFFGKNIRPASIFPVEEVHNIMKKFKQGDFLRYDNAAYCTFADIYNFTFQAYELEDSGMDLFQPQYDNGTWTGVAGEVLYGRSEFTLLIVPYLRTFQIISPTQMFSQNPIQFGTCRPEKLVNLLLIFQPFDKLAWICTVFGVVIFSLVVWVFFYVEETFKESTMDRKTNFFTYLHFTVRTLVGQPNSPPSNYSSVRANISCWWLIALVVVTGYTSKMTAIESSPPLSFIPRDVNEFIESNWEVIFPTEYYLVLKHYYKQFKMLIEMGYITEEALGKIFPHLMTIVRPAQNLDSCMQLVLQKDKTFCGAVEFHLFEFAQHFLNRNGKNLHEIVHWEVYRLLAFAGLPNGAPYYRESNKIIQCYLLQAGALKKFFEWSALASHAKTMKKMKMLDKEFDSYADDANAPKSLTPKQILAHIAILAFGFALAIIALLAEISAK
>CaugIr264
MRQLLILLTFASVFSKVTFMEKKNRREVIYVAELISNYLNIESQSSAVVSYDDVSEGIVYSSLLKNVSKQWHTAIVVVLNDEMLKRDILRRDTKVDLVLEMFNPPHSYVHVWKGSVHLVLSTITSYLDVVDYEKSVVYAQNNYDYIIILNNDCKKVLLENPLTEYSAKICISKSNETDYHMHRSCRFCDHGNENVFKMCSSTSGDCDDIYHQDYFEEVNFFGKNIRFASIIPVEEVHNIMKKFKQGDFVRYDNAGYCTFADSWNFTFQPYELEDIGMDLFQPQYDNGTWTGVAGEVLYGRSEFTLLIVPYLRTFQIISPTKIYSQNPIQFGTCRPEKLVNLLLIFQPFDKLAWICTVFGVVVFSLVFWGFFYVEEILKESTMDDKTNFFTYLHFTVRTLVAQPNSPPSNYSSVRANISCWWFVALVVVTGYTCKMTAIESSPPMSFIPRYENEFIESNWEVLFPTEYYLVLKHYYKQFQMLIEMGYITEETLGKLFPHFMRVLRPAKNLESCLQLVLVKDKTFCGAVEFHLFEFAQHFLNRNGENLHEIVNWEIYRLLAFAGLRNGAPYYRQFNKIIQYYLLDAGVLKKFFEWSAFAAQAKTMKKMKILDKEFNSYADDGNAPKSLTPKQILAHITILTFGLAVAIIALLAEISAKCSSNILTDCC
>CaugIr265
MRHLSILLAFASVFSKVTFMEKKNRREVFYVAELISNYLNIESKSSAVVSYDDVSEGIVYSSLLKNVSKQWHTAIVVVLNDEMLNRDILRRDTKVDLVLEMFIHTHSYIHVWKGSVHFVLSTITSYLDVVDYEKSVVYAQNNYDYIIILNDNCKKVLLENPLTEYSAKLCISKSNETDFHVHRSCRFCDHGNENVFKICSSAFGDCNDIYDHDYFEEVNFFGKNIRPASIFPVEEVHNIMKKFKQGDFVRYDNAAYCTFADIYNFTFQAYELEDSGMDLFQPQYDNGTWSGVAGEVLYGRSEFTLLIVPYLRTFQIISPTKMISQNPVQLGTRRPEKLANLLLIFQPFDKLAWICAVFGVVIFSLVFWGFFYVEEILRESTMNKKTNLFTYLSFTCRTIVGQPNSPPSNYSSVRANISCWWFVALVVVTGYTSKMTAIESSLPLSFIPRDDNEFIESNWEVLFPTEYYLVVKHYYKQFKILIEMGYITEEALGKVFPHLMRILRPAQNLESCLQLVLEKDKTFCGAVEFHLFEFAQHFLNRNGDNLHDISSVQVYTLLVFAGLPNGAPYYRHSNKIIQYYLLQAGVLKKFFEWSALASHAKTMKKMKMLDKEFDSYADDGNAPKSLTPKQILAHITILTFGLAVAIIALLAEISAKCLSNILTVVKQHSAITEFYYLP
>CaugIr266
MITQNIKPLLLLSTITLVFPKLIFVEKKDTVKTIYIGAVISNYLKIDIQSSAVVSYDDVSEGIVYSSLLKNVSKQWHTAIVVVLNDEMLKRDILRRDTKVDTVLELFVHTHSYIRLWKGSVHLVLSTTTSYLDVVDYEKSVVYAQNNYDYVIVLNENCNKTLLEEPLTDYSLKICISKSDQGQFDISRSCRFCNHGNEKVYRICTSSSEDCNDMYNQNYFEEMSFSGKHIRIVSIIPIETEDDIIHTFRHGGFLRYDNMIYCVVADIFNFTFEVYEVEGSGMDLFQPQYGNGSWSGVVGEVLYRRAEFTMLIVPYLRTFKIISPTRLIIQSPVEVGTQRPTKLINLLLIFQPFNVMTWICTGLAVAFFSLVLWLFFHLQTLLGQRYVKGKINFYTFLHFTVRTLVVQPTSPPSSYSSLRANISCWYLVALVLVTGYTSKMTAIESIPPFSFIPRQETEFIESDWDILTPTEYYLVVKHVYKQFLKAVAMGYISEDALGEMIAYVIGKFKPAQNLDRCLQITLERDKTFCAAVEFHLFEFIQHFLDRRGNNLHELVNTNIYTFLDFAGVSNGSPYYGRVDKMLHSYFSQGNVLNKIFEWSALASHAKTMKKMKLLNESFDRIGNSNAPKRLGASQIMAGLTILAFGLTIAILGLCFEISTKYLEIVVRIVKQSHVKVNYCYLP
>CaugIr267
MKLLFLLSVITLVYPKVIFVEKKDTTKAIYIGAVISNYLKIDIQSSAVVSYDDVSEGIVYSSLLKNVSKQWHTAIVVVLNEEMLKRDILRRDTKVDLVLEVFIHTHSYIHLWKGSVHLVLSTITSYQDVVDYEKSVVYAQNNYDYVIVLNDDCKKVLLEEPLTDYSLKVCISKSNQNEFDISRSCRFCDNGNEKVFQICTSTSEDCYDLYNQNYFEEMNFYGKNIRVASILSTENEHDIRHTFKQGGFLRFDNAIYYSVADIFNFTFEVYEVEGSGMDLFQPQYDNGTWSGVTGEVLYRRAEFTMIIVPYLRTFNIISPTRMVIQSPLVVGTQRSTKLINLLLIFLPFNVMTWICTGLAVAFFSLVLWLFFHLQTLLGQKDVEGKISFYTFLHFTVRTLVVQPTAPASSYSSLRANISCWYLVALVLVTGYTSKMTSIESIPPLSFIPREETEFMNSDWDILTPMEYYLILNHAYKQFLNIVSMGYVSEDAVGEMTAYMIGTLKPAQNLDRCLQLTLERDKTFCAAIELHLFEFIQHFLDRSGKNLHEVVTMNIYTFLDFAGVSNGSPYYRGLDKILHYYFLQGHIIHKIFEWSALASHEKTMKKMKFLSKSFDSIDNSNAPKRLGASQIMGHLIILAFGLAIAILGLFVEISTKYLKI
>CaugIr268FP
MKLVLLLQFTLGFSNVIFVEKKDTRKAIYAGKLISNYLDIGAQSSAVVSYDDVSEGIVYSSLLKNVSKQWHTAIVVVLNDEMLKRDILRRDTKVDLVLENFVHVYSYIHLWKGSVHLVLSITTSYLDVVDYEKSVVYAQNNYDYVIVLNDDCNKVLFEEPLTDYSVKICIKESTENIFDVYRSCRFCDHSNEKVFKICSSASEDCNDMYDQDSFEEVNFFGKHIRIANIFPVEEEPEIMKKFKHGGFVRYDNAAYCSIADITNHTFEVYEIEGSGMDLFQPQYDNGTWTGVTGEVLYGRAEYTALIVPYLRTFQIISPTKMYSRNPMQMGTHHPEKLINLILIFQPFNIFAWTCTIFGVVLFSLVVWSFFHVESVLRESEIDGKTNFLTYLHFTIRTLVAQPTSPPSIYSSLRANIMCWWLVALVLATGYTSKMTAIESIPPLSFTPREESEFINSNWDILSPSEYYLVLNHVYKQFRKIVDMGYLKEEALGKLLSYVIGKLKPAQNLNSCLQLSLQKDRTFCAAVEFHLFEFAQHFLNSNGENLHEIITMDFYTLLVFAGVRNGSPYYRAINKIIEYYFLQGHIMRKFFEWSALASHXKTMTKNKLLSEQFDSTVDDPNAPKPLTPKQILVHGAILVFGIVLAFLVLIAEI
>CaugIr269P
MRVLIVLLAFSSVFSKLNFVEKKETAEVIYVAELISNYLNIDIQSSAVVSYDYVSEGIVYSSLLKNVSKQWHTAIVVVLNDEMLKRDIIRRDTKVDLILEWFIHTYSYIHLWKGSVHLVLSTITSYLDVVDYEKSVVYAQNNYDYIIVLNDDCNKVLFEEPLTDYSVKICIKESAENIFDVYRSCRFCDHSNEKVFKICSSASGDCSDIYNQDSFEELNLFGKHIRVANIFPVEDEPEIMKKFKQCGFVRYDNAAYCSITDITNHTFEVYEIEGSGMDLFQPQYDNGTWTGVTGEVLYGRAEYTALIVPYLRTFQIISPTKIYSRNPMQMGTHHPEKZINLLLIFQPFDIFAWTCTIFGVVLFSVVVWSFFRVEGILRESEVDGKTNFLTYLHFTIRTLVAQPTSPPSIYSSLRANIMCWWLVALVLATGYTSKMTAIESIPPLSFIPREETEFINSNWDILSPSEYYLVLNHVYKQFRKIVDMGYLTEEALGKLVSYVIGKLKPAQNLNSCLQLSLQKDRTFCAAVEFHLFEFAQHFLNSNGENLHKIITMDLYTLLVFAGVRNGSPYHRVINKIIEYYFLQGHIMRKFFEWSALASHAKTMKKKKLLNEQFDSTVDDPNAPKPLTPKQILVHGAILVFGIALAFFVLIAEISAKCVNSFVVISEQLSFRQDHYFLI
>CaugIr270F
MWVLIVLLVFGSVFSKVTFIEKKGTGEVIYVAELISKILNIDIQSSAVVSYDDVSEGIVYSSLLKNVSKQWHTAIVVVLNDEMLKRDILRRDTKFDLILENFVHVYSYIHLWKGSVHLVLSTTTSYLEVVDYEKSVVYAQNNYDYIIVLNDDCNKVLFEEPLTGYSVKICIKESIENIFDVYRSCRFCDHGNQKVFKICSSASGDCNEMYNQDSFEELNFFGKQIRVANIFPVEEEPEVMKKFKQGGFVRYDNAAYCSIADIANHTFEMYEIEDSGMDLFQPQYDNGTWTGVTGEVLYGRAEYTALIVPYLRTFQIISPTKMYSRNPMQMGTHHPEKLINLLLIFQPFDIFAWTCTIFGVVLFSLVVWSFFHVEGVLGESVVDGKTNLFTYLHFTIRTLVGQPTSPPSIYSSLRANIMCWWLVALVLVTGYTSKMTAIESIPPLSFTPREETEFINSNWDILSPSEYYLVLNHVYKQFRKIVDMGYLKQEVLGKLLSHVIGKLKPAQNLNSCLQLSLQKDRTFCAAVEFHLFEFAKHFLNSNGENLHEIITMDFYTLLVFAGVRNGSPYYRAINKIIEYYFLQGHIMRKFFEWSALASHAKTMKNKILLNEQFDGTVDDPNTPKPLTPKQILVHGAILVFGIVLAFLVLIAEISAKYVYSLSFQSSCVSDRIIAY
>CaugIr271
MWLFFFLYTSSVFSELIFDEKERSMEAIYFEKLILNYLELHSQSSAVFSYDDVSEGIGYSSLLKNVSKQWHTAIVVVLNDEMLKRDILRRDTKVDLVLENFVHTHSYIRIWKGSVHLVHSTITSYQDVIDYEKSVVYVQNNYDYIIVLNQNCYKVLLEEPLIDYSMKICISQSNNQDFDIYRSCRFCDHGNAMVYKTCSINSEKCNFIYNEDFFEELNFYGKNVRIASIFPVEKEHEIMKKFKRGGFVRYDNAAYCSVGDVFNFTFDAYEIDGSGLDLFQPQYDNGTWTGVAGEVMYRRAEFTALIVPYIRTFQIISPTRMYSRNPMVMGTRRPEKLLNLLLIFQPFDILAWLCTVFGVLFFSLTVWGFYYLEKQIRYVTENAENANFLSFLTYTARTLLGQPPSVPSTCDSVRANIMCWWLVALVLVTGYTSKMTAIESIPPLSFIPREENEFIESNWNVLTPTEYYLVLKHVYKQFRKIVSLGYLQEEAVGKLLVHAIQNMKPAQNLNSCLQLSLLKDKTFCTAVEFHLNEFAQHFLNNHGDNLHEVMTIEFYTLLVFAGVPNGAPYYKFLNRLIQQYFIEGHIMLKFFEWSTLASHAKTMKKMKVPLGMRVLKMIQIDQHDSADDDPNAPKPLTVKQVYAHGSILVVGITMAILTLSFEIFGNCMKRIICFSIQNTARTEYYYLP
>CaugIr272P
MNNFIVITLTAVATFTVTVYCASKYSIGNYITVKTHITKNFLKIESQSTLVLSYDDFTNSTFYSVLLKKLSTQWHSQVVVALNNEIKKRNIFRRETKVDVILENFEYQHSYIHVWRQSVFLVFSTITSYQDVIDYTKSVVYLKNNHDFVIVENKNCTKVLQEEPLSDISMKVCVSKSGKDGGISNNLYRACSFCDNGEEKVFQICHHAISDDCNKMFNTRFYEESSFFGKHIRIVSIVPIZVDHDMFTKFKNREFLRYDNAVYCTWADILNFTFEVYEPAENGMDLFLPQYNNGTWSGVAGEIKYRRVEFAGLIVPYYRLFQVLSPTRMYAIAPVKTATARPRKLINILLIIQPFNFEIWICTFICIICFSFVVWSFFRLENVLKNDSKSGVRGMYFSFFCYITRTLVVQPTNTPSSYSSVRANIMCWWFVAIVLTTGYTTKLTAIESAPPLSFIPTTSEEFIQSNCKVYGPKEFYVVIKYLGQKFQELVQLGLVTMEDIGKVMPHLMKNMKPAMSADGCLALALKEKTFCIAAGFHLIHFMQHFLTREGKTLHETVPVYIYKIPVFGALRNGAPYHAFADRSIQHYFMEGGIGKKFLRWSAEAARVRTLRKIHGSSQRVGVQRQNVPKPLTLKMLTAHFVILWFGFVITISVIIVEVISKCKPILKL
>CaugIr273P
MKVLLLFLYFTSKAFSLSAIMKNKHTADIVEHLVNNFLRTEHHSTMTFIYDNQSDFIDYSSILKNLTSQWHTQMVILLNNELLNRSILRRETKIDVVLETLENRHSYVTHHIWRKSVFLILSENHSYQDLFDYAKSVVYIQNNNDFIIVIDKNCEKVLLEEPLTEFLHTVCVSTRSKNEVEVYRSCVYCKDTGRSVYEICSKSTIACIKDIFQPEYFEESNLYGTHLKFVSVMAVEDNENVLGKFRNGEFIRFDNAIFCNLADIHNCTFEVYETEGSGMDFFQPQYDNGTWTGTVGDILYKKAEGTIIIVPYLRNFKILSSTIMYSLENIEFATARPQKLINLLVTIQPFQFTVWQCIFCGVIIFILSAWSFHIIESNYNNMEQNSTQSLPSFSSYTIRALFSQPLHSPSEFSSVRVNILCWWLVVLVLLTGYTSKLTTISSVPPLTFIPKTNSELMNSNWRLLMPTEYYMVVKHVRNEFRRLVSLGLHDEDDLDEVMSFFMENLQPALNLDSCLILALGKETLCSALGFHLNDFLQHFVTKQGNLVHEQVHLPAYKYPLFAAVRNGVPYFRYZNDFLQYFYLQAGLQRKFFEWSDLKSRTKTIKEYKLKTNLEDIQLDNPGAPMPVTPTELTAPAIILALGFGASVVILFFEIFFNSFVKFAKLRVNKRIQSKFPYQYLK
>CaugIr274
MKVLLLFLYFTSKAFSLSAITKNKDTADSVEHLVFNSLRTEHRSTITFIYDNPSDFIDYLSILKNLTTQWHTQMVILLNKELLNRNILRRETKIDVVLETLDSRHSYIHIWRKSVFLILSEYQSYQDLFDYAKSVVYIQNNNDFIIVVDKNCEKVLLEEPLTEYLQKVCISTHSKNGVEVYRSCVYCKDTGMFVYKICSKSITTCIRDISEPEYFEESNLHGAHLKFVSIIAVEDNENTLKKYENGEFIRFDNAVFCNLADIHNFTFEVYETEGSGMDFFQPQYDNGTWTGAVADVLYKKADGTIIIVPYLRNFKILSTTIMYSLENVEFATARPQKLINLLVTIQPFQFTVWQCTFCGVIIFILSAWSFHIIESNYNNTEQNSTKSLLSFSSYTIRALLSQPLHSPSEFSSVRVNILCWWLVVLVLVTGYTSKLTAISSVPPLTFIPKTNSELMNSNWSLLMSTEYYMVVKHVRNEFRRLISLGLYREDDIDEVMGFFMENVQPALNLDSCLELSLGKKTFCAALGFHLNDYLQHFVTKQGNLVHEQVHLPAYKYPLFAAVRNGVPYFRYWNDFLQYFYLQAGLQGKFFEWSDLKSRTKTIKENKLKTNLEDIQLDNPGAPMPVTPTELTAPAIILALGYGVSVVILFFEIFFNCFEKFAKLCVNKRIQSNFPYQYLK
>CaugIr275P
MKVLLLFLYFTSKAFSLSAIMKNKHTADIVEHLVNNFLRTEHHSTMTFIYDNQSDFIDYSSILKNLTSQWHTQMVILLNNELLNRSILRRETKIDVVLETLENRHSYVTHHIWRKSVFLILSENHSYQDLFDYAKSVVYIQNNNDFIIVIDKNCEKVLLEEPLTEFLHTVCVSTRSKNEVEVYRSCVYCKDTGRSVYEICSKSTIACIKDIFQPEYFEESNLYGTHLKFVSVMAVEDNENVLGKFRNGEFIRFDNAIFCNLADIHNCTFEVYETEGSGMDFFQPQYDNGTWTGTVGDILYKKAEGTIIIVPYLRNFKILSSTIMYSLENIEFATARPQKLINLLVTIQPFQFTVWQCIFCGVIIFILSAWSFHIIESNYNNMEQNSTQSLPSFSSYTIRALFSQPLHSPSEFSSVRVNILCWWLVVLVLLTGYTSKLTTISSVPPLTFIPKTNSELMNSNWTLLMSTEYYMVVKHVRNEFQKLXSLGFQVDDLDEVMRFMMENVQPALNLDSCLVLALGKETLCAALEFHLNDYLQHFITNHGNLVHELVHLPVYKLPFFGGARNGVPYLRHINVFLKYFYLQTGIRGKLFEWSDLKSRAKTTKENKLKTNLDDIQLDNPGAPTPVTPTELTAPAVILALGFGASVVILFFEIFFNCIHKFTKLCMSKRIQSNFLYQSTRSIIVLKFP
>CaugIr276
MKVLFLFSWFIPQILESTITIKNIENSVSSVERLIYNFLRNEPRSTVSLIYDDPFDIFPYSYFLKNLASQWHTQIVVLLSNELLKRNVLKRETKVDVLLEMFDHSHSYNYIWKNSVYFIFSKNCSYQDAFDYANSVVYIRNDFDFVIVMDNNCEKVMVEEPLSDYLQKICINTLETEMKVFRNCRYCNFGKPLFCEISNMSNSQCQKDIFQPDSYDESNLFGSHLTFVSMKVVHKEDDLMEQFKRKEFLDFHNAVLCNLADSFNFTFDEYETDGGGMDLFQPQYDNGTWTGAVGDILYKRADGAVFVVPYLRNLKTLAPTIMYTMQNIKFATARPGKLINLLVTIQPFRFNVWQCTFCGFIIFTLSTWAMHNIELVYNKKGETIENKSLQSFFAFTIRSLLSQPLSAPSEFSSVRANIFSWWLVVLVLVTGYTTKLTSLSSVPPLTFIPKTTSELMTSNWKVVMPIEYYTVVKHVNNEFKKLVALGYQKEQFDEVLRYVMENLNPAIDLDSCLEMALKKETLCSALEYHLNNGLQNFFTKQGDLVHKLVHLRVYNLAFFGAMRHGSPYYKHVNKFFQFYYLQGGLKDKIFEWSDLKSRAKSLRTKTLKYDPHKNKVDNPSGPRAMSADELTAPVMILAFGFALGFVLLFFEAFLKCFKSYAKRFSKRRFQTEFPYQYIR
>CaugIr277
MRFPFLILFFSSSISFPVPEEIKILYSDDFSKLVDTITQSEPRASLVLSYDDISESGFYSDVLKKLSKHHYRTQIIVFLNDELLQRNVLRRETKVDVVLDYFVHNYTYIPIWKRSLHLVFSSVHSYQDVLDYTRSVVYVQYNYDFVIVMSGRCKTIFLEEPLNEYLMKLCIQLPLYDKVDEQYEIFRSCSHCNHGQEMVYKICNNISVECAELISDPYFFEEKDLLQAHAKIVSLLPLLDEGDIMKKYKNVEFLRFDNAMYCFFADTFNITFELFEPETSGLDLFQPQYENGTWAGVVGELIYRKADVTAIIVPYLRNFKILSPTIMYSLNEFVYATARPKKLVNFLLIIQPFNTHLWICSFLAVIVFTFLLWLFLTLGETLNETADNTESVLLKLFFYTVTTTSYQPTSLPYEYSSIRINVLCWWLVILVLVTGYTSKLTALESVPPLTFIPRTNDELMDSHWGIFIPTEYYITIKHIYRQFKRFVKLGLQDEHGIGDVVIYAMSNLRPALNLDSCLENVLKYDRTFCAALDVHLYEFLQHFISRKGSISHEIVHMSVYNKFPIFGGIRNGEGYYKSINLCTQYGLLQAGFLNKLVEWSIERSRIKTLKKLNERLIVLNMKGTDNLNGPKPVTPKQLVGHAVILIFGYSLTIVGFLMEILVYYCL
>CaugIr278
MKFQMFPLLISSSFSFLVLEKQESPYLNDLMKFAGTILQNEYRSSFILSYDNISHGYFYSQLLKTLSDQQYQTQIVVNVNDEMLKRNVLRRDTKIDLILDIFVHEYSYIYIWKCSLHLVFSSVQSYEDVLDYTRLVVYVQHNHDFVIVMNNNCDTILLEEPLNEYLKTVCIDTNPRKNQYEVFRSCSHCNSGHKLVYKICDNVSRECGNLMSTSGFYEETDVLGANIKIVSIVGMLDEGDLMRKYRNNEFLRADNAMYCVFADIFNFTFEVHEVDSIGIDLFQPQYDNGTWSGVVGEVICEKAHVSAMIIPYLRTFKVLSPTIMYSTSEIIFSTARPTKLMNLALITQAFHLHVWICSFLATIFFTFTIWCIWMLEVNLNAEKVNNKEKYLMKFCFYLLRSIIFQPEPLFCEYSSIRLNILFWWFVVLVLTTGYTSKLTALESIPPLSFIPSTQNELYESKWSVLMSIEYYLVIQHAIGQIKELTEMNLLDDQDFAGIYSYAAANIKQASTMDDCLQEALDNEKTFCGALGFHLIEYLQHFVSIEGIIPHELFDFGLYKMQYYGGVRNGAPYASYISKCIQYYGIEGGIGNLLLERSMLLSRAKSLKNVRESIISNGVYKGNSIGPKPFTAKQLLAHKVILAFGFVLAFIVLFMELCFSFLSNI
>CaugIr279
MIMKFLFPILLISSSFCLLVFENETPYLNISKFAGTILQNESRSSVILSYDKISDGYFYSQLLKNLTVQQYQTQIVVNMNDEMLKRNILRRDTKINLILDFFIHEYSFIYIWKCSLHLVFSSVQSYEDVLDYTRSVVYVQHNHDFVIVMNNSCDTILLEEPLNEYLKKVCIDTNSQTNDYEVFRSCAHCNSGHKLVYKICDSVSRECGIIISAPGFYEETDALGAHIKIVSIVETLDEGDLMRKYKNNEFLRADNAIYCVFAEIFNFTFEVYEIESIGIDLFQPQYENGTWTGVAGEVIYGKAHVTGVIVSYLRTFKVLSPTIMLMLNELTVSTARPKKLMNLALITQPFHVHVWICSFSSVFFFSFTVWCIWILEESLSENENKNKQKQLLKFCSYALRSIIYQPRTLFCEYASIRLNIMFWWFIVLVLVTGYTSKLTSLESIPPLSFIPSTQNELLESKWNFLMPMEYYYLLQHILGQLQELTKMNLIDDTDFRDIYNYATTNVKSSPTLDICLQEALDNERTFCAALRLHLIEFLQHFISPEGIIPHELINFNQFKVQTYGGVRNGAPYANYLNKCIQYYILQGGIDQIILEWSMLSSRAKTLKLLRESAVLNSKPAVNPNAPKPFTPKQLVAHSVVLAIGFLLAFIVFFMEMVAYSCLTNTVHQISPPYIFIP
>CaugIr280P
MKFLIFPLFISLSFCFLVLEKKEAPYPNDIMKFVGTILQNECQSSVILSFDNSSDGYFYSQLLKDLSDQQYQTQIVVNVNDEMLERNVLRRDTKIDLVLDFFIHEHSYIYIWKCSLHLVFSSVQSYEDVLDYTRSVAYVQHNHDFVIVMNNSCDTILSENPLNEYLKKVCIDMNPRRNQYEVFRSCAHCNYGYNLVYKICDNISTKCGSIISSPEFYEESNGFGSHVRVVSIAEMLDEGDVMTKYKNNEFLRADNAIYCMVADAFNVTFEVYEVDPIGIDLFQPQYGNGTWTGVVGEVIYGRAQITGLFVPYLRTLKVLSPTVAYMLNELTVSTARPKKLINLALITQPFHVHVWICSFFSVIFFSLTVZCIWILEENLNENDDKNKQKQLLNFCSYALRSIIYQPRALFCEYASIRLNIMFWWFIVLTLATVYTSKLTSLESIPPLSFIPSTHNZLYESKWSALMPMEYYLVVQHIFDEYQILFNMSLLHKNDFHDIYDYATTSLRPTSTLDICLQEALYNERTFCAAFRLHLVEYLQHFISPEGIIPLELSDFSLHKVQNFAGVRNGASYASYLNKIIQYYGLQGGIGEVILKWSMLSSRAZALKMLRESTMLNPKRVVNPNAPKPFTPKQLVAHSVILAIGFTLALIMFFIEIVALSCLTYSVPQILPPYMFLP
>CaugIr281
MKFLIFPLFISLSFCFLVLEKKEAPYPNDIMKFVGTILQNECQSSVILSFDNSSDGYFYSQLLKDLSDQQYQTQIVVNVNDEMLERNVLRRDTKIDLVLDFFIHEHSYIYIWKCSLHLVFSSVQSYEDVLDYTRSVAYVQHNHDFVIVMNNSCDTILSENPLNEYLKKVCIDMNPRRNQYEVFRSCAHCNYGYNLVYKICDNISTKCGSIISSPEFYEESNGFGSHVRVVSIAEMLDEGDVMTKYKNNEFLRADNAIYCMVADAFNVTFEVYEVDPIGIDLFQPQYGNGTWTGVVGEVIYGRAQITGLFVPYLRTLKVLSPTVAYMLNELTVSTARPKKLINLALIILPFHVHVWICNFFSVIIFSLTVWCIWILEENLSENGDKNKKKQLLKFCSYALRALIYQPRTLFCEYASIRLNIMFWWFIVLVLATGYTSKLTSLESIPPLSFIPSTQNELYESKWSALMSMEYYLVVQHIFGEYQILLNMSLLDENDVHYLYNYATTNLKPTSTLDNCLQEALVNERTFCAGFRLHLIEYLQHFISPEGIIPLEISDFSLHKLQAFAGVKNGASYANFLNKIIQYYGLQGGIGQIILKWSMLSSRAKALKLLRESTMLNPKRVVNPNAPNPFTPKQLFPHSVILAIGFILAFMVFFMEIVAHSCLTYTCSGPQILPTYMFLP
>CaugIr282
MKIILSTLFISSCFSVLVIQKRETPYKSDITKFISTIIQTEYRSSIILSYDNGSESYFYSQILENLTKHQYRTQIVVFLNDELLQRNVLRRDTKVDVVLDFFIHDHTYIHVWKNTLNLVFSSIQSYQNIFDYTRSVVYVQHNHDFVIVVKNNCDEILLDEPLNEHLKKVCIDTSPGKTQTDVFRFCSYCNYGEEMIYKICARPSEECAELISAPGFFEEINGFGSHVRVVSIAEILDEGDLMSKYKNNEFLRADNFVYCMFADIFNFTFEVYEVESIGIDLFQPQYDNGTWTGVVGEIIYGKAILTAVFVPYLRTFKVLSPTIMYLVSDLSFATARPKKLINLTLIIRPFQVQVWICSCLAVIFVSLIVWFIWISEQTFNVKKLDISKRKQLLKLFSYTLRSIIYQPRTLLYEYSSVRINIMFWWFIVLVLTTGYTSKLTALESIPPLSFIPSTKVELCENKWTIFMSMEYYLVIQYILGQYQHLVDLGFLNEKDFHDIYIYLTEKLTEAPTLDLCLQKAFESEKAFCSALEGHLTEYLQHFISPERIIPYEIVKSGFYSMQSYAGVRNGASYINNVNKWIQYSCFQGGIGNELLKWSMFSSRAKTLKARKETTLLEAISDENPNRPKPFTPKKLLAHTLILAVGFISAFVVFFTELGVHLFTKCK
>CaugIr283F
MKFPLLILSFSSSICFPVLEKMEICSDSFTKFVDTITQSEPRASLVLSYDNISESYIYSDVLKKLSNHHYRTQIVVVLNDELLQRNILRRDTKVDVILDYFIHDYSYIRIWKRSLHLPFSSVHSYQDVLDYTRSVAYVEYNYDFVIVMSDRCDTIFLEEPLSEYLMKLCIKQQLYDAAVEQYELFRACSHCNYGQKVVYKICNNISVECAELISDPCFFEEKDLLRGHFKIVSVLPLLDEGNLMLKYKNKDFLRFDNAMYCFITDSLNVTFELYELETAGLDLFQPQYENGTWTGVIGEIIYGKADATGVIIPYLRNFKILSPTIMYSLHDFTYATARPKKLVNLLLITQPFNIHVWICSFIAVGVLPFSLWVFLILEEKWNETGDKTTKPVLSKLFFYTLTTTSYQPTALPYEYCSIRISILFWWFVILVLVTGYTSKLTAMESVPPLTFIPTTNDEFMDSHWDIFIPTEYYIPLRHISAQFQRIVQLGLQDDNDLSDVVDYALLGVRPALDMDSCLENVLVYDRTFCTALEYHLYEFLQHFVSRDGSISHEVVPLSVYQYPIFGAMRNGVGYYKSMNEVVQYGLLQGGFLNKFLEWSVERSRVNTLKKLNERLMALNVKDTDNLNGPKPITPKQIVAHTVVLVVGYSLTVVGFLMEVLVCYSLRELK
>CaugIr284
MKFLFLILFFSSSITFPIPEKIIILYSEHFSKLVDTITQSEPRASFVLSYDNVSESYIYSDVLKKLSKHHYRTQIIVVLNDELLQRNILRRETKVDVVLDYFVHNYTYIPIWKRSLHLVFSSVHSYQDVLDYTRSVVYVQHNYDFVIVMSDRCDTIFLEEPLNDYLMKLCIKLPLYDTAVEQYELFRSCSHCNHGQEVVFKICNISLECVELISDPYFFEEKDLLRGNFRIVSLVPLLDEGNIMKKYKNNEFLRFDNTMYCFFTDILNVTFELYEPETAGLDLFQPQYENGTWTGVVSEVIYRKADITGVIIPYLRIFKILSPSIMYSLNAFSYATARPEKLVNLSLITQPFNTHVWICSVLAVLAFPLLLWLFLIFEEKQNETINNTKSVLLKFFFYTLTTTSYQPTFLPYEYSSIRTNILCWWLVILVLVTGYTSKLTALESVPPLTFIPRTNDELMDSHWGLFTPSEYYIVINHFYKQFQRLVKLGLQNESGVSDIIVYSMSHMRPALDMDSCLENILKYEKTFCTALEFHLHEFLQHFISREGFVSHEVVPMTVYKFLLFAGIRNGAGYYKSINLHMQYALIQGGFFNKFLEWSIERSRMKTLKKLNEKLMLLNLKDTDNLNGPKPITPKQIVGHAVVLVAGYSLTVVGFLMEALVYYFL
>CaugIr285
MNIFVMFIMFSAPGVSEILLDRKENLNEIVNMVQVIHSFLKVESRSVLTLTFHSISTGVGYSTLFKTAPNIWHSQIVIVLNAEMMKRAVFHRETNVDSLLDYIVDIYKFNRVWKHSVHFIFPFDIPLTHVFDYIKSVVYLQNNYDFVIVMSKNCPGILIEEPLIDFIMKVCLSKTGTDLEVHRSCSYCEKNIYKPCQFSLNQCASIYNPNFYDENNLMGKHVRIVSIEPVEKEENAMENCRYNDFQRIDNGIYCIWADILNFTFDIYNTDDNGMGLLQPQFNNGTWSGVVGEVLYRRSEFTGVVLPHLRTFHILAPSKMYIINEMHFATARPQKTSDLLLIIKPFDLNVWILSFFGVCVFSFTVWCFFLNEDTLVDKSRCTKWKYLKSFSYYTLRTLVSQPTETPGNYSSVRVYSMCWWFVAAVLTTGYTSKLTAIQSVPPLSFIPRTIEEFIQSNWSIVTPNEYFFVAKHTDINFRKMINMGYKPDKEVGNIFAHVIPKLTPISTLDNCLELALNGETFCGAIESHLNEFLQHFVTREGSILHEVVNLQFFKLLVFAGLRNGAPYFKFYNSCIQHYFLEGGIIKKFLEWGILASRARSLRKLNLSHSSIIDVSSTNIDNGPTPLSLKQTVAPGIALVSGFLLAGLILLMELFFLTPRYYNATLSCKQRQPFPFVL
>CaugIr286
MKIFILFMMFSVPGFSEILLDRKENLNEVVNMAQVIYGFLKVESRSVLTLTFDSILTSVGYSTLFKTAPNIWHSQIIIVLNDEMMKRDVFHRETKVDSVLDYIMDIYKFNRVWKHSVHFIFPFDIPLTHVFDYIKSVCYLQNNDDFVIAMSKNCPGILIEEPLIDFIMKVCLSKTGTDLELHRSCSYCEKNIYKLCKFSLNQCVSVYDPNFYNENNLMGKHVRIVSIIPVEKEVNPMEKFRNNEFQRYDNKAYVIWADILNFTYEVYETEGMDLFQPQYDNGSWSGVAGEVLYRKSEFTGIIFPYLRTFHILSPSKMYNINELQFATARPHKTIDMLLITQPFKWNVWIPSFFGVCVFSFTVWCFFYYEDTLVDKPKSRKWKYLKSYFYYTLRTLVSQPTESPGNYSSVRAYIMCWWFVTIILTTGYTSKLTAIQSVPPLSFIPRTIEEFIHSNWSAVLPNEYFVVIKYIDRNFHRIINMGYKIDTAAEVTYTHLISKVSPISNLDNCLDFALNGKSFCGALDFHLNEFLQHFITKDGFILHEVVNAPIYKLLVFAGLRNGAPYLKFYNRCIQHYILEGGMIKKVLEWSSLASRSRSLQKLKLSHSSDVDVSSTNIDNGPKPLSPKQTLAPGIVLVIGFLLAGFILLLEIFAKFILRYFNVVLSCKQKQLVPFILQS
>CaugIr287
MKIFVLCIMFSVSDPSAIIWKNEQSLNEITNVVNFLSGFLNADTNSILTLTFANISTSVSYSAIFKTAASIWHSQIVIILNDEMMKRDVFHRETKVDPTLDYMVDKYNYNRVWKQSVHFIYSSTLTPLTDVFDYVNSVVYLQNNDDFIIVMNKNCPKILTEEPMIDYIMKVCLSSDENNFTVYKSCAYCETNIYKPCDLHSGQCTSVYNPESYDENNLMRKHVRIVSIMQIEEELNSMKKYKNNEFQRFDNWAYCFWADILNFTYELYETDSAGMDLFEPQYSNGTWAGVAGEVLYRKSEFTGVIFPYPRIFHILSPSKMYYISEIEFATARPQKMIDLFLIIQPFDTRVWILIFFGVCTFTLTIWGFFYCEESLADKPKNKMWKYFKSYFYYTSRTLVSQPSDTLSNYSSVRVNVMCWWFIAIVLTTGYTSKLTAIQSVPPLSFIPRAAEEFIAANWRIVAPNEYYAVIKHFDRSYSRLRKSGYNVDAPAILNHIIRKLKPAINMDNCLELGLSGRTFCGAFDFHLNEFLQHFLTKKGFTLHEVVNVNFYKFPLNGGLRNGAPYLKFYNKCIQQYLLDGGIINKILEWSALASHDKSIRKFRLSHSSGTDISTVNSLNNEPVPLSINQIFAPGVVLVIGFTAAIVTLFMEISIRCIFSCCYYFFVNSTFLRFCKQ
>CaugIr288
MKVFIFFTFSALVVSEILREENTNSSEIDNTVKVISNFLRVESRSVLTLTFDNISTSVKHANIFKIASNIWHPQIVVVLNNEMLEQDVFHRKTKVDCILDFYEDKYKYNRVWRHSVHFIFPSVIPLTDVFDYTRSVVYVQNNYDFVIVMSKNCPRILTEEPLTDYIMKICLSGNDVYRSCSYCEKKVYKLCDISLEECSSLYDPNFYDENNLMGKHVRIVSMEQIEKEENPMEKFRKNEFQRYDNRAYCIWADILNFTYELYQTESDGLDLFQPQYDNGTWSGATGEVLYRRSEFTGLVFPFQRVFHILSPSKMWTISEVTFATARPQKMIDIMLIIHPFNLNVWILNLFGVCFFSVTAWGFFYCEDNLTFKPKNEKWKNLKSYFHYTIRTLIFQPTKTPSNYSSVRAYIMCWWLVAIVLTTGYTSKLTAIQSVPPLSFIPRTIEEFIQSNWSIVTSIEYYVITKYLDRNYQRMGHMGYNYEEVSILTHVVKLLTPTNNLHQCLVLALNGETFCMASDNQMNDFLQHFVTTKGFIIHEVVNIHFYKLLFFGGLRNGTPYLKFFNSCIQQYIVEGGIVMKAFEWSALASRAKWFKKQRMSHSSAADATLTNIYNGPAPLSTKQIVAPGIVIVIGFITATAILLMEVFVENMRPCFFLCCWQ
>CaugIr289C
MKIFILFVMFSVPALSAIILNYKSNLKEINNMVKVISRFLNVDSRSILTLTFENISASVSYIPVFKTAASIWHSQIVILLNDEMMKRDVFHRETKVDAVLDYMVDKYKYNRVWKQSVHFIHSSTLTPLTDVFDYVNSVVYLQNNDDFVIVMNKNCPKILTEEPMIDYIMKVCISSAENYFSVYKSCTYCENNIYKPCDLHLGQCTSMFNPEFYDENNLMGKHVRIVTMMRIEEEQNSMEKFRNNEFQRYDNRAFCIWADLLNFTYEIYETDSAGMDLFEPQYSNGTWAGVAGEVLYKKSEFTGVVFPYPRIFHILSPSKMYHISEMEFATARPQKMTDLFLIIQPFDFNVWILSFSGVCIFTLTIWGFFYCEESLADKPKNKMWKYLKSYFYYTSRTLVSQPTDTPSNYSSVRVYVICWWLVAIVLTTGYTSKLTAIQSVPPLSFIPRTVEEFIQSNWKIVAPNEYYAVSKYVDRSFRRLKNLGFKTDVPARKIFNYIVTKLKPVINMDNCLELGLTGRTFCGGLDFHLNEFFQHFLTKKGFTRHEVVNVNFYKLPLHAGLRNGAPYLKFYNKCIQQYLLDGGIINK
>CaugIr290P
MKIFILCIMFSVSDPSTIIWKNEQSLEEITNVVNVLPGFLNADTRSILTLTFANISTSVSYSAIFKTAASIWHSQIVIILNDEIMKHDVFHRETKVDAVLDYMVDKYNYNRVWKQSVHFIHSSTLTPLTDVFDYVNSVVYLQNNDDFIIVMNKNCPKILTEEPMIDYIMKVCLSRAENNFSVYKSCTYCENNIYKPCDLHLDQCTSLYNPESYDENNLMGKHVRIVTVMGIEEEPNSMEKFKKNEFQRYDNRAFCIWTDLLNFTYXNLFLIIQPFDFNVWILSFFGVCIFILTIWGFFYCEESLADKPKNKMWKYFKSYFYYTSRTLVSQPSNTPSNYSSVRVYVICWWLVAIVLTTGYTSKLTSIQSLPPLSFIPRIVEEFIESNWNIVAPNEYYAVSKYVDRCFRRLKKLGYKTDVPARKIFNYIVTNLKPVINMDNCLELGLTGRTFCGGLDFHLNEFLQHFLTKKGFTQHEIVNVNFYKLPLHGGLRNGAPYLKFYNKCIQQYLLDGGIINKVVEWSALASHTKSFRKLRFSHSIGTVVTTVSSIDNVPVPLSTKQFFAPGVILVIGFTTATVTLFMEISLKYVLPFCNF
>CaugIr291
MKIFILFVMFSIQAVSTVILKYKSNLQEINNMVKVFSGFLNGDSRSILTLTFDSIPTRTSYSPIFKSAASIWHAQIVILLNDEMMKRDVFHRETKVDAVLDYMVDKYYYNRVWKQSVHFIHSSTLTPLTDVFDYVNSVVYLQNNDDFIIVMNKNCPKILTEEPMTDYIMKVCLSSTENNLSVYKSCTYCENNIYKPCDLHLDQCTSMYNPESYDENNLMGKHVRIVTMMRIEEEQNSMEKFKNNEFQRYDNRAYCIWADLLNFTYEIYETDSAGMDLFEPQYRNGTWAGVAGEVLYKKSEFTGAIFPYPRIFHILSPSKMYHISSEMEFATARPQKMTDLFLIIQPFDFNVWILSFFGVCIFTVTIWGFFHCEESLANIPKNKMWKYFKSYFYYTSRTLVSQPSDIPSNYSSVRVYVICWWLIAIVLTTGYTSKLTAIQSVPPHSFIPRTVEEFIESNWKIVAPNEYYAVSKYVDRSFRRLKNLGYKTDVPVRQIFNHIVTZLKPALNMDNCLELGLTGRTFCGALDFHLNEFLQHFLTKKGFTRHEVVNVNFYKFSLHGGLRNGAPYLKFYNKCIQQYLLDGGIINKLVEWSALASHTKSFRKFRFSHSAGTDVTTVSNIDNIPVPLSTEQFFASGVVLVIGFTTAIIILFMEISLKYVLPCRFPCFVSCENNTISRYW
>CaugIr292
MRLSCVYFFIVVTSLIVPLKPEGNFAQSIDNIVSGFLEISSMSSAVIVYNDDVQNIAECTKISKNVANQYRSLIVVHLNTEVLKKPVLRRETKIDLVLEVYVHDNSYIHLWKYSVHLILCSNFHYDDVINYVKSVVHIRHNDDFVVVVNDECLQVLLEEPLLDFLLRICVKKKNEINQNLQIYQYSYFGNNYEGTVYQVTSGESLLQPKSFEENDFMGKRIKIVSIQEKYKISDTEAIRKYRNGEFVRFDLAVYSSLSEIFNFTFAIYEPETQGMDLFQPQYDNGTWTGLAGDVLYRKAEMSPFVVPYIRIFQILSPSISYYWAESHLATGKPKKMINLLVTIQPFKIKTWICTVLSVLFVTFLVWILFSVEEILRHKNLYFKWNYLVSYSNYLARTLVGQTAEVVLPYTTTRIIITCWWMIAIVIITGYTSKLTSIQSAPPLTFIPRMPEEFLNSNWKTVAPFVYYAVSKYIKGRLTEIEKLGYSTNFNELSAKILETLKPVETLDDCLATALNPETFCTAFDFHLHQHMQHFLTSDGYVVHDVFSTLNMYTVILVCGIRNGSPYGRYYDEVIQRYYIQGGLVHTFLHWTQWQNHEESFRKIIRTPFQEYIDFQYQNIPRPVTVELIFAPCCILGIGIGISIVSLICEVCLKSLVLIHKFQQALRLQRQLIKSVGEPWPFTL
>CaugIr293P
MFCVQSLCFVLYYYVILVTLSCSTNMTCFYSYLFILICLITPLKLEGSIVYYVDNITRDIENIVFGFLELESKSTAVIVYDDDRNNIAESTNVLRKIVEQYRSVIVVHLKSEVLKTPVLTRDTKINLVLEIFIHNNTYISLWKHSVNLILCSDFQYDDVINYVKSIVYIRSNDDLVIVVSDVCSEVLLEEPLLDHLLKICINMKSRSKENLQIYRSSYFRNNYEGTVYAIPSWNSLFRPALFEENNFLEKETKIVSLKEDYEFSELEAIRKHRNGEFLRYDLTIYCILSGIFNFTFDIYVPESLGMDLIQPQYDNGTWTGLAGDVLYRKAEMSLIIVPYVRLFQILSPSISYYQTEILLAAAKPKKLITLLVTIQPFQIITWLCIFLTILFVSVVLSTFFSVEETILHKFIHFKWRYLINYLNFLARTLVGQTSEITLNYTTIRIIVTCWWMVTIVIITGYTCRLTSLQSAPPLTFIPZTPEEFIDSNZKTVAPFTYHAVSIHYNEKLREMSDLGYAVDLGKILPKYFASVKPVGTLEECLAMALNPETFCSAFDFDLEIYMQHFQTSDGHAVHTMIPTISMYTFILVCGLRNGSPYGRYYNDVLQRYFIQGGIVSMILDRNRWIDHETFFRKIAPTTFQKNIDFQFQNTLKPATVKLIYAPFCIFGLGIGCSYVILICEICFKSLFLFLCFR
>CaugIr294
MYCELIILVSTNLFFTCTSLKISNEESKEIENLQLLSQQFLKTDIRSSFILTYDNPKHPILFSKIFRNISSQWHSQIVVILNSELMNRPIKKRETKIDVLLEKYIHETSYIHIWKYSVNLMLRSSVSYQDMVDYTNSISYPHSFDDVIIVLDNDCEKVLLEQPLNDHLLKLCLKSSAKDTAIQEVYRSCSFCDILKKETVFKICDSISDTCLKKILQPKYFEEVTGHGHFIRVVSILAIEPEDNAMAKYKAGEFLRYDNALYATVADVFNFTYELYEPDTAAMDIFQPQYDNGTWSGAAGDVLYRKAEYALVVVPYVRLYQILSPTTVYFVFNVQLITKHPSKLFNLLLSVQPFDLNVWFCTIFAIVVYALACFIFCQLENLISSQNAKLDMTYFLQFILYAARSLVNQSMEFPIEFTSARTITTCWWFVALVLVTGYTSKLTSLESIPPLSFVPRSQSEFLEFDDWKLYTSSDYSIVWKHYVKRHQELHDLGYLHEMDGYNTLFVNLQSRVTPVGNLGNCVERSLEEKTFCAGFGFHLKNEMQNFLTESGNYLHDQISLNFLQYVAFAGVRNGAPYYNPVNRFVQYYCIQAGIANKFLEWSNVKVFTKTMRKINSQKLLRMYVIEDDDTVKATTLKKLSPSIVILCIGIVCSFCVLISELVMNFFKYCLEK
>CaugIr295P
MYCELIILVSANLFFICTSLKILNVPTKEIENIQLLSHPFLKTDIRSSFILTYDNPKHPILFSNIFQNISNQWHSQIVVLLNSELMNRPIKKRETKIDVLLEKYIHEASYIHIWKYSVNLMLRSSISYQDMVDYTNSISYPHSFDDVIIVMDNDCEKVLLEQPLNDHLIKLCLRSSAKDTAIQEVYRSCSFCDNLKKEAVFKICDSISDMCLKKIVQPKYFEEVTGHGHFIRVVSILAIEQEDNIMAKYKAGEFLRYDNALZATFADVFNFTFELYEPDTAAMDIFQPQYDNGTWSGAAGDVLYRKAEYSLVVVPYVRLYQILSTTPVYYVFNVQLIARHPSKLFNLLLSVKPFDLNVWLCTIFAIVVYALACFIFCQLENLISSQSAILDMTYFFQFILYAARSLVNQSMEFPIEFNTSSAITTCWWFVVLVLVTGYTSKLTSLESIPPLSFVPRSQSEFLEFDDWKLYTSSEYSIVWKHYVKRHQELHDLGYLNEMDGYNTLFVNLQSRVTPVGNLGECVETSLEEKTFCAGFGFHLKNEIQNCLTESGNHLHDQISLNFLQYVAFAGLRNGAMYYNRVNRFVQYYCIQAGIANKFFEWSNVKVFTZTMRKINSKKLLRMNVIEDDDTVKPTTPKTLSPSIVILCIGIVCSFCVLIIEIFMNFFKYTV
>CaugIr296
MYIQLIILISTFLFFKCTSLKISSENSKEIENFELLSQQFLKADIRSSFILSYENPKHPILFSKILQNISNQWHSQIIVLLNSELLSRPIIKRETKIDVLLEKYVHETTYIHIWKYSVYLMLPSSAVSYQDIVDYTNSISYPHSFDDVIIIMDDDCEKVLLEQPLNDHLIKICLKSPAEDTAIQEIYRSCAFCDIFKKEAAFKICDSISDACLKKILQPKYYEEVTGHGHFIKVVSMLAIEQEDNVMAKYKAGEFLRYDNALYASVADVFNFTYELYEPDTAAMDIFQPQYDNGTWSGAAGEVLYRKAECTLIIVPYVRLYQILSPTTVYFVFNVQLIAKHPSKLFNLLLSVQPFQLNVWLCTIFAIVVYALTSFIFSQLENLISIEDTKLGAKYFFEFFIYAARSLINQPMSHPMEFTAARTITTFWWFVALVLVTGYTSKLTSLESIPPLSFVPRSQSEFLEFDDWKLYTSSDYSIVWKHYVKRHQELHDLGYLHEMDGYNTLFVNLQSRVIPVGNLGKCVETSLEEKTFCAGFGFHLKNEMQNFLTESGNYLHDQISLNFLQYVAYGGLRNGAPYYNPINRFVQYYAIQAGIANKFLEWSNVKVFTKSMGIINSQKLLKKYVIEDDNTVKPTTPKQLAPSIVILCIGIVCSFCVLILELVMNCFKYCLDK
>CaugIr297
MMFPLVLLLILNDFSHSSIVVKVSEQTQLIEDLTLRYLFLEPKSTQVITYGNYFDDYSKHFKSASKYWRTQVIISPANMEKENMFHETTVFDHILDYFTAPDRFIYLWKHSVHVVLPSVTPLSEAFDSIKSIVNIRSNDDFLVLVAEDCSSKMLERPLSDIHLKICVVRTKNQLSKLKIYRSCYLCNKGREKYYKVCNWNSDQCDSIFVSKLFDEHDFYGRNIRISTYVEPDKLENPMEKYHKKEFIRADTMGYCNLAAVFNFSFEIYMPGEVGLDVLQPQFDNGTYTGVIGEVIIKRAEFTLYIYPWIKMFKITNPGAVYAYLHLTFASARPKKLMNLLIVITPFNLNLWMCIFCGIIFFAVSLRILLTRIVLRNKTTAIRTILIYMFRTLVNQPRESSTLLSLSSVRAALICWWLTAIVLITGYTTKLTANEAAPPLSFIPKTVDEFLTSKWKLFTPAEYYLFLSYTNNRNLEIEKEHGFQYHSTENFKMLNYAIQNGKPAFDVDNCLKLALNEKTFCVAFNLHMDFFKQHFINTYGSLLHELSPLQAQSISLMHGYRNGVSYRRGFENYVQYHAVAGGIARKFFEWSEYASLTETLKNIRSKSVFSSSDFNENTSKPLTVKRIYAHITVLIVGFALSILCIIFEFLM
>CaugIr298P
MMFLPALLLIFNDFSYSSIVLKVSEQTNLIEDLTLRYLSLEPKSTQVITHDDYFNDYSQHFKSASKYWRTQVIISPANMETENIFHETTVFDHILDYFTAPDHSIYLWKHSVHVILPSVAQLSEAFDSIKSIVNIRSNDDFLVLAAEDCSSKMLERPLSDIHLKICVVRTENELSKLEIYKSCYLCDKGREKYYKVCNWNSDQCDSIFVPKLFDENDFYGRNIRISSYIEPDKLENPMEKYRKKEFIRADTMGYCNLAAVFNFSFEIYMPVDVGLDVLQPQFENGTYTGVIGEVIIKRAEFTLYIYPWIRMFKITNPGAVYGDMHLTFASARPKKLINLLLIITPFDLSLWMCTFCGIIFFAISLRILLTGIVFRNETAIRTILVYMFRTLVNQPRESSTLLSLTSVRAALICWWLAAIVLITGYTTKLTANEAAPPLSFIPKTVDEFLTSKWKLFTPAEYFIFLSYSSKQDAEVKKEHGFQYDSTEDFKVFNZVNQNGKPAIDMDACLKLALNEETFCVAHNLHIDFFKQHFINMYGSLLHELSPLHAHRITLMHGYRNGASYRTSFEKYVKYHAVAGGIARKFFEWSEYASLTETLKNIRSKPVFSSSDFSENTPKPLTVRKIYAHITVLIVGFALSILCIFFELCL
>CaugIr299
MFVSIRRNMVIILVFLIILGDFSNSSIVIKNSEQKHLENLTLRYLYLATKSTQIMTYNDFSDYTNYSILFKSASKHWRTQVVVSLRNLDMENIFRETTIVDHILDFYTPTGRNLYLWKHSLHIILPSVTEYSDAFDSIKSVVNVRSNDDFMVLFSKDCISKMEVRPLSEFNMKICVVHSKSNSNKVEIFRSCYLCDNGKQKTYKACNLNADQCEVIFDKNLFLEDNFYGRNIRISSFIEPEDVENPIQKYRDKEYLRIDTMGYCYLATAFNFTFEIYVPGDAGLDILQPQFENGTYSGVIGEVIYGRAEFTLYIIQWIMMLKIINPGKVYNIIQLTVVTTRPTKLINLFLVFSPFVLNLWICIFGTIIFFAFLIRIILIFSEFDKKGSIIRDILHYTVRTLVNQPHESSAVLKLASVRAALITWWLFATVLVTGYTTILTANESVPPLSFIPETADEFLDSKWKLFTPIEYHVVFNYVNERIDKVIKKYGFSIDRQSVNFKLFRYMILHETPARNIDVCLELALGEKSFCLAYDIQINFSKQHFMNQYGKLLHQSSPLVFHTLQLMQGFRNGAPYRSAFTENGKYYAMAGGAMEFNFRWSEYSAFKYTLKEMRKKSVSSSPGTIENGPTPLTVKHIFAHLFILFVGLSFSILCIISELFCKICLHYVKCH
>CaugIr300P
MFVPISHNMIIVLLFLIIRSDFSHSAIVIKISEQSNLVNLTSRYLTLETKSTQIITYNDFSDYTSCSILFKSASKHWRTQVVVGLRDIDTENIFRETTKVDHVLDMFLPPGHYIYLWKHSVHILLPSVTEYSDAFDSIKSKVNVRTNDDFMVLFSKDCILKMLVRPLSEFHMKICVVQTKTKPNELEIFRSCYLCDNGRKKTYKVCSLNLNQCDSIFDPNMFVESNFHGRNIRISSFIEPDNVVDPIQKYRNKEFLRSDTMGYCHLATMFNFTFELYVPGDAGLDILQPQFDNGTYZGVIGEVIYGRAEFTLYIMPWMKMFKIINPGTVFDLLHLTVATARPKKLLNLFLVYSPFDFNLWICMFGTIIFFAVSIRIILIFSSFDKKGSIIWNILHYTVRTLVNQPNESSAVLKLAPVRAALIAWWLFATVLVTGYTTILTTNESVPPLTFIPETADEFLESKWRLFTPSEYHVILNYVSKRFAEIKKQYGLLYDPRSVNIKLFRYMIRHETVARNIDVCLELALGXKTFCLAYNKHINAFKQHFMNQYGKLLHQSSTLIFHTLHLMVGFRNGAPYRQANEVFQKYFLHAASLMQMFYKWSEYSSHKDALKEMRKKSAASTSTDENGPTPLTVKQIFAHLLILFVGLSLSIVCIVSELFSGVFIFQLVK
>CaugIr301P
MFVPISRDIIIVPVFLLILSDFSLSSILINNSEQNNPENLTLRYLTLETKSAQIITFNHFSDYTSYSVLFKSASKYWRTQVVVGLRNIETENIFRETTKVDHILDFFTPPGRSLYLWRHSVHVLLPSVTDYSDAFDSVKSVVNVRTNDDFMVLFSKDCISKMHVRPLSDFHMKICVVRPKTKPNEMEIFRSCYLCDNSREKTYKLCILNSNKCESIFHQNQFVENNFHGMNIRISSFIEPENVENPLQKYRNKEYLRADTMGYCYLATAFNFTFEVYVPGDAGLDILQPQFENGTYAGVIGEVIYGRAEFTLYIIPWIKMFRIINPGIVYNQIHLTTVTGRPKKLIYLFLVFSPFDLDLWLCMLGTIVLFAVLIRVMLIFSSFDKKGSIIQNILYYTVLTLVDQADDSSALLKLTSVRTALIGWWFTATVLVTGYTTILTANESVPPLSFIPETVDEFLNSHWRLFTPVEYHIVLNYVRKHIIKVRKEYGLTIGHSVNIKLFRHMFSHETPARNIDVCLEFALDDKTFFLAYNVHIDFAKRKXMNEHGKLLHQSSPLVFHTLQLMHGFRNGAPYRKAIEEVGRYYALAGGAMGMNSKWSEYSAFKATLKEMRKKSASSSLGTDENGPTPLTVKEILAHLFILLVGLSLSILGIVSELFVKVCLCTR
>CaugIr302
MQVRILFILVGCSSKIFGISTKSDKQLAAGLTEDFMLPFLKNHQEQVSTFVLSAESQYSTIYGSLLKVSSENWKSHVVVAVDILMKKEEEILRRETKVDVFLEIIGNYDYQYKDVWDHSVFLFANQHISYLDMLDYTNSLALLKSNDDFLITVSSDCPSVLYEYPLSDIALKMCINTENKKVYKFCYFCSGGGGMTVKQCDYPFTDCDALFNPKTYEESNFLGKHVVVASVEEPEPDYEAVLEQCKDGEYARADMYFAYVLSRVFNFTFEFADMDYSGADFIQPQYDNGTWTGAAGEVIYRRAEFTIVLINYLRIYRVMSPSIAYHYDKFRVVTTRPTKLQNSFLIFQPFQKLVWVCACFGVGLMSIVMWVCFSFEDLLRKNGNHFKKKYFMKKLSYLLRSFVNQPVDMGVKYASVRAMLVAWYLIVLVLITGYCTKLTSLESAPPLSFIPKTNDEFIKSGWQVYTPYNYHVIIQFFIDKLHLYLSKENANPDLYTDKMTVSFAERERPATDMDNCLQISLQEEKTLCVAFSVHINEFAQHFLNDFGEMLHVLTPVEFFIAYGVMGLRNGSPYKNGIDSFIQRRGFEGHILPKCIEWSLHRARKKSYKQLKETMVINAYQTSTRRNSVKPMVIDQLISHAGVLGFGLALSFCVLVLEVAFPDKRQGKTVSVRPNPFTF
>CaugIr303
MKVIFTLLIIGSFYRVRSGITLTNYEGDLPAGTSDRIYTKMDNFNYAQFVQLVSEYLKGENRTSVVVSYATQTLCQKYSQVLVTASESWHTNLVVRIHEEFRNQPIMKRDTNVDQLEITFITSYTFIEIWRGSLHIMVPGDLSYLDHIDFVNSVVYVQQDYDFFILEGDCEVILTDITAIDLLNRICIRNTNKSSIDIWRSCEFCDNGFPKIFKLCTFPKESCSMITSAETYAENSFSGRHVEVAHLVAPDVSYEEAMKTYKEGFKFHRLDTALCIVFALQVNISSFTIRTTSADGLDVVQPQYENGTWSGVVGDVIYRKADYSIFLLPYTRFPRVVSKSSFWGFDKMIFVSARPAKMINLYLIFQPFTSSVWIVTISACFWTAACICVFSLLSATTNQNEAAVYFTQTRFLHSLHYIYRTLLLQPISFNVETSPSRTIILSWWLIVIVIITGYTSKLTSMETTPPLSFIPATKEEYITSNWTLHCSYEYHVVFQYYLGKSEEALEIGFIKDFSVDPLGMAIVPQENAAGDLATCLKLSLGEKQFCIAFDMHISLTHHLFLDNYGEYLHHVNDLYFSPLFFHLAIRKGFPCAKVTDNIIKNFVRAGGFYDKQYDWSQFILRIRAIRNMGTADNDVADGAEYTDRPKPVNLKRTSASFFVYGISICASFCCLFLEILSKLTWTTTKKLSKDNDIDIHQWTYLP
>CaugIr304P
MTSSLRFYMIFAFYATIDRVTLANHQNNFTRNSDPRISTNHHVTGTENFLQLVSEYYKCDNRTTVVISYATDTLDYKYDDVIKKTAEAZRSTVVLHIDEEFRNRPIIRRDTNIDQLELAFVNLYTFIDIWRGTLHVMVPGDLSYEDHVEFVNSVIYVQYDFDFFILEGDCDTILADIRVIDLLNRICIQHTEENSINIWRSCEYCGDGYPKIFQICTFPIENCSMITSGETYIETQFGGRYIELASLVEPDIGFEEAMVMYKNGYMFHRADTAVSIILSMEANATLKIRTTSADGLDVLQPQYENGTWTGIVGDVVYRRAALSIFILPYVRFPRVVSRSSFWAFDSMTLITARPKNMINLYLIFQPFTSSVWIVTIFACIWTALCICISSLLSESSTKPGKLVYFSVNQFKHSLHYIYRTLLLQPISYDIETSPSRNLILCWWFIAIVLVTGYTSKLTSMETTPPVSFVPSTTTEFIDTNWELYCAYEYHVVFQYYLSKAEEAFERGFIKDFSVDPFGLTVLKRETATNDLESCMALALGDQRFCIAFDLHISLTHHKFLDSYGEYLHHVSGLSFAPLFFHLGHRKGFPLAKRADDAMQYFIRGGGFYDKQFDWSQFILRIRAIRSVGTETDNYADGVEYSDQPKPVNLKRTSAAFFVYGVTLSASILCLILEIVSKLSWVYTEKQSIDDKNDYFHLQYLP
>CaugIr305
MAPSLTFYIAFVIYVETDRVTLANDHHNFTQNSYPSISTNQYVAGMGLFTQIVSEYHKCDNRTAIVISYATDTLDYKYEEVIRKTAEAWRSTVVLHIDEEFRSRPIIRRDTKVDQLELTFVNFLTFIDIWRGTLHVMVPGDLSYDDHVEFVNSVIYVQYDFDFFILESDCDTILADIIVIDLLNRICIQHTEENSINIWRSCEYCGDGYPKIFQICTFPKENCSMITSGDTYIETQFGGRYIELASLVEPDIGFEEALVMYKNGYMFHRADTAVSIILSMEANATLKIRTTSADGLDVLQPQYENGTWTGIVGDVIYRRAALSIFILPYVRFPRVVSRSSFWAFDSMSLITARPKNMINLYLIFQPFTSSVWTVTIFACIWTALCICISSLLSESSTKPGKLVYFSVKQFKHSLHYIYRTLLLQPISYDIETSPSRNLILCWWLIAVVLVTGYTSKLTSMETTPPVSFVPSTTTEFIDTNWELYCSYEYHVVFQLYLSVAEEALERGFIKDFSVDPFGLTILRRETATTDLESCMALVLSGKRFCIAFDLHISLTHHKFLDSYGEYLHHVSGLYFAPLFFHLGYRKGFPVAKSADNAMKYFIRAGGFYDKQFEWSQFILRIRAIRSVGTETDDYADGVEYSDQPKPVNLKRTSAAFFVYGVTLSASMFCLFLEIISKLSRVSTEELSMEELNDFFPFQYLP
>CaugIr306P
MKVIFVFLITAFICNETGSDMRSINENSPLKNSYISSVVQNLRSKQFVSLVSTYLTGEIRISVILSYATKTLDLKYCETLKMISEHWHPYIVVHIDEDFRNTSVLKRDTHVDPLKMVFENENTFYDIWRGSLHIMVPDDISYQDHIDFVNSIVYVQQDYDFSILEGDCSEIMKDFSVIELLNKICITNPDETSIDVWRSCEFCDGGNPKTFKLCTFPIQNCSMITSGDTYVEWSYNGRHFDIAHIIEPDITYEEALESYKAGYRFHRADTAAALMLALYANGSFTLRTSETGGLDVIMSQYPNGTWTGAIGEVIYRKADFSFFVLPYVRYPRVVSKTSYYGFNSMIFLTAHPKKMINLFLIFQPFAIYVWVVTTLASLWTALCICIFSTVSESSQNNQGQIKYFNKKRFLHSVHYIFRTLLLQPISFNTETSPSRAIILTWWLTNTVLITGYTSKLTSMETTPPLSFIPNTKQEFIASSDWLLSCPYEYHVVFQIYHNKVIEAFERRYVTGDTADPLGMNILLRETSGGDLVDCLTLSLGEKTFCLAFRVHIGLVRHNFLNSYGEYLHHVNDVKFSPLFFHVGIXGYPIAKVLDRAIQYFLAAGGFADKQLDWSMFILLIRAISSKSSDGTAENDLDNYDGPTATNLKRTSAAFLVYGISTCASMFTLILEVASKLCK
>CaugIr307P
MEKLLFLFIIALLNNMVSMTNIVSKYSKNSFNQILMKSDIDVIDQHYIQLASSYLEGDNRTTVVISYATQYLQSKYIEVMKIASSTWHSHVVLHINEEFRNRTVLKRDTYIDLLEMVFVNTYTFIDIWRGSLHIMLPGDLSYQDHMDFVNSVTYIHESYDFFILEATDCKTTLQEVSGLDMLNKVCLELADEKAINIRRSCSFCNGGEPNIFQICTIPNNDCSFVSSAETYVENNCMGAHLNIVHLVNVDMTYEEILEGYNQGYRFLRPDVGVFLVSALHYNFTFTIRASSADGLDVIQPQYDNGSWAGIAGDVLYRKADFSIFVLPYVRFPRIMDRTSYYGLGQMLFLTARPTKLINLFLVFQPFQLVTWLVTFLSCFLMVSCIYLFSLISDNPTGNRTIMYINKSRFSNILHFIIRSLINQSISLDFGSLGTRTLIMSWWFVVIILVTGYTSKLTSMETTPPLSFIPNTNEEFIKSNWALRCSYGYHVVFQFYLSKVDEAIERGYIGADISADPFGYAIITQESPTDDLEKCLELSLGKEHFCVAFDFHIYSTELHKFVDNYGEYLHHITDLYFSPLFLHLGFRXGHPSTKTSNDAVLHFITAGGFYPLQFDRNVWVLRIRAVRNVETQDKHYADGAEYQGHPKPVNLKRTSGSIFVFTVAICVSILVFIIEVFFGCTYSWICRNRI
>CaugIr308P
MTNEVMDGHFIRLASEFLKGDNQTAGVISYVTKYLKKKHTEVLKLASSSWHSCIVLHIDEEFGNRSVLKRDTYTDLLEMIFFNIYTFTDVWRGSLHIILPDDLPYQDYIDYVTSVIYIHENFNFFILEVPDCESTLREIADLNLLNKICLESVDKKAVNVWRSCMYCDYGAPSDFQICTLPNDDCSLVSSGYTYSEKNLYGRYFKVLHLVNIGIRYEEAMKSYKEGYKFHRTDMAIFLVFSLHFNFTFELLTSSGDGVDVLQPQYDNGTWTGLAGDLLYGKAEASIFVLPYIRFIRLIDRTTYWGFGQMIFLTARPTKLINLFLAFQPFTLETWSVTITSCFWVAGCIYLFILVSEHFFESKRIICINRXVLSILEFVFRTLVNQPISLNTISSPSRAVIFSWWFLAIILITGYTSKLTSMETTPPLSFIPNTNZEFIESNWLLSCSYEYHVVFQFYLDKAKEAIERGFFKTLTGIDPLGIAIVSRESATTDLEKCLELSLEKEHFCIAFELHTSFERHKFVDNYGZYLHHVNDLYFSPMFFHMGYRKGHSLGRLVNDAVNHFVTAEGFYNLQYDRNEWILRIRSIRNAGTEDKHYDDGAEYQDKPKPVNLKRTSGAFFILSIALCVSVVVFVVEVFSKYCSLVVMLFRKKVTFFIFGC
>CaugIr309
MKLSFFPLCILVLLYCKISGFNTRTSLKNENLLDQISTLNDNEVIDGHFIRLASEYLKGDNQTAVVISYVTKYLEKKHTEVLKLASSSWHSCIVLHIDEEFRNRSVLKRDTYTDLLEMIFFNIYTFTDVWRGSLHIILPDDLPYQDYIDYVTSVIYIHENFNFFILEVPDCESTLREIADLNLLNKICLESVDKKAVNVWRSCMYCDYGAPSDYQICTLPNDDCSLVSSGYTYSEKNLYGRYFKVLHLVNIGIRYEEAMKSYKEGYKFHRTDMAIFLFFSLHFNFTFELLTSSGDGVDVLQPQYDNGTWTGLAGDILYEKAKASIFVLPYIRYIRLLDRSTYWGFGQMIFLTARPTKLINLFLAFQPFTLEMWSVIITSCFWVAGCIYIFILASEHFIENRKIVCINRSRVLNILEFVFRTLINQPISLNTISSPSRAVIFIWWFVAIILITGYTSKLTSMETKPPLSFIPNTKEEFIESNWLLSCSYEYHIVFQFYLDKAKQAIERGFFKTLTGIDPFGIAIVSRESATRDLEKCLELALEKKHFCLAFQLHTSFERHKFVDSYGEYLHHVNDLYFSPMFFHMGYRKGCSLGRLINDAVNHFVTAGGFYNLQYDRNDWILRIRSMRNAGTSDKHYDDGAEYQDQPKPLNLKRTLGAFFVLSVALCASVVVFAVEVFFF
>CaugIr310P
MKSGLIQLVLLLSYSSESSIIMKNYDYNYYSKDPHIDISTKWNDIDSKLFVQLVSTYLQGDNRTSVIISYATNILDQKYQSVLKKVSLSWRCQIVVHIDEYLRNQPVLKRDTKIDQMELAFINIYTFIDIWKGALHIIVANDLSYQDHVDFVNSVVYIQQDYDFFILQGDCESIQSDITVINLLNRICIEDTGKNEFNIWRSCEYCNIGYSKIFQICTFPNEDCSEISSAETYQETSMFGRHIEIAHLLQTEISYEEAMVSYKAGYKFHRVDTAVAIVLSLEGNMTFLMRTTSADGLDVIQPQYENGTWTGVVGDVVYRKAVYSAIVLPYIRFPRIIXRAAFYGFDSMIFVSACAQKLVNLFLIFQPFKRSVWIVTVFACLWTSLCICIFSLVSESSNKNEKLKYFNKKRFLHSLHYIYRTSIMQPVPFNTEASPSRAMILSWWLVVIVLLIGYTSKLTSLETTPPLTFIPNTKEEFIASKWSLSCSYEYHVVFQYYLSKTQDAFDRGFIKDFSVDPLGLNIVTRENPAGDMENCLELSLEMEHFCIAFDMHIGWTHHKFLDSYGEYLHHVADLHFSPMYFHLGFRKGFPGARKTDNAIKYFIRASGFFEKQYDWSQFILRIZAIRNSGSDSGNIPDGVEYTDKPKPVNLKRTSAAFVVYSISICASICCLFLEYFSKLCK
>CaugIr311P
MKVIFVFLIAAFICNETGSDMQSTNGNLPLKNSYISSVVQNYRSNQYVSLVSTYLTGEIRISVILSYATKTLDLKYSETLKMISENWHPYIVVHIDEDFRNTSVLKRDTHVDPLKMVFENENTFYDIWRGSLHIMVPDDISYQDHIDFVNSIVYVQQDYDFSILEGDCSEIMKDFSVIELLNKICITNPDETSIDVWRSCEFCDGGNPKTFKLCTFPIQNCSMITSGDTYVEWSYNGRHFDIAHIIEPDITYEEALESYKAGYRFHRADTAAALMLALYANGSFTLRTSETGGLDVIMSQYPNGTWTGAIGEVIYRKADFSFFVLPYVRYPRVVSKTSYYGFNSMIFLTAHPKKMINLFLIFQPFAIYVWVVTTLASLWTALCICIFSTVSESSQNNQGQIKYFNKKRFLHSVHYIFRTLLLQPISFNTETSPSRAIILTWWLTNTVLITGYTSKLTSMETTPPLSFIPNTKQEFIASSDWLLSCPYEYHVVFQIYHNKVIEAFERRYVTGDTADPLGMNILLRETSGGDLVDCLTLSLGEKTFCLAFRVHIGLVRHNFLNSYGEYLHHVNDVKFSPLFFHVGXPIAKVLDRAIQYFLAAGGFADKQLDWSMFILLIRAISSKSSDGTAENDLDNYDGPTATNLKRTSAAFLVYGISTCASMFTLILEVASKLCK
>CaugIr312
MCFAIFATLVFIQAGIAYGITGNFSGFGELVEKYFNTKEPRYNLVLSYDSDHFQPVITRLLNLNSMAGRPCIVINIPQYMNTNVVKRLEDVTDYIEYIYGNHQDQVFEIWKGTVHVMLLNNVLYSDAVDTVNSLVYIKYQYDFVFIYNNDCEKTLKDKSIIRIHSKICIDTENKVWRSCHYCDQGNSKIWKLCETNSGDCNSVLDEIYEERNLYGKVLKVSSMEDVENDEEYFKQFQNGEKFLRVDIACTSLVASMLNATFDIYIPDSRGVDIIEPQYGNGTWTGFAGDILYGKADFSIVTLPNPKTHKIMVRGVYYTYEALTLVTRRPTRLLDLSLTVKPFTTEVWILILSAVMTTSFVMWIFWLLAMQRENVKLTYLQTLGKCLHYIIRSLFSQPIATEPEFPTVRIVVLFWWCVIIIIITGYTTRLTSLESSPPLSFIPKTQEEFANSNWSMVSPFEYVIIVTSFKNVMKQAAEAGYDSVGKNWITTLYIENIEATTDLLHCLEKSLQRENTFCVAFSIHLNIFIHEYLDSHGQYLHVTNGIQFNSLYNHISFRFGTPYEKFLDDLIRCLTITGGIRNKFTEWNIFWQRLATVRKMQRSKIIFKSDAEFQVNPKPIQMKRVYATFILLLLGVTVSVLSFIFETFAYCCSQLRNCAEV
>CaugIr313
MYHIIFASLVFIQTGFSQSRIAHPLKNQDLLTEYLSTKEIHSNSSTLVFSYDSDNHRPMITRLLKLNSNVHLPCIVINIPQYMTDNLIHRPDDLLNYVEYIYGIQQQALEIWKGAIHLMFVNNVSYTDVVDTINSLVYINYEYDFVVLYNRDCENILKDKSIKKIHSKICIDTKNQVWRSCHFCDRGESKIWKLCKTSSEECASVFDETYDEKNLYGKVLKVSSIEDLKNDEEHFKRFKSGEKFLRVDISGASLVALMLNASFDIYRPESGGVDIIEPQYSNGTWTGFVGEVLYGKADFSIATLPNPKIQRIMVRAVYYSYQYLTLVTRRPIRLIDLLLTVKPFTTSVWILIFSSVFTISLAMWTFWLISVRKEKTGVTYLETMSNCLQYVIRSLLSQPMAVETHFLTVRTVVLFWWCVVLVLITGYTTRLTSLESSPPLSLIPKTQEEFTNSNWSMVSPFEYVIIVKFYKSLMEQATDAGYDSEIRNWVANWYAEKVEPVTNLRDCLRKSLLREETFCVALSLHFNYFIHEHLDSNGRYLHVTNGVRFASFYSHISLKFGTPYRKYLDNLMRYFVNAGGINDKFIEWNTFRQRLTTLRNMQRSRMQFDNDIEFHVAAKPLKLKRIYATFTLFLLGMTASILSLVLETLMGCFCIKEQTM
>CaugIr314
MFSLKITKALIILSCLLSFTCLKLKNSVNNEAEQTTLMKIIEKEAEAYNSGVTFLSSIKNSTIFDVTRLAQERYVPTKSYWLRRCTIMWQSYDRDLFGHDKQLSFINRKSQFSDLVIVKDTRKWITRNWWFVRIQHQYMCCRGRGVRDRFLYVESNDGVPGYFFALSSNVKYFALMTPTSENNYDLYTLKYYDGKFGLPIRIGSSETFNGKRFWNKIFYDWSANLQKQKVYVVRTYSIFNNFISKYLNATLVQSNGKPSRGQNMLSGMSFKSKVKYQCDQIHMTQYVKQASYGIVTRAPNIYVKTFSQYAAAFSILQWILFLMAITFFVIMVKCSFRDISIDSIFNEYVLKPFLQLQVNIKTEIRKRRFVLLLWAEMMFILSVIYNSRFTSIMVVPDYGDLPNTFEKVINSDYGIIFFINLRSTENLFSLFHTQFPHIVKNDTFLRLSKKAQYFSGHFFFHYDKSENNVFFEVEDHLTDKIITGSYFSTKGDLKFAYHPIKDLHTYAYYGMFFTLPFKEKLSSLVLRMHSSQVHGHIEAMEAHKWNLFLTALRRDYSIDLDTKPDYVKFSHLKGAFVIWFVLISMAIIYIFLEISAIFVNNKNSLNMY
>CaugIr315P
MFSLRITKALIILSCLLSFTCLKLKNSVKNEAEQTTLMNIVEKEAEAYNSGVTFLSSIKNSTIFEVTRLAQERYVPTKSYWLRRRTLIWEEYDRELFGHDKQILFINRKSHFSDLVIVKDTIKWFDMKWWFVPIQHQYMCCRGRGVRDRFLYVESNDAFHGCMFAFSSNVKYFALMTPTSENNYDLYTFKYYDGKFGLPKRIGSSETFNGKRFWNKIFYDWSANLQXVVRTYSIFNNLISKYLNATLVQSNGKPSRGQNMLSGVSFKSKVKDQCDQIHMTQYVKQASYGIVTRAANTYVKTFSQYTTVFSILQWILFLVAITFFVIMVKCSFRDKSIDSLFNEYILKPFLQLQVNIRTKFYKRRFVLLLWAQMMFVLSVIYNSRFTSIMVVPDYEDLPNTFEKVINRDYGIIFFTNLHSAESLFSIFHTQFPHIVKNDTFLRLSKKAQFFRGHFASHSKKSGNNVFFVVEEYMNDKIITGSYLNKKGDLRFAYHPIKDLHAYAYYGMYFTLPFKEKLSTLLLRIHSSQVHGQTEVIEAHKFNLFLTAWRWKYLEESPFASKPKYVKFSHLKGAFAIWFVLIIMAISYIFLEISAIFVNNKNSLNLY
>CaugIr316P
MFSLRITKVLIILSCLLSFTCLKLKNSVKNKAEQSTLMKIIEKEAEAYNSGVTFLSSIKNSTIFEVAGLANERYVPTKSYWLRRNTLFWEKYDRDYFGHDKQLSFINRKSQFSDLVIVKDTRKWFTSDWWFVPIQHQYMCCRGRGVRDRFLYVESNDGVLGYSFALSSNVKYFVLMTPTSENNYDLYTLKYYDGKFGLPIRIESSETFNEKRFWNKIFYDWSANLQGKKLYVVKTYSIFNDLISKYLNATLVQSNGKVSRGQNVLSGMSFKSEVKYQCSQIYMTQYAKQASYGIVTRAANTYVKTFSQYTAVFSILQWILFLMAITFFVVMVKCSFRDKSIDSLFSEYILKPFLLTQVNIRTKFCKZRFVLLLWAQMMFILSVIYNSRFTSIMVVPDYEDLPNTFEKVINSDYGIIFFTNLNSAKSLFSIFHTQFPHIVKNDTFLRLZKKTQFFQDHFIAHSNKSENIVFFVVEDYSDDTIIKGSYRNRKGDLRFAYHPIKDLHTYAYYGMFFTLPFKEKLSTLVLMNLILLPNQIMXPKPDYVKLSHLKGAFXIWFVLILMAIIYIFLEISAIFVNKKNSLNLY
>CaugIr317P
MFSLRITKVLIILSCLLFFTCLKLKNSVKNEAEQTTLMKIVEKEAXSGPGRHTIKLRSYDRDLFGHEKQLSFVNRKSAFSDLVIVKDTRTWVYEDLWFVPIMHQYKZCRGREVRDRFLYVESNDGLLGYFFALFSNVKYFAFMIPTFGNNYDLYTLKYYDGKFGLPIRITTSETSNGKRFWNKIFYDWSGNLQGKKIYVGVTDSTFNVLISKHFNATLVEDNGKHSPGQNRLSSKIFESEVKYQCDQIHMTEYVKQVGYGIVTRAAKASVKTFSQYTTAFSILQWILTMSAIAFFVIIHKCSFRDXSLTATFNDFVLKPFLQLQVNIKPKSFKWKFVLLLWAQMMFILSVIYNSRFTSIMVVPDYEDLPNTFEKVINSDHGIIFLAANPENTEKLFSAFHKKFPHIVKNDTFLRLSEKAQFLNIHFINYENKSGNEIFFVVENHLTDIITTGTYIVGKGDLLYAYHPVKDLHTYAYDGMFFTLPFKERLSAFVLRVHSSGVNGHIEAMESHEWNLLTIAMQRKYLDESHFVPKADYAKLSHLKGAFVIWFVFILLAIFYIFLEISAIFVNNKNSINLF
>CaugIr318
MKVLFILSCLSSCDCVKLENFAKNEAEQNILMKIVEKEAESYNSGVTFLSSIKNSTIFEVTRFTQERYVPTKSYWLRRRTLYWHSFDKDLFGHDKILFVNRKSNFSDLVIVKDTEKWFDKDWWFIAIQHQYMCCRGKGVRDRFLYVEGNDRVNGSFFALSSNIKYFALITPTSENNYNLYTLKYYDGKFGLLIRIGSSSGTLGDKIFYDWSTNLQGQKISVVEKLSIFNDLISRYLNATLKQWNGKHSRDQNLVSDISVVSKVEYQCEEIHRTTYTRYLSFAIGTRAANAYVKTFSQYTTAFSILQWSLILSGTAFFAITAKCSFKDKFVSTIFNEYILRPFLQTQINIGTKFWKWRFILLLWAEIMFITSVIYNSRFTSIMVVPDYEDLPDTFEKVINSEYGIMFFTDPYSIERLFSMFHKQFPHVVKNNTFLRLSKKAKYYKSSLIFSHHKKLKNNVFFLHDDSLKDLTVGITSGNRVAVSLDLQFALHPIEDLHTYVYYVTFFALPFKEKLSELVLRVHGSGIFGHFNGLKNNKFKLFASAKVNQRYKLDGSRFVPKPDFAKFSHLIGAFIIWFVFILVAMFYIFLEISTIFFNNKFSLNLF
>CaugIr319
MYSFHITKTLIIISSLSSFNCLNLKYSMKNEAEQTILMNIVEKEAEAYNSGVTFLSSIKNSTIFEMTRLAQERYVPIKSYWLRRRTFYLNSFDKDLFGHDKQLSFINRKSNFSDLVIVKDTEKWFDNDWWFILIQHQYMCCRGRDVRDRFLYVDDGKEDLFGFYFASSSNVKYFVLMTPTSKSNYHFYTFKYYDGVRGLPVRIGSSETLSGIYSWNKIFYDWSVNLQGQKIYINEKDSIFNDLISGYLNATLVQWNGKHSRSRNVLRGSLYLREVGLSYPCSSIHMTEYTEYNSYSIVTRVANKYIKTFSQYTTAFSIHQWILIFLEVVFFIIIAKCLFRDESIDTVFNEFVLKPFLQLQVNIRTKFLKWRFFLLLWAEMMFILSVIYNSRFTSLMVVPDYEDLPNTFEKVINSEYIILFLTDKETTRSIFHILHNQFPHIVKNDTFMRLSEKARYATSCFDTNYKTFKNNVCFFVDDYTNDMITAGTLDRKGDPVLALHPIEDLHVYAYYGMFFALRFKEKLVTLLLRVHSSGVYGHIEGMKKHKTKLYVSALHQKYRYWFGRSFFLAEPDYANFSHLKGAFAIWFVFVLIAIFYISLEISAVYVNNKISLNLF
>CaugIr320
MKALIILSCLSISNCLKLKNSVNNEAEQTILMKIVEKEAEAYNSGVAFLSSLKNSTIFEVTKLTQERYVPTKSYWLRRSSFYWRSFDKDLFGHYIQLFTNKKTNFSDLVIVKDTTKWFDMEWWFLRIQHQYMCCRGKGVRDRFLYVVGNDAVLGFSFAFSSNVKYFALITPTSENNYDFYTFNYYNKKFLLPMKIGSSETFNGKSSWTTLFYDWSSNLQGRILSVKQNTSIFNDLISRYLNATLVQWNGKHSLGQNLVSDNVFKGKVNDQCDENYLLTYVKSARYAFVTRAAKMYIKTFSQYTTAFSTLQWSLIILSIIFFVITEKFIFIDKSISVLLHDYVLKPFAQLQVNIRTKHWKWRFLLLLWAEMMFIISVIYNGRFTSIMVVPDYEDLPDTFEKVINSEYWITFFANRYSIEGLFSIFNSLFPLIVKNDTFLRLSKKAQYDVTGSLLTNYSKLKTNNVFFLDDNYVDNIAAGYVNEDGDRQFALHPIEDLHVYSYYGIHFAPSFKEKLSELVLRVHSSGLYGHIEGLDIHYFKLGESALHRKHFINGTLYDPKPDYAKFSHLKGAFAIWFVLILMSIFYFFLEISAVFVNNKNSLNLF
>CaugIr321
MLSFIIMKALIILSCLASCNCLKLKNSVNNEAEQTTLMKMVEKEAEAYNSGVTFLSSIKNSTIFEVTRLTQERYVPTKSYWLRGRTFLWESFDKELFGHDKPLPFVNKNSNFSDLVIVKNTMKWFDSDWYFVPIVHQYMCCRGKGVRDRFLHVLGNDGFLSVMIDVGYFFPLSPNVKYYAFMSPASENSYNFYTLNYYDGDIGTEIKVGSSETLNGSNSWNKIFYDWSVNIQGQKIYVPNNESIFTVLIARYLNATIVLRNGKLSRDQNVLSSDTSFKSEVKYQCSPYHHITEYTTYDSYAIATRPANIYVKTFRQYTTAFSILQWVLILTAITLFLIAAKCVFRYKSIDALFNDYFLKPFFQLQVNITTKFWKWRLFLLLWAEMMFILSVIYNSRFTSLMVVPDYEDLPDTFEEIINRKVGIIFSNINPESAEGLFSIFHKLSPHIVKNDTFLQLSKKAKYTPGFFVNNYDKLENNVLFVIEDWVSSVADGFLNFYGNPAFSLHPIEDLHVYGYYGMFLALPFKEKLSALVLRIHSSGVYGHIEGLKIHKFRLQFRGYHRRGNFDRVLYGRTPDYAKFSHLKGAFAIWVVLILVAILYIILEISAIFVNNRTSLHLF
>CaugIr322
MEAEAWNSGVSFLSSVKNSTIFEVTGLAQERYIPTKLYWLRRMTLLWQDFDKDLFGHDKQLPFTNRNSNFSDLVIVKDTRKWLDKNWEFGRIHMQYMCCRGKGVRDRFLYVNGDDDDSLGYIFARSSNVKYFAFMTPTSENNYNFYTYKYYEGTVGLPLIIGSSSKSLNGGKSSSWNKLFYDWSANLHGRNISVIHKASIFNNLISRYLNATLVQWNRKLSPGQNVLSDTSVKSEVKDECDFFHIMEYTTYGSYVIATRAAKIYVKTFSQYTTAFSVLQWTLILSAIAFFVSTVKCIFRVKSIDGIFNEYVLKPFLQLQVNIRTKFYKWRCFLLVWAEMIFILSVLYNGSFTSLMVVPDYEDLPDTFEKVINSGYGIIFFRVKQHDMEGLFSIFNKQSPHIVKNDTLLQLSKNGKAQYVTDTFFAKREELQNNNVFFFVDDPRNAIIATVVPGISLHPIEGLHVCRYYGMIFALPFKEKLSALILRVHGSGLHSHIDGMGKNKIMLSISTIIHRRRWLYESYHVRKPVYAKLSHLKGAFTIWFVLILIAILYILLEISAIFVNNKNSLNLF
>CaugIr323N
IVEKEAEDYNSSVTFLSSMKNSTIFEVVRLTQKNYVPTKSYWLRRNTKSWNLYDRDLFGHDRHIFVNRRSNYSDLVIVKDTITWADKYWGLDWGFSIIQHQYICCRGQGVRDRFLYVYSNDLLFWLWFVLSSNIKYFAFMKPTSDKNYDLYTLRYYDGVYGVPQKVSSSEIVSGKNTWKRIFYDWSNNLKGNKISVTQNDSIFNNLISEYLNATLVLWDGTYSRGMNLLSDRYFISDDISQCSNIHILAFYTFDSYTLVTRQPERYVKTFSQYTTAFNIIQWGFLLTAIAFFLHVVKCRETNKNISLILNDYVLKPFLQLQVNISAKFWNYRYVLLLWAEMMFILSVYYNCRFTSITVVPDYEQLPNTLEKVIDSDFGVVFFINSRSVKLLFSHLHKQYPHVVKNDTFSKLSNKSTYIFARYRDYNLSKLKNNVYFVKYDDAAISDLDIIDRNGKSFISLHPIKDLYIYGYYAIFNDLPFKEKLSTLVFRVHSSGLYGHINNLKYYGLKLFMYRLYRKMFLTSSVLDQKPDYVKLSHLKGAFIIWVILIIFAVFSLFLEIL
>CaugIr324P
MFVFSTMKVLVILSCLSSCNCLKLNCVKNVAEQTVLMKIVEKEAEAYNSGVTFLSSIKNSTIFEVTGLVQERYVPIKSYWLPRNTVHKSSYERDLFGHDIHIFTNRKTSFSDLVIVKDTRKWFMTDMSFTWIQHQYMCCRGREVRDRFLYIDGQNDYLGRFFGLSPNIKYFALLKLEPNKTYNLYTLQYYNGDFGLLKKIGSVGILKEKPSSLKNVFYDWSGNLHGQKIFGLQIFSVFENLVFKYLNASLVSWNNKPSRSAMFVVEKYLASKVRYKCNHIHMSSYHMFTGFAIATKTAQPSVKRFRQYTTAFSNTQWSLIVLAVFFFIFISNFAFGEKSVLLVSEYVLKPFLQGDINIKPISWNMRFFLLLWAEMLFILSIIYVCIFTSIMVVPDYEDLPDTLEKVIHSDYHVIFILGMKHLEDLFFTFHNQAPHIVKNDTFRKLSKKAQYLNSFTSGFKKIKDNVIIGTTDYMNDFHKYMLDRNGNAQFTLHQIEDLYNYAYFGTFFALSFKEKLSILTQRVHSSGVYEHVEGLNAHNMKVFLAPRIQNSSWGSK
>CaugIr325
MFVFSTMKVLVILSCLSSCNCLKLNCVKNVAEQIILMKIVEKEAEAYNSGVTFLSSIKNSTIFEMSRLVQEKYVPIKSYWLPRNTVHKSSYDRDLFGHDIHIFTNRKTSFSDLVIVKDTRKWFMTDMWFTWIQHQYMCCRGREVRDRFLYIDGQNDYLGRFFGLSSNIKYFALLKLEANKTYNLYTLQYYNGDFGLLQKIGSFGIIKEEPSSLKNVFYDWSGNLHGQKIFGIPIYSVFGNLVFKYLNASVVSWNSKPSRSAMFVVEKYLDSKVRYKCNRIHISSYHMFTGFAIATKTAQPSVKTFRQYTTAFSNTQWSLIVLAVFFFIFISNFAFGEKSVVLVSEYVLKPFLQGDINIKPISWNMRFFLLLWAEMLFILSIIYVCIFTSIMVVSDYEDLPDTLEKAIRSDYGIIFLLGMQDLEDLFFNFHNQSPHIVKNDTFRKLLSKNAQYLNSFTSGFNKIKDNVIIGTTDYMDDFHKHWLDHNGNARFALHPIEDLYNYEYFGTFFALSFKEKLSILTQRVHSSGVYEHVEGLNAHNMKVFLAPRIQNSSWGSTYYVLKSDMVSLPHLKGAFIVYFVLVLMGIFSILLEIFVVFRN
>CaugIr326F
MFVFSTMKVLVILSCLSSCNCLKLNCVKNVAEQIILMKIVEKEAEAYNSGVTFLSSIKNSTIFEMTRLVQERYVPIKSYWLPRNTVHKSSYDRDLFGHDIHICINRRTNSSDLVIVKDTRKWFTKDMWFTWIQHQYMCCRGREVRDRFLYIVGQNDYLGRFFGLSPNIKYFALLKLEANKTSNLYTLQYYNGDFGLLKNIGFVGILKEGHSSLKNVFCDWSGNFHRQEVFGIQRFSVFGNLVFKYLNATLVSWNSKPSRSATFVVEKYLDSKVRYKCNHMYISSYQMFTGFAIATKTAQPSVKTFRQYTKAFSNTQWSFIVLAIFFFIFISKFAFGEKSVLLVSEYVLKPFLQEDINIKMISWNMRFFLLLWAEMIFILSIIYVSIFTSIMVVKDYEDLPDTLEKAIHSDYGIIFLLKKQHLEDLFFKFHNQVPHIVKNDTFRKLSKKAQYLNSFTSGFNKIKHNVIFGTTDYMDDFHKYMLDRNGNAQFTLHPIEDLYNYAYFGTFFALSFKEKLSILTQRVHSSGVYGHVEGLNAHNTKVFLSAHIQNSSWGSTYYVLKSDIVSLPHLKGAFIVYFVLILMGIFSILLEIFIVFRN
>CaugIr327P
MHNITLYLFEIKELYMKNKAEQTFLMKIVEKEAEVYNAGVTFLYSMKNSTIFQVVRHTQGNYVPTKSYWLQRGNKYWNFYDRDLFRHDRHIFINRRSNSFDLVIVKDTIAWVDKDWWYSIIQHQYICCRGQIVRDRFLYVYSNDLLFWLWFVLSSNIKYFAFMKPTSDKNYDLYTLRYYDGVYGVPQKVSSSEIVSGKNTWKRIFYDWSNNLKGNKISVTQNYSIFTNLISEYLNATLVLWDGTYSRDMNLLTDRYFISDNIRQCSYIHILAFHTFVTHTLVTRAPDRYVKTFSQYTTVFSIVQWGFLLTAIVFFDHVLKCRETNKNISLILNDYVLKPFLQLQVNISGKFWNYRNVLLXWAEVMFILSVLYNCRFTSITVVPDYEDLPNTLEKLIDSDYGIVFFINSLTVKSLFSQFHKQYPHVVKNDTFSKLSNKSTYITDRYRPDNLNKLNDSVLFLTDDDSATSPYLDVVGHNGKLLMALHPIKDIYMYGYNVIYFDLPFKEKLSTLVFRVHSSRLYEHINSLENFGLKLIMYRLYRKMYLTASILDQKPDYVKLSHLKGAFIIWVILIIFAVFNVFLEIL
>CaugIr328P
MFSFNNLVLIFILTCIILPCICLKLKNSMKNKAEQTILMNIVEKEAEDYNAGVTFLSSKKNSTIFEVVRLTQINYVPTKSYWLRGNTKSSNFYDRDLFGHDRHIFINRRTNSSELVIVKDTITWVDKDWWYSIIQHQYICCRGQGVRDWXLYFYSNDSLFGYCFALSSNIKYFAFMTGTSDKNYDLYTLRYYDGVYGDPQKVSSSEIVSGRNTWKSIFYDWSNNLKGNKISVTRNNSIFTNLKSEYLNATLVLWDGTYSRDMNLLSZRYFRSGDVSQCRNIHILAFSTFDSYTLVTRSPERYVKTFSQYTTAFSIIQWGFLLTVIAFFAQVVKCRETNRNNSLILNAYVLKPFLQLQVNILGKFWNYRYVLLLWAEIMIILSVYZNCRLTSITVVPDYEZLPNTLEKVIDSYFGEVFFWZFRZCZRAFFSHFHKQYPHVVKNDTFSKLSKKSKYISDRFRADNENILKSNVYFLADEFASIYLYYVDRNENPLMTHHPIKDLYMYGYYAVYFDLPFEEKLSTLVFRVHSSGLYEHIKILENYDFKLHMYRLYRQIYLTASVLDQKPDYVKLSHLKGAFIIWVIFIIFSVFSPFLEM
>CaugIr329
MQIYLEKKYFLYTMKLLVIMIAISVIVCGSTVNMGIGINARNVAEQTILMKIVQKEAEAYNSSVTFLSSIKNSTIFEVTRFTQERYVPTKSYWLRRNAITVIGYDRDLFGHDLHIFTNKLTNSSDLVIVKDTVKWFNEVWGFMQIQHQYMCCRGRDVRDRFFYVEGEDDTLGGRFEVSPNIKYFALLKQVSKTKYNIFTVRHDNEVFEVFGALESSNAENMNGIEIFHDWPVNLHGQIISIDEKQHLSRLLFSEYLNATLTVWDGTLSPNTKFVISNFIQEERAQPCDTWYSSNYIAFTGYAIATRAPKPSIRTFGQYTAAFSSCQWAVITLAILFFLLITEFIFSEETFVFLFNEFILKPFLQLQVNITSRFWKWRFFLLLWAEMMFIISVIYNGRFASGMVLPNYEELPDTLEKVVESEYGIIYLIPLKSVEALFVILHRRYPESVKINTISKLSTKSSQYSHRHVINVNELENNVYFANTIFLHGYMYKLLDHKGKPEVAIHPIPEVHEIVYYGTLLALPFKEKLLTLILRSQCSGLHDQVVKLYYNQVKLKTLSDIRGKILSVEYLVARVHRLSFSNIKGVFIIYFALILMVNVSIGFEICGKLFT
>CaugIr330P
MIIHTIFTITMNVVCESTENTTIRGSAVNAAEQAILMKIVEKEAETYNSGVTFLSSIKNSTIFEVTRFTQERYVPTKSYWLRRSTAAFSEDYDAELFRHDRHFFVSRKMNSSDLVIVKDTRKWFDEDWYFTWIQHQYMCCRGRHVRDRFLYVEVKDDTLGRKFGLSPNIKYFALLKQMSTSRYDLFTLRYYDGISGSLQSIDYFDSVGQANTSWKSVFYDWSGDLHGQTVTIEKITDYGILLIPKYFNATLSDTTTQFSLHTKWFVPNYLRDESESPCHFQYSSNYFLVTGYAIATRTALPYLKTFSQYTAAFSLLQWSLIISATAFFILVSKFIFRYIRVDTLIIEFVLKPFLQLEVNITMKIWKWRFFLLLWSEMMLILSVVYNGRFTSIMVIPDYEELPDTLEKVIDMDFGTFFFLRATEVKALFSFLHHRYPNVIKNNTLLSLPRKLYLRSREITINDFKNNVIFANTIALKVZLSRFLDNGGKATIFLHIVEDVHEVMYHGTYFALPFKEKLFLMILRIQSSGSYDYLSNLKENKAKLKQLSKIESKILSEKLYVSKSTPLSLSHFAGAFIIFFILISVAFLCIFLEICGIFZNQITFLTMSPNL
>CaugIr331
MQFTLVKTIILTFSFCGNAAVEVQEKNEAEYRALMKIVKKEAEAYNSGVTFLSSIINSTIFELTKFTQRSYVPTKSYWLKRDISTHPFVYDKDLFGHEINLFTNMKTSSSDLVVVKDTNKWRRQNWEFLFIQHQYMCCRGREVRDRFLYVEGGDENDAKVFGSSPIMKYFALLKRTSGNIFNIYRLKPYDGSLQKVSSISISHSDNISEINLFHDWSANLEGQHISVNQNYLRNSRWISKHLNATLVVWDGRQSPDMNFLFANYLLVTKYFECEGKHHSAYTEFTGYAIVTRTAKPYITTFRQYTAVFSYTQWCLVTAAIVFCVLIVKAAFQNVSVVFILQEYILKILFQFQINIPSMLYWKWKIFLVFWSEMLYLLTIVYSSRYTSLMVVPDYEELPDTLDKVIESEYEIIFFNPFSNTELLFSTLHKRYPSIIRNDTFIKLSKNSQYDHSKDIDIIELENSVFFANAKYLLRYEYILIDNTGEPQVLIHPIKDIHVISYYGTLFSLWFKERVSAIVLRTHGSGLFEKTIQLSNNVNKLKRLSEIRKEPMSALFHVVKAALSISHFQGAFIIFFLMILVSFVVILLEIFGIL
>CaugIr332P
MTMTQFFAIIIAILNIIFGFIGNAIIVANEKNDAEQNILMKIIQTETNSYNSGVTFLSSIKNSKIFDMARSTQQNYVPTKSYCLRRNTNHYESYDRDLFGHDLHLFINRKTNSSDLVIVKDTKNWVDDNGQFTWIQHQYMCCRGKDVRDKFLYVEELDDNSGRNFGLSQNIKYFALLKQISKSRYDIFTLKYYHGNFGSLQFIKTFEVSRNSNISLKKIFYDWSLDLHGQEITVEDITSYNSLLIPKYFNATLVPFKNIFSPDTKLILTNNLQYPREFPCSFKYFSYYFAVTRFAIATKHARPYVKTFGQYTTAFSKLQWGLLTLSIVFFIITSKLLFEDKTISTILNEYILKPVLQMQVNITVKFWKWRYFLLVWDEMLFVLSVIFNGRFTSIMVKPDYEDLPDTFEKVIKCNYGTYFFLTFEDVKDMFTFLHKRYPDIVXNETFSLLPRKSYSHNRSITVMALESNVLFASTIYLESFLSHLLDYERNSAILIHPIEGIYEVTYHATLFALPLKEKLFSLTLRMHSSRVYEYIFKIKKIRSIL
>CaugIr333
MAGIMFHRSVCQSLFLLVSMCSSEILKLINIIEVEQNIMMKIVELEAEAYNSGVTFLSSIKNSTIFEVTRLTQERYVPTKSYWLKRSTNYTKFYDKELFGHDVHQFTNRRSNSSDLMFVKDIEKWYNPEYGYVVTQHQYMCCRGKEVRDRFVFVGNNETFDAAKGYGRTINIKFFIYLKQISEQNFTFNTLNIFDGKNADFNQIAYYSQKDDERKFPEKMFYDWSGNFKKQSLIFRFEYRSNFDYLLAQYLNATTNILGEMDWLKTACIMNENYLLQRSNFPCTYVYHSVYIRFTGYGVATRIPKTYIKTFGQYVQAFTTLQWGLILSVIVFFLCTSKYLFAHEFVDTLLIEYLVRPILQNQVNIKARLWKWKTFLLFWTEMIFILSVIYNGRFTSVMVVPDFEELPDTFETLLKTDHRITFFQSERNSFGMINVLKKRFPNSFNNNTIYELYPRFKFNHHMFTIDASELENNVFLSDISNLNSFLYRVLDSEGNPLISVHPFEGVHIVAYYGTITAQSHSEKVAVLILRSHSGGLIEYQDGMEKHLDKLSALSKMRNNSLENDPPRKFHPLSLTNFKGIFIILFISTISSLAFLLMEMKYIIAI
>CaugIr334P
MLYQIVCQFLLLFLSSCSSEKFKLINNHEAEQNVIMEIVKMEAEACNSGVTFLSSIKNSTIFQVTKLTQERYVPTKSYWLKRVAYYFNSYDTELFGHAIHQFTNRRSNSSDLVFVKDIEKWYIPGYGFILTQHQYMCCRGKEVRDKFVFVGNNETSETAKDYGRTVNIKFFIYLKQTSEXHFSLNTLNIFDGENADFNQVSYYNQNEDEHRFPEKLFYDWSGNFKKQNITFVPIREYDEFHNLLFHYLNATENTIDEVKVFTTPGFVLADVLLQSEEVPCTAFHYSAYYQFNGYGVATKIPKTYIKTFGQYVQAYSTLQWSLILSAIILFSLRVSECLYYHKCVFILLIEYFLRPIFQWQMNIKSKLWKWKIFLLLWAEMIFILSIIYNGRFTSVMVIPDLEDLPNTLEKLLETDHDIAFFTNEIDSINIITELQRAFPNSFNKDTIYKLYPRFKFNHMYDIIYAYELEYTVFLAETSILNGLLDYLLDSEGNPLIFVHPVEGVHFVAYYGTISAQSHKERVAMLLLRYHSGGLNKYVTGMVNKKNKLSGLANTKKRSLGNDPPSNVNPSTFVNFKGIFIIFFTFTTCSFGMLLVEIKSVYLQYEFFLQGLS
>CaugIr335
MPSIMFYQYVFQFLLLFVTICSGGKIKLINNKEDEQNVMMEIVKMEVEASNSGVTFLSSIKNSTIFEVIKLTQERYVPTKSYWLKRSTAYIGWYDKELFGHDIHQFTNRRSNSSDLVFVKDIEKWYFPGYGYSLIQHQYMCCRGKEVMDRFVFVGNNETDETAKDYGSTINIKFFMYLKETSKVNFTFNTLNIFDGENADFKQIADYNHKDYEHRFPEKLFYDWSGNFKKQNLTFKTGTRVTSDYLLAQYFNATTKTNVGKNNLFKTAGFINNNYLLQSKKIPCTDVYHSAYVTFTGYGVATRVSKTYLKTFGQYVQAFTTLQWGLILSAIMFFLCMTKRLFAHERIDTLLIEYLLRPIFEYQVNIKAKLWKWKMFLLLWVEIIFILSVIYNGRFTSVMVVPDLEDLPDTLEKLLETEHDITFFMNEKGSIYFIKELQIIFPKSFNNDAIHKLYPRFKFNHAMFNIETSELENTVFLSDTSYLSSFLSSVLDSEGNPLMVVHPFADVHVVVYYGTVTAQAHKEKVAMLMFRYHSGGFKGYHTSRHNHIRKLLALTKIRKSSLENNLPRKFNPLTLMNFKGIFIVSLISIICSFAVLLVETNHPIEI
>CaugIr336FP
MFYQSATLFLLLLVLSCSSEEAEQNVMMEIVKIEAEARNSGVTFLSSINNSTIFEVTRLTQERYIPTKSYWLKRKPVYTQNYDKELFGHDIHQFTNRRSNSSDLVFVKDIEKWYNPENGYSLIQHQYMCCRGKEVRDRFVFVGNKEMDETAEVFGRTINIKFFIYLKQTTEVNFTLNTLNIFDGRNADFNQIAYYNQNDDZHRFPEKLFFDWSGNFKKQDMTFQSDELSELDNLLSNYSNATTRTSDETNTFTMPVVVLNNYLLQSKEFPCTLLYHSAYIRFDGYGVATRNPKTYIKTFGQYVQAFTTLQWGLILSVIIFFLCVSKCLFAHECVDTLLIEYLLRPILQYQVNIKAKLWKWKMFLLFCAEMIFILSVIYNGRFTSVMVVPDLEKSPDTLEKLLETDHNVAFLTDEIYGIGFITELQRAFPNSFNNDTIYKLYPRFKFNHMDDIYASELANTIFLAQTSVLNIYLNYLLDSEGNPLIAVHPFEGVHIVTYYGTVTAQSHKERVAMLMLRYHSGGLLEYRTGLSKQKNKLSGFANMKHRSLGNDTPSNVNPLTYLNFKGIFIIFFTFTTCSFGMLFVEIKSV
>CaugIr337P
MFNRSVCQFLLLFLSLCTSGEFILINNEEAELNVIMEIMKMEAEACNSGVTFLSSINNSRIFEVTRLTQDRYVPTKSYWLKGGYYLESYDKEIFGHDIHQFTNRRSNSSDLAFVKDIEELYNPQYEYVVTQHQYMCCRGKDVRDRFMFVGNNETDETTKDYGRIINIKFFMYLKQTSEVNFTFNTLNIFDGENADFKQIACYNQNDDEHRFPEKLFHDWSGNFKKQSLIFRSEDRSEVDYILARHLNATTKIKGEMNWLKTAGIMIEDYLLQQSNFPCSYVYHSAYMNFAGYGVATRIPRTFIKSFGQYVQAFTTLQWGLILSAIIFFLCVSKCLFAHECVDTLFLEYILZPIFQWQVNIKAKLWKWKMFLLLLTEMILILSVIYNGRFTSVMVVPDLEELQDTLEKLLETDHHITFFQSETNSFGMINDLNKRFPNSFNNDTIHKLYPRFKFNHDMFKIDASELENTVFLSDTSHLNYFLYSVLNSEGNLLLAVHPFQGVHVVTYYGTIPAQSHKEKVAMLMLRYHSSGMMLYGKGMYSHIQALSSLAKMRKSSLDEGSLRKFNPLTLMNFIIFFISVICSFAVLLVEIKSVVSM
>CaugIr338P
MFYQNICQFLLFLVSTCSSEKFRLINSVEVEIDQNIMKIIADLEAEAXSSIKNSTVIEITAFLQESYIPTKSYWLNRNTDQIRFFDXKVNELTKPGVVIANVLLQTDEDPCTIAHYSAYFQFHGYGVATRIPKAYIKTFGQYVQAFTTLQWSLILSAIIFFLCTSKCLLYHEYADTLLIEYLLRPILQYQVNIKAKLWKWKIFFLLWAEMIFVLSVTYIGRFTSVMVVPDLEKLPDTLEELLETDHHIGFFRNEKESIDFIEGLQEIFPNSFSNDTIHKLYPRFKFNHKPHFYKSDLDSTVFISDTEGLNSYLNYILDSEGNPLIAVHPFEGVHFVTYYGTLTAQSYKEKVAMLILRYHSVGLPEYRTGAVKHLEKLAGLAKMKHRSLGNDPPSNVNPLTLVNFKGIFIIFFTFTTCSFGKLLVEMKSV
>CaugIr339
MFYQSVSLFLLLLVISSCSSEKFKLINNKKAEQNVMMEIVKMEAEACNSGVTFLSSMKDSTIFEVTRLTQERYVPTKSYWLKRDADHISLYDKELFGHDIHQFTNRRSNSSDLVFVKDIEKWYLHGYGYVVTQHQYMCCRGKEVRDRFVFVGNNETTLTAKTYGRTINIKFFMYLKQTSEVSFSLNTLNIFDGENADFKQVAYYNQNEDEHSFLEKLFHDWSGNFKKQNMTFISGEIREFDNLLSNYLNATTKGMGDETNVFKIPGVVLNNYFLQSKEFPCTPYFHSAYIRFTGYGVATGIAKTYIKTFGQYVQAFTTLQWGLILSVIIFFLRTSKCLFAHECVDTLLIKYLLRPILQNQVNIKAKLWKWKMFLLLWTEIIFILSVIYNGRFTSVMVVPDLEELPDTLEKLLETDHHIAFFTDEVNSIDFITDLERSFPNSFNNDTIHKLSPRFKFYHMEDIYASELENTVFLADASALSSYIYYLLDSEGNPLIAVHPFEGVHIVYYFGTITAQPHKERMAMLLLRYHNSGLEGYFRGILNQKNKHSGLANMKQRSLGNDPPSKVNPLTLVNFKGIFIVFIIFSTCSFLMLLVEMKSV
>CaugIr340F
MFYQSASLLLLLLVSLCSSEEAEQNVMMEIVKMEAEACNSGVTFLSSIVNSRIFEVTRLTQERYIPTKSYWLQRSTNYYTGYDKEIFGHDIHQFTNRRSNSSDLVFVKDIEEWYFPGHGFILTQHQYMCCRGKEVRDRFVFVGNNETSVTAKDYGRTINIKFFIYLKQTSEVSFSLNTLNIFDGQNADFKQVAYYNQNEDEHRFPVKLFYDWSGNFKKQNTTFISLGGYDDFENILSHYLNATRNTIDEVNAPTIPGIVLANFLFLSNEVSCTVYHDSTYYQFTGYGVATRIPKTYIKTFGQYVQAYSTLQWGLILSAIIFFFSASKCLYYHECVDSLDTLLIEYLLRPIFQYQVNVKTKLWKWKMFLLLWAEMTFILSVIYNGRFTSVMVVPDLEDLPDTIEKLLETEHDITFFGNEKDSITIIKQLQIMFPNSFNNDTVFKLYARFRFNHMGDIYKSELENTVFLSNTKLLNIYLNFILDFEGNPLIVIHPFEGVYFVTYYVTIFAQSHKERMTMLLLRFHCGGLPEYHVGMVNHINILSGLAIMKDKSFGNDPPISKVNPLTLVIFNGIFIIFFTFVTCSFGMLLVEMKSV
>CaugIr341
MFYQSVGLFLLLIGLSCSSVEFIVTNNKLVEQNVIMEIVKMEAEACNSGVTFLSSIKNSTIFEVTKLSQERYVPTKSYWLKRKTTKIGDYDKKLFGHDIHQFTNRRSNSSDLVIVKDIEKWYDPGYGFALIQHQYMCCRGKDVMDRFVFVGNNETSDTAKVYGRTVNIKYFMYLKQSSEVNFTFNILNIFDGRNADFKQVAYYNQNDDEHRFPEKLFHDWSGNFKKQNMIFISGLINQFDRLLSNYLNATATTTSETNTFKIPGFVFNYYALQSKERTCTVIHHAVYMRFDSYGVATRVPKSHIKTFEQYVQAFSTLQWGLILSAIIFFLCVYKCFFTKEIVDTLMIEYLLRPILQYQVNIKAKLWKRKVFIIIWAEMVFILSVIYNGRFTSVMVIPDLEELIDTLEKLLETDHDITFFTEQINIIYIIKGLQRMFPNSFNNDTIYKLYPRFKFNHMDEIYASELENTVFLADTSLLRSYLYYLLDSEGNPLIAVHPFEGVHIVFYYGTVTAQPHKEKVAMLILRYHSSELDKYRTALENHKNKLSGLANMKKRSLGSDPPSNVNPLTLVNFKGIFIISFTFTTFSFGMLLVEIKSV
>CaugIr342
MSRTRSMVPVKVPLLLNVFISMCFCVTLNILHKSEAEQYIMMEIVKMEAEACNSGVTFLSSIKNSTIFEVTKLTQERYVPTKSYWLKRKTDHGYRYDKELFGHDIHQFTNRRSNSSDLVFVKDIEKWYFSGYGYVVTQHQYMCCRGKEVRDRFVFVGNNETFDTAKDYGRTINIKFFIYLKQTSEVNFSLNTLNIFDGENFGFKQVAYYNQNDDEHRLPEKLFYDWSGNFKKQPLIFSLEHRTEFDDLLAPYLNATTKFLGEMNPFITNGVVHINYLLRSKDFSCSPYYHSAYLKFSGYGVATRIPKTYIKTFGQYVQTFTTLQWGLIFSAIIFFLCASKCLFAHERVDTLLIEYFLKPFLLEEVNIKAKLWKWRMFLLLWAEMIFILSVIYNGRFISVMVVPDLEELPDTLEKLLKTNNHIAFFYDESNSFAVISELRKRFPNSFNNDTIYKLYPRYKFNHDILNIDASELENTVFLADTSYLSTFLYFILNSEGNPLIVVHPFEGVHVIAYYGTILTQSHKEKVAILMLRFHSGGIHGYLRGMNNHVKKLSALTNIRKSSLKNFPPGKFKLLTLMNFKGIFIITFISAICSFAVLLVESKSVITVI
>CaugIr343P
MFYQNICQCLLLLISMYSSENFKLINNNKVEKMVIMKIVKMEAEACNSGVTFLSSIKNSTIFEVIRLIQERYIPTKSYWLKRNTSKIGNYDNELFGHDIHQFTNGRSNSSDLVFVKDIEEWYDPLYGYSLTQHQYMCCRGKEVRDRFVFVGNNETSEIAKDYGSTINIKYIVYLKQTSEINFTFNTLNIFDGENADFKEIAYYNQKDDAQKFPEKLFYDWSGNFKKHNLIFRSKVRVTSDYLLAQYLNATAKTNTREDNWFKRAGFINDYYLLESKTFPCTDLYHLAYVKFTGYGVATRIPKTYIKTFGQYVQAFSTLQWGLILSAIIFFXTSKLIFAHERVYTLLLEYFLRPIFQYQVNIKAKLWKWKMFLILWTVMIFILSVIYNGRFTSVMVVPDLEELPDTLEKILESDHYVGIFVNERTIIRVMNVLEKRFPNSFNNDTIYKLYPRYKFNHDISNIDASELENTVFFSDTAHLRFFLYSVLDSEVNPLISVYPFEGVHIVAFHGTFLAQGHKEKVTMLMFRYHSGGFAGYHTRGLSHIRKLSALTNIRESSLENGSPTKFKPLTLMNFTGIFIILLISTICSFAVLLVEMNHXENGGRSM
>CaugIr344P
KVRDRFVFVGNNETSVTAKDYGSTINIKFLMDLKQTSEVNFTLNTLNIFDGKNADFNQVAFYNGNDDQHRFPVKLFYDWSGNFKKQNMIFTNEYRIEFDFLLAHYLNATAKPIGKINFFKTAGIVQDYYLLMSRRFPCSLTYHSAYLTFTGYGVATRVPKTYIKTFGQYVQAFTTLQWGLILSAIIFFLCMVKSLFAHERVDTLLIEYLFRPILQSQVNIKAELWKWKXVFLLWTEMIFILSVVYNGRFTSVMVIPDLDELPDTLDKLLKTDHKITFFRDEINDIKMINELKKRFPNSFNNDTIYKLYPRFQFNHATYNMDASELENTVFIAETSHLNYFLFSLLDSDGNPLIVVHPFAGVHIVVYIGTVTAQAHNERVAMLLLRYHSGGLLGYRTEMKNYILKLSALTKMRKSSLEDKPPGKFKPLSLMNFKGIIIIFFTSVIFIFATLLVEIKSVIAL
>CaugIr345
MPSIMFYQYVFQFLLLFVSTCSRGKIKLVNNEEVEQNVMMEIVKMEAEACNSGVTFLSSINNSTIFEVTRLTQERYVPTKSYWLKRKTSKIVYYDMELFGHDIHQFTNRKSNSSELVFVKDIEEWYNPLYGYIATQHQYMCCRGKEVRDRFVFVGNNETSVTAKTYGSTINIKFFMYMKQTSQNNFTFNTLNILDGKNADFKQIAYYNLKDDEHKFSERLFYDWSGNFKKQNLIFQTKIRVASDYLLAKYLNATAKTNVGIRNIYKTAGVIWNYYLLHSTEFPCSYFYHSAYVAFTGYGVAIRIPKTYIKTFGQYVQAFTIFQWGLLLSAIIFFLCTSKCLFVHERVDTLLIEYILRPILQYQVNIKAKLCQWKMFLLLWTEMIFILSVIYNGRFISVMVVPDLEELPDTLEKLLETDYLIAFFGHEGNIIYVISQLSKRFPYSFNNDTIHKLYPRFKFNHPMNDMDASDLENTVFLSDTAHLSVFLYSVLDSEGNPLISVHPFVGVHIVIYHGTVSAQSHKEKVAMLMFRYHSSGFEGRHKSIGNHIRKLSALSKIRNNSVEKDSPRKFNPLTLMNFKGIFIILLISIVCSFAVLLVEINHPSEI
>CaugIr346P
MPSIMFYQYLFEFLVLLVSSCSSEKCKLINNKEVEQNVVMMEIVKIEAEACNSGVTFLSSIKNSTIFEVTRLTQERYVPTKSYCLKRSTSEIRNYDMELFGHDIHQLTNRRSNSSDLVFVKDIEKWYFPGYGYTLTQHQYMCCRGKEVRDRFVFVGNNETSQTAKXYGITINIKFFMYLKQTSKVNFTLNTLNIFDGENSDFKQIKYYNQKDDEDKFPEKLFYDWSGNFKKQNLFFYTKSRVTSDYILAEYLNATTKTNIGEXNWFKTSGFINNYYVSQSKKNTCDYHYHSAYVTFTGYGVATRVPEAZIZTFGQYVQAFTTLQGGLILSVIIFFMCAFKCLFAHECVDTLLIEYILRPIFQYQVNINEKLWKWKMFLLLWTEMIFILSVIYNGRFTSVMVIPDLEELPDTLEKLLETDHHIAFFISERSIIQLINELZKRFPNSFNNDTIYKLYPCFKFNHPVSDMDASELENTVFLFDTAHLSSLLYTVLDSEGNLLISVHPFVGVYFDVYHGTLPAQPHKEKVAMLMFRYHSGGFDGHLKSRSNDIRKLSTLTKIRKNSLENGSPRKFNPLTLINFKRILIISLISTVCSFAVLLMDINHPVQI
>CaugIr347P
MFYQNICQCLLLLVSMCSIENFKLINNNEVEQIVMMKIVKMEVEACNSGVTFLSSIKNSIIFEVTKLTQERYIPTKSYWLKRSTDYLGSYDKELFGHDIHQFTNIXDNSSDLVFVKDIENWYFLGYGYVLTQHQYLCCRGKEVRDRFVFVGNNETSVTAKDYGRAINIKFFMYLKQTSGVNFTFNTLNIFDGKNSDFKQVAFYNKKDYEHKFPVKLFYDWSRNFKKQNMMFMNEYGPEFDSLLAHYLIATAKHRGKMNLLVTAGIVDDNYLLQSVQFPCSYMYHSAYLTFTRYGVATRVPKVYIKTFGQYVQAFTSLQWGLILSAIIFFLFVSYYVFAHERVDTLLIEYLLRPILQSQVNIKAKLWKZKMFLLLWAETIFILSVIYNGRFTSIMVIPDLDELPDSLEKLLETDHDIAFFRDELNNIGMINELKKRFPNSFNNDTFYTLYPRFQFNHATFNIDTSELENTVFIAETSHLNYYLYSVLDSDGNPLIVVHPFXYIGTGTAQAHKERMEMLVLRYHSGGFHGYRTGLNNYIQKLSALTKMRKNSLENEPPMKFKPLTLINFKGVFNIYVISIIFVYAMLLVEIKFAV
>CaugIr348P
MFHQNICQFLLLLVSMCSSEKFKLISNEEVEQMAMMKIVEMEVKTCNSGLTFLSSIKNSTIFEVTZLTQGRYVLTKSYWLKRSTNZIRFYDKELFGHDVHQFTNRRSNSSDLVFLKDVEKWYFPGYGYVLTQHQYMCCRGKEVRDRFVFVGNNETFVTAKDYGSTINIKFFMYLKQTSEVNFTFNTLNIFDEKNSDFKQVAFYNKKDDEHRFPVKLFYDWSGNFKKQNMIFTNDPEIEFDSLLAHYLNATAKSRGKVNLFETAGIVIDNYLLQSRQYPCTHMYNSAYLTFTGFGVATRVPKAYIKTFGQYIQAFTTLQWSLIFSSFIFFLCMSKCLFAHKHIDTFLIEYILRPILQYQVNIKTKLWKWKLFLLLWAEMVFILSVMYNGRFTSVMVIPDLDELPDTLDKLLKTDHNITFFRNKITDFGILKELEKRFPNSFNNDTIYKLYPRFQFNHAMFNMDVSELETTVFLSDTYHLNYFLYYLLDSEGNPLIVVHPFAGVHFVVYYGTVTAQAHNERVAMLLLRYHSGRLFGHHTGMKNYIRKLSALTKMRKNSLEDEPARKFKPLTLINFKGIFIIYFISVIFVFAMLLVEMKFVVMM
>CaugIr349P
MPSIMFYQYVFQFLLLLVSTYSSGKIKLINNKEVEQNVVMEIVKIEAEACNSGVTFXSSIKNSTIFEVTRLTQERYVPTKSYWLKRNTSKIRDYDKELFGHEIHQFTNRRGNSSDLVFVKDIEEWYDPLYGYLAIQHQYMCCRGKDMRDRFVFVGNNETSLAAKAYGRTINIKFFMYLKQTSEVNFTFNTLNIFDGENADFKQIADYNLKDDEHRFPEKLFYDWSRNFKKQNLIFKGGMKHLSDNFLAQYLNATTKTNERENNLFKTAGFINDYYLLQSNEFPCTDIYHSAYVTFTGYGVATRIPKTYIKTFGQYVQAFTSLQWGLILSIIIFFLCTSKCLFAHKRVDTLLIEYLLRPIFQYQVNIKVKLWKWNMFLLLWAEIVLILSVIYNGRFTSVMVVKDLEELPETLEKLLETDHHITFFESERNSFGMINELMKRFPNSFNNDTIYKLYPRFKFNHPINDMDASELENTVFLSDTAHLSSFLYTVLDSEGNPLLSVHPFVGVYFVAYHGTLPAQSHKEKVAXLMFRYHSGGFKIYRTSRHKHIRKLSALSNIRKTSLKKGSPEKFNPLSLINFKGIFIISLISIICSFAVLLLEISHPIEI
>CaugIr350P
MLNQNICQFLLLLVSMCSSEKFKLISNKKVEQMVMMEIVKMEAETCNSGVTFLSSIKNSTIFEVTKLTQERYIPTKSYWLKLNTDYLGWYDKELFGHDVHQFTNRRSNSSDHVFAKDIEEWYNPLYGYVATQHQYMYCRGREVRDRFVFVGNNETSDTAKDYGSTINIKFFMYLKQTSEINFIFNILNIFDGKNADFKQIPYYNPTNDEHRFSVKLFYDWSGKFKKQNLIFQTKIRVASDYLLAKYLNATTKTNVGIKNLFKKAGVIWDYYLLHSTASPCTYFYHSAYVAFSDYGVATRIPKTHIKTIEQYVQAFTIFQWGLLLSAIIFXLCASKCLFFHERVDTLLIEYLMKPLFQYQVNIKAKLWKWKLFLLLWTEMIFIVSVIYNGRFTSVMVVPDLEELPDTLVKLLKTNHLIAFFGNEGNSIAVINQLNKRFTNSFNNDTIHKLYPRFKFNHHMNDMDANELENTVFLSDTAHLSGFLYTVLDSEGKPLISVHPFVGLHIVIYHGTVFAQSHKEKVAMLMFRYHSSGFEGRHRSIGNHFRKLSALSKIRKSSLKNGSPRKFNPLSLMDFTRIFIISLIFTICTFAVLLMEINYLIEI
>CaugIr351P
MPSIMLYQYVLQFLLLFVSTCSSGKIKLINNKEVEQNVVMEIVKMEAEEFNSGVTFLSSIKNSAIFEVSKLAQERYVPTKSYWLKRNTKNIAGYDKELSGHDIHQFTNRRSNSSDLVFVKDIEKWYFPGYGYVLTQHQYMCCRGKEVRDRFVFVGNNETSKTAKNYGSSINIKFFMYLKQTSEVNFIFNTLNIFNGENADFKQIAYYNQEEDEHRFPDKLFYDWSGNFKKQNLNFKSKIKLNSDYLLARYLNATTKINVGKNILFKTAGFIQNSYLLQSTEFPCSYIYHSAYATFTGYGVGIRIPKKYLRTFGQYVQAFTTFQWGLILSAIILFASASKCLFSRERVDTLLVEYILRPILQWQVNIKAKFWKWKTFLLLWAEMIFILSIIYNGRFTSVMVVPDLEDLPDTLEKLLETDHHITFXYNEMESIYFIKALQIIFPNSFNNNTIHKLYPRFKFNHALFNIETSELENTVFLSDSSYLSSFLYSVLDSEGNPLIAVHPFEGVHYITYYGTYNAQSHKERVAMLMFRYHSGGIAGYHTRRIGHIRKLSALTEIRKSFLENGSPRKFIPLTLMNFKGIFIITLISIICTFAVLLLEINHSIEI
>CaugIr352P
MPSIIFYQHVFHFILLFVSTCSRRKIKLISNKEDEQNVMMEIAKMEAEACNSGVTFLSSIKNSTIFEVAKLTQERYVPTKSYLLKRSTAYIAWYDKELFGHDIHQFTNRRSNSSDLVFVKDIEEWYFPGYGYVLMQHQYMCCKGKEVRDRFVFVGINETSVTAKDYGSTINIKFFIYLKQTSEVNFTFNTLNIFDGENANYKQIAYYNQKDDEQKFPEKLFYDWSRNFKKQYLIFRSKIRVTSDYILAQYLNATTKTNVVKNNLFKTAGVIWDYYLLQSKEFPCAYFYHSAYVTFTGYGVATRIPKTYIKTFGQYVQAFTTFQWGIILFAITFFWSASKCLFSHERADTLLIEYILRPILQWEANIESKLWKWKMFLLLWTEMIFILSVIYNGRFTSVMVVPDFEELLDTLEKLLDTDHQMEFFGDEGSSIDMIZELGKKFPNSFNNDTIHKLYPRFKFNHALFKIDASELENTIFLADTAHLSSFLYSVLDSEGNPLISVHPFEGVHVVVYHGTITAQSHKEKVAMLMFRYHNGGFKGYQTRKLNHIRKLSVLSKIRESFLENGSPRKFNPLTLMNFKGIFIISLISIICTFVVLLAEINNPMEI
>CaugIr353P
MFYQNICQFLLLLVSMCSSENFKLINNKEVEQMVMMKIVKMEAEACNAGVTFLSSISNSTIFEVTKLTEVRYVPTKSYWLKRNTSKIRDYDKELFGHDIHQFTNGKSNSSDLVFVKDIEEWYNPLYGYLATQHQYXCCRGKEVRDRFVFVGNNETSLTANAYGRTINIKFFMHLKQTSEVNFTFNTLNIFDSGNADFKQIADYNQKDDEHKFLEKVFYDWSGNFKKQNLNFKGGIKHTSDNFIAQYLNATTKTNERENNLFKTAGFINDYYLLQSNEFPCTDVYHSAYVTFTGYGVATRIPKTYIKTFGQYVQAFTTLQWGFILSVIIFFLSVSKCLFAHERVDTLLIEYLLRPILQSQVNIKAKLCQWKMFLLLWTEMIFILSVIYNGRFTSVMVVKDLEDLPDTLEKLLETDHNIAFFQSERNSFGMINELKKRFPNSFNNDTIYKLYPIFKFNHPVNDMDASELENTVFLSDTAHLSSFLYSVLDSEGNPLISVHPFVGVYFVAYHGTVPAQPHKEKVTMLMFRYHSGGFNGYRTSGHKHIKKLSALTKRZKSSLENNPPRKFNQLTLMNFKGIFIISSISTIRSFAVLLVEINHPSEIKTHNNCQSELRY
>CaugIr354P
MSYQYVFQFLFLFVSTCSSGKIKLINNKEDEQNVMMEIVKMEVEASNSGVTFLSSIKNSTIFEVIKLTQERYVPTKSYWLKRSTAYIGWYDKELFGHDIHQFTNRRSNSSDLVFVKDIEKWYIPGYGFILTQHQYMCCRGKEVRDRFVFVGNNETSVTTKDYGRTVKVNFFLYLNQTSKVNFTFNTLNIFDGENAEFKKIAYYNQKXDAQKFPEKLFYDWSGNFKKRNLIFRSKVRVNPDYLLAQYLNAITKTNICKNNLFETVGFIKNYYLFQSKEFPCAFLYHSAYFKFTGYGVAIRIAKIYLKTFGQYVQAFTTLQWGLILSAIILFACASKCLFAHERVDTLLVEYILRPILQWQVNIVSKQWKWKTFLLISGEMIFILSVIYNGRFTSVMVVPDLEDLPDTLEKILETDYHVGFFVDEGNFIQVINQLKQRFPNSFNNDTIHKLYPRFKFNHPMNDMDESELEHTVFLADTALLTFFLYSVLDSEGNPLISVHPFEGVHVVGYHGTVPAQSHKEKVATLMFRYHSGGFGGYHTSRGNEIRKLSALTKIRNSSLENGSPRKFNPLTLMNFKGIFVISSISTICSFAMLLVETNHPIEI
>CaugIr355CP
MQYLKVKLMLSVFVSTCFCVALKYQFKTEAEQKVMMEIVKMEAEACNSGVTFLSSMKNSTIFEKTRFIQERYIPTKSYWLKRNTAYVGWYDRELFGHDVHQFTNRRSNSSDLVFVKDIEEWYDPSYGYLATQHQYMCCRGKEVRDRFVFVGNNETSQTAKAYGSTINIKFFMYLKQTSEVNFTFNTLNIFDGENADFKQIAHYNQKDEDKFPKKLFYDWSGNFKKQNFIFKTKRRFPSDFFLAKYLNATIKTDVSKYNLFKTSGFIKNNYLLQSKQFPCTDVYHSAYVRFTGYGVAKRIPKTYIKTFGQYVQAFTTLQWGLMLSGIIFFLCTSKCLFVQIRVDTLLFEYILRPIFQYQVNIKAKLWKWKMFLLLLAEMIFILSVTYNZRFTSVVVVPDLEELPDTLDKLLKTDYQIEFFGDDVNSIGMINELKKRFPNSFNDDTIHKLYPRFKFNHAMFKIDASELENTVFLSDTSHLSGFLYSVLDSEGNPLI
>CaugIr356P
MKTKIIYQNVFQFLLLLVSTCSSVKIKLINNNEGEQSVVMMEIVKMAEAYNSGVTFLSSIKNSTIFEVTRLTQERYVPTKSYWLKRNTNKISEYDKELFGHEICQFTNRRSNSSDLVFVKDIEEWYDSLYGYVAIQHQYMCCRGKEVRDRFVFVGNNETSHTAKEZGSTMNIKFFMYLKQTSEVNFTFNSLNIFDGGNADFKQIKYYNQKDDEDKFPEKLFHDWSGNFKKQNLIFRTKGRVTSDYVLAKYLNATTKTNVGKNNLFKTAGLINEYYLLQSKKLPCDYFYHSAYVTFTGYGFATRIPKAYIKTFGQYVQAFTTLQWTLILSAIIFFMCTSKSLFVHECVDNFLIEYILRPIFQYQVNIKAKLWKWKMFLLLWAEMIFILSVIYNGRFISVMVVKDLEELPDTLEKLLETDHDIAFFVNELNSIGKINELRKRFPNSFNNDTIYKLYPRFKFNHPMNDMDASELEKTVFLSDTVHLSLFLYTVLGSEGNPLIHVHPFEGVHVVVNHGTILAQNYKEKVAMLMFRYHSGGFKGYCTRRHKHIRKLSALTKIRKSALENNLPRKFNPLTLMNFKGIFIISLISTICSFAVLLVEINHPIEV
>CaugIr357P
LCVFVSTCFCVTLKYQFKTEAEQKVMMEIVKMESEACNSGVTFLSSIKHSTIFEVIRLTQKRYIPTKSYWLKRSTAYIGWYDKELFGHDIHQFTNRRSNSSDLVFVKDIEKWYLRGYGYLATQHQYMCCRGKEVRDRFVFVGNNEASKTAKDYGSTINIKFFMYLKQTSKVNFTFNTLNIFDGENANFKQIVYYNQKDNEDKFPVKLFYDWSGNFKKQNLIFKTKMRVTSDDFLGIYLNATIKTDGGKNNWFKSAGFIKDYYLLQSKEFPCTDVYHSAYVTFTGYGVATKIPKTYIKTFGQYVQAYSTPQWGLILSAVIFFLCTSKCIFAHERVDTLFLEYILRPIFQYQVNMKAKLWKWKMFLLLWAEMIFILSVTYNGRFISVMVVPDLEELPDTLGKLLKTDHQIEFFGDDVNSIGVINELKKRFPNSFNNDTIHKLYPRFKFYNAMFMIYASELENTVFVSDTSHLSGFLYSVLDSEGNPLISVHPFEGVHFVAYHGTIFARSHKEKVAMLMLRNHNGGLKRYDTSRLNHITKLSALTKIRKSSLENDSPRKFNPLTVMNFKGIFIILLISTICSFAVFLAEINHSIEI
>CaugIr358P
MFYQNICQFLILLVSMCSSKKFKLINNKEVMMKIGXEMEAEAYNSGVTFLSSIKNSTIFEVTKLTQKRYVPTKSYWLKRNTRKIGKYDMELFGHDIHQFTNRMSNSSDLLFVKDIEKWYFPGYGYVVTQHQYICCRGKEVRDRFVFVGNNETSVTAKIYGSSTNIKFFMYLKQTSEVNFTFNTLNIFDGRNADFKQVAFYKQNDDEHSFPGKLFYDWSGNFKKHNIIFTNKYIIEFNSLLAHYLNATTKHKGEMNLFITAGIVNDNYFLRSREFPCSQTYHSAYLTFTGYGVATRVPKAYIKTFGQYVQAFTTLQWSLIFSAIIFFLCMSKCLFAHEHIDTFWIEYVFRPILQYQVNFKAKLWNWKMFLLLWSEIIFILSVIYNGRFTSVMVIPDLDELPDTLDKLLKTDHEITFFRYKIKDFGILKELEKRFPNSFNNDTIYKLYPRFQFNHAMFNMDASELETTVFLCDTSHLNYFLYSLLDSEENPLIVVHPFAGVHFVVYYGTVIAQAHYERVAMLLLHYNSGGLLGYRTGMNNHIQKLSALTKMRKNSLEDEPARKFKPLTHQFZRNFHYLFYFHYFFICYVISGNQICICSLRQKRHPLH
>CaugIr359
MFNQNVCQFLLLLVSLCSSEKFNLINKQVEHKLMMKIVKMEAEAYNTGVTFLSSIKNSTIFRVTRFTQERYVPTKSYWLKRRTDYIGGYDRKLFGHDIHQFTNRKSNSSDLVFVKDIEKWYISGYGYVLTQHQYMCCRGKEVRDRFVFVGSNQRSDTAKVYGRSVNIKFFMYLKQISKANFTFETLNIFDEKIADFKEIGHYNEKDDEHRFPDKLFYDWSGNFKKQNMNFVSEYRTKFDYILARYLNATPKTKGKINFFSTTGIVNNNYLLRPRAFQCYYVYHSVYTKYTGYGIATRIPKAYIKTFGQYVQAFSTLQWGLILSVIIFFLCVSKCLFAHERVDALIIEYHLRPILQYQVNIKAISWKWKMFLLLWAEMIFILSVIYNGRFTSVMVVPDLEKLPDTLEKLLETYHHNIAFFGSEESSIRVINEFKSRFSNSFNNDTIYKLYPRFQFNHDMFNIDASELENTIFLASTSHLNNFLYSVLDSEGSPLIAVHPFEGVHFVMYHGTVNAQSHKEKVAMLMLRYHNCGLDGYFIAIYNHIKKLSQLANMRKRSLENDPPMKVNPLTLLIFKGIFIIFFTLTTCSLAILLVEIKSEILQYEIVGTNL
>CaugIr360
MFYQNVCQFLLLFVSSCPSQKFKLINNKEAEHNVMMEIVKMEAEACNSDVTFLSSIKNSTIFKVTKFIQERYVPTKSYWLKRGLVGYTVDYDKELFGHDIHQFTNRKSNSSDLVFVKDVEKWYDLEYGYLLIQHQYMCCRGKEVRDRIVFVGNNETFDTAKDYGRTINIKFFIYLKQTSEVSFTFNALNIFDGENSDFNQVACYNQNDDERRFAEKLFHDWSGNFKKHNMIFLSERRNEIDSLLSNYLNATINTILETNMFKTSGILFDNYFLQSNERACPVVHDSAYIRFDGYGLATKVPKTYVKTFGQHVQAFTTLQWVLILSAIIFFTCACLCFFSKEIVDTLMIEYLLRPVFHNQVNIKTKMWKWEMFLLFWTEMIFIVSVIYNGRFTSVMVIPDLEDLPDTLEKLLETDHDIAFFEQGTYSISFIIELQRKFPKSFNNDTIYKLHPRFKFNHMYDIIYAYELENTVFLADTSALSIYLYCLLDSEGNPLISVHPFEGVHIVYYYGTVTAQSHKERVAMLLLRYHSSGLEGYFRGMQNEENKLSGLENVKKRSLGNVPPSNVNPLTLVNFKGIFIIFFTVSTCSFGKLLVEMKSV
>CaugIr361P
MLDTLKTRSMPLLNMILILNVFVAMCLSAEIKLFIKNDVEQNVMLKIVKVEAEIYNSGVTFLASIKNSTIFEVTRLTQDRYIPTKSYWLKRRTVKIGNYDKELFGHNIHQFTNRRSNSSDLVFVKDIEKWYSRRYGYSLIQHQYMCCRGKEVRDRFVFVGNNKTIQTANIYGRTMNIKFFVYMKQKSDSTFTLNILNKFNGRKADFQQIAFYGEEGDKDQWTRKLFCDWSGNFQKQGIWIRSGRVGTIEGYLIHYLNATGWIGERNPAISSLNDYYILQESDLHCNYVYHSAYYNYNGYGLGTRIPKPYIKTFGQYVQAFSKLQWCIIIFLNILFLITSKCIFYHKRVDTFSIEFILKPFFQWQVNIKAKLWKWKMFLLLWAEMLFILSVIYNGRFTSIMVIPDFEELPDTFEELLDSNYNIIYFQKETDFNTVLDELLKMYPNTFSNNTISKLYSRFKFTDTIRNVDAAELEQNVFXFSDTTRLNHFLYFLLDFEGNPLIVVHPFEGVHVITYYRTIFAEGHHEKVTIFLLRIHSGGLNEYIINLAHHLVKVSVLTKIRLNSHKNVPPKKFHPLSFFYFKGIFIIYTLCIISAFVLLSVEVSFVSHCEV
>CaugIr362
MQSLKVTLMFSVFVCTCFCVTLKYQFKTEAEQKVMMEIVKMEAEACTSGVTFLSSMKNSTIFEVTRLTQERYVPTKSYWLKRSTGYIGWYDKELFGHDIHQFTNRRSNSSDLVFVKDIEKWYISGYGYVVTQHQYLCCRSKQVRDRFVFIGNNETSVTAKIYGSSVNIKFFIYLKQTSEVNFTFNTVNIFDGEHADFKQVAFYNQKEDEHKLLKKLFYDWSGNFKKHDMIISSGEWGAIDVLIAHYLNATPVITDKMDLLNTAGIVHDNYIPQAREFPCTPYYHSAYFLFSGYGIATKVPEAYIKTFGQYVQAFTTLQWGLILSAIIFFVCMCKCLFAHGRVDTFLVEYFLKPILQYQVNIKTKLWKWKMFLLLWAEMIFILSVIYNGRFTSAMIVPDLEESPDTLVKLLKTDHKITFFLNEINSIGKINELKKRFPNSFNNDTIYKLYPRFKFNHNRNIIKPSELENNVFLGDTNHLSLFLVNVLDSEGSALISVHPFEGVQFVSYYGTYNAQSHKEKVAILMLRYHSGGIHGSLRDMNYYVRKLSALTKLRKSSFEADPPRIFNPLTLTNFKGIFIIFFISIACSFFVLLMEIKCIIAM
>CaugIr363P
MFYQSVSLFLLLLVISSCSSEKLKLINNKKAEQNVMMEIVKMEAAACNSGVTFLSSIKNSTIFEMNRLTQERYVPTKSYWLKLGYYFDSYDKEIFGHDIHQFTKRRSNSSDLVFVKDIVELYDPEYGYIFTQHQYXMCCRGKDVRDRFVFVGNNETSDTAKNYGRTINIKFFMYLKQTSEVNFSINTLNIFDGENADFNQVAYYNQNEDEHRFPEKLFYDWSGNFKKQNITFIPKPHGYGEFENFLSHYLNATKNTIDEVEALKTPGIVRANYLLQTDEVQCTAFHNTAYFKFHGYGVATRIPETYIITLGQYVQAYSTLQWGLILSAIIIFLCVSKCLYYHECVDILLIEYLLRPILQWQVNIKAKLWKWKVFLLLRAEMIFVLSVIYNGRFTSVMVVPDLEELPDTLDELLETDHDIAFFEXEKYIIGFIKGLQGAFPNSFNNDTIYKLYPRFIFNHMPDLHKSDLDHTVFFSLTEGLNTYLNYLLDFEGNPLIVVHPFEGVHIVTYNGTITAQSHKEKVTTLLLRYHSVGLPEYRRGTVKHINKLSGFSNV*RRFLGNDSTSNCNPLTLVNLKGIFIIFFTFTTCSFGRLFVEIKSVYIAT
>CaugIr364P
MFHQSVSLFLLLFVSSCSSGKFILINNEEVEQKVMVEIVKMEAEACNSGVTFLSSIKNSTIFKVTKPTQERYVPTKSYWLKRNTDYIRSFDKELFGHDIHQFTNKRSNSSDLVFVKDIEEWYDPEYGYFFTQHQYMCCRGKEMRDRFVFVGNTKASVTAKDYGRTVNIKFFIYLKQTSEVNFSLNTLNIFDGENADFKQVAYYNQNEDEVRFPEKLFYDWSGNFKKLNITFVPLREYGVFYILLSRYLNATKNSKDEVNALITPGIVAANYLLRSEEVPCSPLYHSAYFKFDGYGVATRIPKTYIKTFGQYVQAFTTFZWGLILSEIIFFLCVSKFLFYYECVDIILIEYLVRPILQWQVNIKAKLWKWKMFLLLWTEMIFILSVIYNGRFTSVMVVPDLEDPPDTLEKLLETDHDIAFFLNEVDSIDFITELQRIFPNSFINDTVYKLYPRFKFNHMPDLYKSDLDHTVFLSPTVNLNIYLNYLLDSEGNPLIAVHPFEGVHFVAYYGTLAAQSHKERVAMILLRYHGIGLDGYLRGMKNEENKLSGLANMKKRSLGNDPASMVNPLILVNFKGIFIIFFTFTTCSFGMLLVEIKSV
>CaugIr365
MLYRNVCQFLLLFLSSCTSGEFKLISDKEAEQNVIMEIVKIEAEECNSGVTFLSSIRDSTIFEVTRLTQERYIPTKSYWLKRGLVGYAANYDKELFGHDIHQFTNRRSNSSDLVFVKDIEKWHDPEYGYFFTQHQYMCCRGKEVRDRFVFVGNNETSETAREYGRTINIKFFMYLKQTFEHNLSLNTLNIFDGENADFKQVPYYNQNEDEHRFPKMFFDWSGNFNKQNMTFLSERLSEFDNLLSNYSNATTKVIDETNGFKMPGVVFHNYLLQSKEFLCTPYYHSAYFRFTGYGVATKVPKTYIKTFGQYVQAFTTPQWGLILSAITLFLYMSNYVFAHERVDTLLIEYILRPNLQYQVNIKAELWKWKMFLLLFTEMIFILSVIYNGRFTSAMVVPDLEELPDTLEKLLETDHDIAFFGNVKDGIGIIQELQKTFPNSFNNDTIYKLYTRFKFNHMYNIIYASELENTVFLDDASVLSMYLYYLLDSEGNPLIAVHPFEGVHIVFYYGTFTAQPHKERVAMLLLRYHSGGLEKYRMGMDNIKNKLSGLANMRQSLGNDPPSIVNPLTLVNFNGIFIIFFTFTTCSFGMLLVEIKSV
>CaugIr366
MHSVNGMVVFNVFISTCFSPSLKFLLKNEVKRIVMLEIVKMEAEVWNSGVTFLSSVKNSTIFEVTRFIQKKYVPTKSYSLKRYAYYIEWYDKELFGHDIHPFTNRRSNSSDLVLVKDIEKWFDPEYGYLVTQHQYMCCRGKEVRDRFVFVGNNESSDMAKCYGRTLNIKFFIYLKQTSEAKFTFNTLNIFDRKNADFNQVASYNQNDIEHGFLGKLFYDWSGNFQKQIIIFTSKYGNEFDYLLAHYLNASTKDRGKINLFKTSGTVLANYFLQARILPCTLYYYSAYFKFTNYDVATRIPKIFVKTFGQYVQAFTNLQWGLIFSAIIFFLCTSKCLFAHKRVDSLLIDYILRPIFQYQVNIEARLWKWKMFLILWAEMIFILSVIYNGRFTSVMVVPDLEELPDSLEKLLQTNHHIAFFRNERSSVRGIKELIERFPNSFNNYTIHKLYPRFKYNHPMFNIDPLELDNTVFLGSTSHLRYFLLSVLDSEGNPLIDVHPFEGVHFASYYGTFIAQSHKEKVAMIILRSHSGGLIEHITCMDNYNNKLQAYNKMQKNYLESDTPRHFNRLTLMNFKGIFIIFFIFISCSFAVLLLEIKSKLIM
>CaugIr367P
MFYQCDSMFLFLLVSSCSSEEVEQNVMMEIVKIDAEVCNSGVTFLSSIKNSTVFAVTRLTQERYIPTKSYWLKRDAHHIQWYDKELFGHDIHQFTNRRSSSSDLVFVKDIEKWYLPGYRZIVTQHQYMCCRGKEVRDRFVFVGNNEASQTAKAYGSTINITFLIYLKQTSEVNFSLNTLKIFDGENADFKQVAYYNQNEDECRFPEKLFFDWSGNFRKQNMTFISGQICEFDNLLSNYLNATTEAMGNETNVFKIPGVVLNNYFLLSKEFPCTPVYHSAYIRFTGYGVATRIPKTYIKTFGQYVQAFTSLQWGLILSVIIIFLRTSKCLFGHEYVDTLLIEYLLRPIFQNQVNVKAGLWKWRMFLLLYAEMVFIVSVIYNGRFTSVMVVPDLEELPDILEKLLKTDHIIAFFTDEVNSIDYINELQXIAFSNSFNNDTIHKLYPRIKF-YHVEDIYAPELENTVFLAAASDLSIDLYYLLDSEGNPLIGVHPFEGVHIVFYYGTVTAQSHKERVATLLLRYHSSGLEGYFRGILNQKNKLSGLANMKQRSLGNDPTSKVNPLTLVNFKGIFIIFFTFSACSFGMIVVEMKSV
>CaugIr368
MMEIVKMEAEACKSGVTFLSSLKNSTIFEVTRLTQEKYIPTKSYWLKRIAYYIVSYDREIFGHDIHQFTNRRSNSSDLVFVKDIEKWYDSDYKYTGFIVTQHQYMCCRGKEVRDKFVFVGNNETSDTAKEYGRTINIKFFIYLKQTSEVNFTFNTLNIFDGENADFKQVAYFNQNDDEHRFPEKLFHDWSGNFKKQNIIFTNKRAGNNEFNNFLSHYLNATKNTRTELNVSTTPGIVHSNFFLQSEEVPCTTFHDSAYFKFSGYGVATRIPRTYIKIFGKYVQAFTSLQWGLILSAFIFFLCTSKFLFAHQCVDTLLNEYLVRPILQWQVNIKAKLWKWKMFLLLWAEMIFILSVVYNGRFTSVMVVPDLEELPDTLEKLLDTDHDIAFFGGKKESIGIIKDLQRTFPKSFNNDTIYKLYPKFKFNYLDNLYKSYLDHIVFLSNTRLLYIYLNYILDFEGNPLIVVHPFEGVHIVTYYVTIFAQSHKERMAMLLLRYHCGGLPEYRAGMVNHINRLYGLAIMRPKFPRNDPSSKVNPLTPVNFKGIFIIFFTFTTCSFLMLLVEIKSV
>CaugIr369P
MMEIVKMEAEACNSGVTFLSSIKNSTIFEVTRLTQKRYVPTKSYWLKRSPKYIRFYDMDLFGHDIHQLTNRRSNSSDLVFVKDIEEWYNPEZGYVVTQHQYMCCKGKEVRDRFVFVGNNETSETAKDYGRTVNIKFFIYLKQTSEVNFTLNTLNIFEGRKADFKQVAYYNQNDNERKFPEKLFRDWSGNFKKQDMSFXNLLSNYLNATADTIGEINALKVPGVVYNNYILQAKESPCTLLYHSAYFLFTGYGVATRIPKTYIKTFGQYVQAFTTLQWGLXFFLSVSKSLFAHERVDTLLNEYLVRPILQWQVNIKAKLWKWKMFLLLSTEMIFVLSVIYNGRFTSVMVIPDSEDPPDTLEKLLETDHDIAFFENESIYFIKSFRREFPNZLNNDTIYILYPRFKFNHMDEIYVSELEKTVFHSDTSALNTYLNYILDSKGNPMIAVHPFEGVHIVAYYGTLTAQSHKEKMAMLMLRYNSGGLPEYRTGTVKHNNKLLDLANMKKRSLGNDPPSNVNPLTIVNFKGIFIIFFTFTSCSFGMLLVEMK
>CaugIr370P
STIFEVTKLTQERHVPTKSYCLKKKSVKKVDYDKELFGHDIHQFTNRRSNSSDLVFAKDIEEWYDPLNGFILTQHQYMCCRGKEVRDRFVFVGNNETSETEKDYGRTVNIKFFIYLKQTSEISFSLNTLNIFDRENSDFKQVAYYNQNDDEHRFPEKLFYDWSGNFKKQSITLHDGYEFHNLLSHYLNTTKNTLGEVNALTTPGTVAADVLLESHEVPCDPFHYSAYLTFSGFGVATKVPEAYIKTFGQYVQAFSTLQWGLILSVIIFFNYVSKCLYYHESVDTLLIEYLIRPILQYQVNIKAKLWKWKMFLLLCAEMIFILSVIYNGRFTSVMVVPDFEDLPNTLEKLLKTDHDIVIFGNEKDSIISZKKLQIMFPNSFNNETIYKLYLRFKFNHMDNISTSELDHTVFLSHTEGLNTYLNYILDFEGNPLIAVHPFEGVHIVYYYGTFTAQSHKENMVMLLLRYHSGGLPEYCTGTVKHINKLSGLGNMKKRSLGNDPLSKVNPLTFVNFKGIFIISFTFTTCSFGMLLICY
>CaugIr371P
MMEIVRMEAEACNSGVTLLSXKNSTIFELTRLTQERYVPTKPYWLKRNTDYLWWYDKDLFGHDIHQFTNRRSNSSDLVFVKNIEKWYYPRYGYTLTQHQYMCCRGKEVRDRFVFVGNNETSQTAKAYGRTINIKFFMYLKQTSEVNFTFNTLNIFDGENADFKQVAYYNQNDDEHKFPEMLFFDWSGNFRKHNITFTPKHVQTEFNNVLSHYLNATKHTIDEKNAALTTPGYVLANYLLLSDEVPCTAYHDSAYFLFNGYGVATRIPKTYNKTFEQYVQAFTTLQWGLRLSTIMFFLCASKYLYYYECVDTILIEYLVRPILQWQVNIKAKLWKWKILLLWTEIILILSVIYNGGFTSVMVVPDLEELPDTLEKLLETDHNIAFHGNEIDSIGFIKELKRAFPNSFNNDKKY
>CaugIr372N
EQNVMMKIVNKEAEACNSGVTFLSSIKNSTIFEVTRLTQERYVPTKSYWLKRRTQYLKAYDKDLFGHDIHQFTNRRSNSSDLVFVKDIKIWYIPRYGYTVTQHQYMCCRGKEVRDRFVFVGNNETTQTAMDYGGTGNIKFFVYLKQISEVNFNLNTLNIFDGRNSDFKQIACFNQKDVEHRLPEKLFYDWSGNFKKQELIFVTYHLNEFDKLLRYYLNASVKYKSGTWSPSSSNVYSNYILQASSTPCSLHQHSAYSSFTSYAIATRIPKSYVKTFGQYVQAFTNLQWVLILLAIILFLFISKCLFYHKSVDTLLVEYILKPFLQWQVNIKAKLWKWKMFLLLWAEMIFILSIIYNGRFTSVMVIPDLEELPDTFEKVLESDFNVTFFHHEKLVNDILAFLVDKYPHTFNNDTISKLYPRFNYNHFRYTMNAAELEDNVFFSNTGHLGFFLHRVLDIEGKPLISVHTLENTHTIGYYGTVSAQSHAERVTKCMLSVHGGKLFDYDMDINLNKQRLSALGKIRLSSRQNSPPRKVHPLILLHFKGIFIIYFASLTFACVMLLMEICCAV
>CaugIr373P
MLSMHNLLFYYHVFGSFYCKSLEPAVKNEAEQNVMMKIVKMEAEAWNSGVTFLSSIKNSTIFEVTRLTQERYVPTKSYWLKRWTRKLAGYDKELFGHDIHHFTNRRSNSSDLVFVKDIEKWYLRGWGYSLTQHQYMCCRGKEVRDRFVFVGNNETIETAKAYGRTRNIKLFTYLKQMSKRVFTLNTFNIFDRKKAEFQKIEFYNQHXDVQQWSQTVFYDYSGNFKKQNVLFSEYYGADIMSQLLVDYFNATAKQLTSIYYFPSQSIVKRYYPLQTFRYPCSTDHHSAYFKFSSYAIATRIPKKYVKTFGQYVQAYTNLQWVLILSANLLFLFTSKCLFYHKLVDTLLIKYILKPFLQWQVNIKAKLWKWKMFLLLWAEMCFILSIIYNGRFTSVMVIPDLEELPDTLEKVIESDFNVTSHFDDKRTKNILHALTEVFPHAFNNDTISKLYPRFNYNHDMFTMNAAELENSVLFSNTVHLGQFLHRVLDSEGKPLISMHXLEGTHEILYFGTITAQSHAERLAKFILQVHGGGLFDYKVDINNHYKTLAAFAEIEFNSTSSRPKKVHPLTLLNFKGIFIIYFVSLTFACVMLTMKICCA
>CaugIr374
MLSLKIFRTLTAFVSTCLGVTLKLREKYEAEKYIMMKIVQHETEVHNSGVTFLSSIKNCSIFEVTRFAQERYVPTKSYWLKRAAIQNCSYDKELFGHDIHQFTNRRSNSSELVFVKDIEKWYIPEFGYTLTQHQYMCCRGKEVRDRFVFVGNNETTHTAKAYGGTTNIKHFVYLKQTSEITFTVNSFNIFDGKKAEFQQITFYNEQNDSYQLPEKLFYDWSGNLKKTDIEFTSMNIGFINILLTQYLNATRRYRSENSSIVLSSFVDSDYILAAGYYPCSTLHNSAYDGFTGYAIATRIPKSYVKTFGQYVQAYTNLQWVLILLANILFLFTSKCLFYHELVDTLLVEYVLKPFLQWQVNIKAKLWKWKMFLLLWTEMTFILSIIYNGRFTSIMVIPDLEELPDTLEKVLESEFNVTTFRGKGETKYILRKLNQWFPHAFNNDTIFKLYSRFKYNHTVYTVNADELEHEVFLSDTTQLNLIMYFALDSKGNPLMRVHVFEDVRVVAYYGTITAQSHKERIAMFLLRFHSSGVNQNYINVNYNGKKLAALTNIRLNNRESSSRPKKVNPLSLSNFKGIFIIYFVSIISVLIVLLMELYSAA
>CaugIr375
MPARKVTVILIVFVSSCFCVKLNLLLSKSEAEQNVMIKIVNKEAEAWNSGVTFLSSIKNSTIFEVSRLTQERYVPTKSYWLKRRAHYLEGYDKDLFGHDIHQFTNRRSNSSDLVFVKDIEKWYSPRYGYTLTQHQYMCCRGKEVRDRFVFVGNNETSQTAKAYGGTRNIIYFVYLKQTSEITFTLNTFNIFDGKKAEFQQITFYNQHNDSYQLPEKLIYDWSGNFKKTDIEFTSMNIPYINILLTHYLNATRRYTSDNSSFVFSSIVDSDYIVRAGYYPCSTLHNSAYHIYTGVAIATRVPKSYAKTFKQYVQAYTNLQWVLILLANILFLFTSKCLFYHEWVDTLLVEYILKPFLLMQVNIKTKVWKWKMFLLLWAEMLFILSVIYNGRFTSVMVIPDLEELPNTLEKVLESHFYVTTFRGEGETKFILKKFIEMFPHAFNNDTISKLYPRFKYSHTVYAVNADELEHEVFLSDTSQLNLIMYFALDSKGNPLMKIHVFDNVRVIAYYGTITAQSHNERIAMFLLRFHSSGLYQSYLEVKYNGKKLAALTNIRLSNRGSSPPKKVNPLSLSNFKGIFIILFGLIIFAFIVLLIEIYSEA
>CaugIr376P
MPSLKVILILIVFVSSCFCVKLKLLGKNEAEQNVMMKIVNKEAEACNSGVTFLSSIKNSTIFEVTRLIQERYVPTKSYWLKREAHYLKDYDKELFGHDIHQFTNRRSNSSDLVFVKDIEEWYIPRFGYTLTQHQYMCCRGKEVRDRFVFVGNNETTQTAMDYGGTRNIKFFVYLKKTSEITFTLSTFNIFDGKKAEFQEISFYNQQNDSYQLLEKLFYDWSGNFKKTDIEFTSRNIALINILLTFIINXSANSFFVFSNIVASDYILASGYTPCSTSLNSAFDLFTGVAIATRIPKSYVKTFGQYVQAYTYLQWSLILLTNILFLFISKCLFYHERVDTLLIEYILKPFLQCLVNIKAKLWKLKMFPLLWVEMSFILSVIYNGRFTSVMVIPDLDELPDTFEKVLESDFDVTTFRGEGETKLILKKLIEMFPHAFNNDTILKLYPRFKYNHTVYAVNADELEHEVFLSDTLHLKLIMYFALDSKGNPLMRVHVFEDVRIIAYYGTITAQSHKERIAMFILRFHSSGLLQHYLDVKFNGKKLAALTNIRLNNRESSSRSKNVNPLSCNTPNG
>CaugIr377
MSVRLTMPSFKVTLILIVFVSSCFCVKLKLLGKNEAEQNVMMKIVNKEAEACNSGVTFLSSIKNSTIFEVNRLTQEKYVPTKSYWLKRRTNYLEGYDRELFGHDIHHFTNRRSNSSDLVFVKDIEKWHFPGYGYVVIQHQYMCCRGKEVRDRFVFVGNNETTHTAKAYGGTRNIKFFIYLKQTSEITFTLNSFNIFDGKKAEFQQITFYNQQNDSYQLPEKLLYDWSGNFKKTDIEFTSRNIPVVNKVLIHYLNATGRHTSATSNFLLSSVVYSHYILAANYYPCSIVHNSAYDRFTGYAIAMRIPKGYVKTFGQYVQAYTYLQWVLILLANFLFLFTSKCLFYHNSVDTLLVEYILKPFLQWQVNIKAKLWKWKMFLLLWTEMSFILSVIYNGRFTSVMVIPDLEELPSTLEKVLESDFNVTAFNKENRTKSILQGFVEIFPRAFNNKTISKLYPRFKYNHPMYIVNANELEHEVFLSDTSHLNDIKNYNLDSIGNALMTVHVFEDVHIIAYYGTYTAQSHKERMTMFFLRFHNSGLLQHYVDIDIFKKKLAALRNIRLGYLKSSPPKNVTPLSLSNFKAIFIIYFALIFSTLILLLIEIYSAA
>CaugIr378
MISHQVPLTLIVLISSCFCVKIKLIDTNEAEQTVMMKIVNKEAEACNSSVTFLSSIKNSTIFVVTKLTQERYVPTKSYWLKRKTRTFGFFDKELFGHEIHQFTNRRSNSSDLVFVKDILKWYIPGYGYTLTQHQYMCCRGKEMRDRFVFIGNIETSLTAKVYGRTRNIKFLVFLKQTSNSTFTLNTLNIFDGEEANFQEIAFYNQYMDEQELLIKFFYDWSGNFMKQNVMLSSYYKTDIMSTLLVYYLNATAELLSNEIYFPLKSMVNRNYPLQESYYPCFHYYHSAYFKFTGYALTTRIPKYYAKIFGQYVQSFSNLQWVLIISTDILFLFTSKCLFYNELVNTLLFEYILKPFLQWQVNIKAKLWKWKMFLLLWAEMLFILSVIYNGRFTSVMVIPDLEELPDTLEKVLESGYSMTFFHSEKGTKNTLYKLTEMFPHAFSKDTISKLYPRFNFNHDWYNISASELKHNVFFSNIDHLVEFLYIVLDSDGKPLISVHTLEDTRMISYYGTITAQAHAERVTKFMLRVHGAGLYRYKLGIYLNHETLSSLSKIKLNSSENSLPRKVHPLTLLHFKGIFIIYFASLTFVGVMLLMDICCAV
>CaugIr379NP
IFEVIRLSQQRYVPTKSYWLKRNTYYFAGYDNELFGHDILQFTNRRSYSSDLVFVKDIETWYDPRYGYLLTQHQYMCCRGKSVRDRFVCVENNETTAKRYGGTRNIKFLAFLKQTSNTTFTLNTLNIFDRKEAEFQQIAIYNKELHEYQQPKKLFYDWSGNFNKHIVMLSNYNGTNIISALLVDYINATAKKLSNVHFPLSTSTVNHNYPLQGIDSPCLYFHNSAYFQFTSYALARRISKIZVKTFGQYVQAFSNLQWVLILLANILFLFTSKCLFYHERVDTLLIEYLVRPILQWQVNIKTKLWKWKMFLLLWTEMIFILSIICNGRFTSVMVIPGLEQLPDTLEKVLESDFNVTFFHDVEVTTKSLNVLVVTFPHAFNYDTILKLNSRFNYNHAIFTMNAAELEYSVFVSYADHLGLFLYNVLDSEGKPLISVHTLEDTHIIFYHGTITAQLHGERVAKCVLSVLGGGLYYYEVGIHNNMQKLSSLAKIRLNYSGNNLPRNVNPLILLHFKGIFIIYFASLTFACIMLLIEICCAL
>CaugIr380
MSSSKQILVLILFLSSCFCLKLKITSKNEAEQNAVVEIMKMEAESCNSGVTFLSSVMNSTIFEATRLIQERYVPTKSYWLKREVEHIQDYDKELFGHDIHQFTNRRSNSSDLVFVKDIQKWYNSEYGYTLAQHQYMCCRGKDVRDRFVFVGNNETIQTSKVYGRTRNIKFFVYLQQTSENTFTLNTLNRFEGEDADFQEIAIYNQQKYENCFPKTLFYDYSGNFRKHHIVFSTQYRSSINRLLVEYLNATAKPFSEDDSISTSNFVFDNYLMVANNMPCHIIPRSVYFRYTGYGIATRVPKQYIKTFGQYVEAFTNLQWGLVLSVNILFLFTSKYLFYHSRIDTILVEYILKPVLQWQVNIKSKLWKWKIFLLFWVQMIFLVSVIYNGRFPSTMVVPDLEDLPDTLEKVLESGYNIITFGDEDDLKVILEELVNVFPSTFNIHTISKLYPRFTYHHNRLTVNAKELQHNVLFSDMYHLNLFPYVALDSEGNSLVAVHPFKDVHITSTYGTYTTQSHNEKVKEFLLRFHCSGIYNSFTDIYLHKRGLLARTMIAKSSLQKASLRKAHPLYLSHFKGIFIIFFVSAIFASVVLFTELCSKVWN
>CaugIr381
MYFQKVLGIFIVCVSPCICTKLKLRNKNEPEQNIMMKIVKMESEVWNSGVTFLSSLKNSTIFEISKLTQDRYVPTKSYWLKRKANFVESYDKELFGHDIHQFTNTKSNFSDLMFVKDIEKWYDSQFEYAMTQHQYMCCRGKEVRDRFVFVGNNETSRTATVYGRTKNIKFFVYLKQATENTFKVILNIHDLEENYFHKIAFRNQQEEKLPKKLFFDWSGNFKKRYIFFSSRHFGTVGRFLFQYLNATPNLFTENELFSNTAVININYILDVADSPCSIVHHSSYLKFTGYGIATRIPKPYIKTFGQYVKAFTKLQWGLILLANVLFLLSAKFLFTSERVDTLLIEYILKPFLQCQMNIKTKFWKWKIFLLFWCEMVFVLSVVYNGRFTSAMVIPDLEELPNTLEKILESNYNIMLFYDEIGGKGLIGGLADMFPSTFNSDTISNLNSRFKFNHPMFALDESELDNNVFLADTSHLYNFLYIVLNSEGSPMIKVHPFQDVHLIGYYGTYTAQSHTEKVAKFLLRIHGSGLYKYTLDYGRYYSKLAALARIRRSRPTLGIVPQKNKVISLSLSHFKGIFIILFISIAFVFVFLLVEVYSAV
>CaugIr382P
MHSVNGMVVFNVFISTCFSPSLKFLLKNEVKRIVMLEIVKMEAEVWNSGVTFLTSVKNSTIFEVTRFTQEKYVPTKLYWLKRYAYYIEWYDKELFGHDIHQFTNRRNNSSDLVFVEDIEKWFDPEYGYLVTQHQYMCCRGKKVRDRFVFVGNNXETNQTAKVYGGTRNIKYFIYLKQMPKRCFTISTFNIFNRKESKFQQIAFYNQYKNELQRPKPLFYDWSGNFQKQKMIFTSKYGNEYDYLLAHYLNASTKATGKMDLFKTPEYXLPCTPYYYSAYFKFTGYGVATRIPKTFVKTFGQYVQAFTILQWGLIFSAIIFFLCTSKYLFAQERVDSLLIEYVLRPIFQYQVKIKARLWKWKIFLILWTEMIFILSVIYNGRFTSVMVVPDLEELPDTLEKLLQTYHHIAFFRNERSSIRGIKELSKRFPNSFNNDTIHKLYTKFKFNHPMFKIDPLEFENTVFLGSTSHLRFFLLSVLDFEGNPLKDVHPFEGVHFAS
>CaugIr383
MVSLKVTLIHFVFVSSCFCEKLKLLEKNGAEQTVMMKLVNKEAEAYNSGVTFLSSIKSSTIFEVTKLTQERYVPTKSYWLKRGTKFLQGYDRELFGHDIHQFTNRRSNLSELVFAKDIKKWQMDKYGYALIQHQYMCCRGKDARDKFVFVGNNETHQTAKVYGGTRNIKFFIYLKQTSKNTFTLNTLNIFDRKPDFQQIAFYSQHASVEDQLPNKVFYDWSMDFKKRNVIFSSHHDNVFNELLNDFLNGTAKPLTDVFSFLYASAVNNNYLLEESGKICNIKSHSAYYKFTGYGVATRVPRKYVKIFGQYVEAFSKIQWVLIILVNITFLFTSKWLFNQERVDTLIFEFILKPILQWQVNTKATLWKWKMFILLWAEIIFLLSVTYNGRYTSNMVVPDLEDLPDTLEKILKSNFQITTFKNKKENKSFFGRLSKMFPNTFNNETISKLNERFKYNGDVFTNNIELEHNVYLGDTSHLSTFLYFVLDSNGNPLINVHVFEGVHLIAYYGALTAQAHKEKIAGFILSGHSGGLYAHLTDFHLYKQKLEKITNIRLKSDVSSPSRNVNPLSLLHFKGIFIISSSCLILAFVVLLIETYSAL
>CaugIr384P
MTFLKVTVILIVFVSSSFCVKLKLLGKNEAEQNVMMKIVNKEAEAYNSGVTFLSSIKNSTIFEVARFAQEKYVPTKSYWLKRKTYQLEFYDKELFGHDIHQFTNRRSNSSDIVFVKDIEEWYIPDGRGFLFTQHQYMCCRGXEVRDRFVFVGGNETFQTAKAYGRTRNIKYFVYLKQTSENTFSLNNLNIFDGKEADFHQITFYNQSRDEHQWPNKLFYDWSGNFKKQNIFLSNYYKTDEMSQLLDDYLNATAKPLKNIYSFPSASIVKRNYVLQTTDFTCSHYYHLAYLKFTDYALMTRIPRSYVKIFGQFVQAFTNLQWALILLANILFLFTSKCLFYHKRVDTLLIYYILKPFLQLQVDNKAKLWKWKMFILFWAELTFILSVIYNGRXTSVMVIPDLEELPDTFEKVLESNFNVTFFHDEKSTKDTLNRLVEKLPKAFNNNTIAELYDRFNYSHIWLTMNVTELEDNVFFSDANHLGVFLYSVVDSEGKHLISLHTFEDTYILSYYGTITAQSHAERVTKFMLIVHGAGLYEYFTDTLNHEITVLSLADIRLNSRENSPPEKVHPLTFIHFKGIFIIFFVSITVTCVVLLMEIFDV
>CaugIr385N
SSIKNSTIFKVTRQTQQRYVPTKSYWLKRDAYYFAGYDKELFGHDIHQFANRRSNLSELVFVKDIEKWYSPRYGYLLTQHQYMCCRGKEVRDGFVFVGNNETTAKRYGGTRNIKFLAFLKQTSNSTFTLNTLNIFNRKEAEFQQIAVYNKEMHEHQQPKKLFYDWSGNFNKQIVMLSTYYGTNIMSVLLLDYLNATSKKLSNVHFPPSKSTVNHNYPLEEIDSPCFYFHHSAYFQFTSYALATRIPKIYVKTFGQYVQAFTNLQWVLILLANILFLCTSKCLFYHERVDTLLVEYILKPLLQWQVNIKAKLWKWKMFLFLWTEMLFILSIIYNGRFTSAVVIPDLEQLPDTLEKVLESDFNVTFFHDSKVTTYSLKVLVDTFPHAFNYGTVSKLNSRFNYNHAIFTMNAAELDYSVFVFYADHLGLFLYNVLDSEGKPLISVHPLEDTQVIFYYGTITAQSHAERVAKCVLSVLGGGLYYYEIGIHNNREKLSALAKIRLNSSGNNLPRKVHPLTSLHFKGIFIIYFASLTFACIMLLMETCCAVKIKYGLDFGLDIIIKINYCRERLERVGGCRTEKSDNNKFC
>CaugIr386
MFSHTASIFTIVFVSSCFCVKLFENYGEKMTIMKIVQMEAEVYNSSVTFLSSIKNSTIFEVTRFTQERYVPTKSYWLKRSSLMVVDYDKELFGHDIHQFTNRRNNFSDLVFVKDIRKWYNPRSGFLFLQHQYMCTRGKEVRDRIVFVGNNETSQIAMLYGRTKNIKYFVYLKRISENIFTLNTLNVYDGEKAEFQQILFYNYQNDENNWSVEKLFYDWSTDFKGQNVVFQIYMGIIGDFVAQYLNASVKLLGKGESILAGHLVCPNYVLATTGFRCSYNYHATHNRFTGYSIATRVPKPYVKTFKQYVKAFSALQWGLILLAIMLFLLISKCLIGDDERFDTILLEFILKPFLQSQLNIKTKLWKFKILLLLWAEMIFILSVIYNGRYTAVMVIPDYEKLPGTFEEVLESDFNITFFNSEVNSARMFSRLNNHFPDFFKHETISKLHMKFNFNHEKYNLDVDELINSVFFSDTDHLSNFMYSLLNNEGEPLVSIHKLEGAHTITYFGTLFAQQHNEKLAILVHRIHSSGFFIRIIDGALFSSKVLALRKIRVSNLEHCNVVRKEKPLTILHFKGIFVILFITIILSFVVFFVELFFGR
>CaugIr387P
MEIVKLEAEACNSGVTFLSSIKSSTIFEVIKLTQERYIPTKSYWLKRRVCCDWZYDKELFGHEIHQFTNRRSNSSDLVXIHQILXWYNNEYGYFFTQHQYMCCRGKEVRDRFVFVGNKETSDTAKDYGRTVNLKFFMYLKQTSKVNFTFNTLNIFNGKDADFKQVAYYNQYDDEHRFPEKLFHDWSGNFKKQNMIFNSEWRSEINNMLSNDLNATAKTIGKTNMFKTPGIVLNNFFLQSKRHACTVIHDSAYVRFSGYGVATRVPKTYIKTFGQYVQAFTTLQWGLILSAIIIFFCTSXVFFTKEIVDTLLSEYLLRPTLQFQVNIKAKLWKWKMFLLLWTEMIXIFSVVHNGRFTSVMVVPDLEELPLDTLEKLLETVHDIALFENZINSIDFITELQRIFPTTFNNDTIYKLYPRFKFNHMRKIYASELENTVFLSDRSVLSIYLNYLLDSERNPLIVVHPFEGVHFVFYYGTITAESHKERVXMLLLRYHSNDLEGYFISIKNHENKLTGLTDMKHRSFGNDPPSNVNPLTLVNFKGIFIIYFTFTTCSFGKLLVEMKSV
>CaugIr388P
LLTQHQYMCCTGNEVSDRFVFVGNNKTDQTAKTYGGTRRIKLFMYLKQISEYMFSLNTLNVFDGETANFKLNYLFNYDZTMKVIGRRNCFLICVYIGKFGGLIRRYLNGTAKRQSKKYSMFSSEIVIHTNYALTEINFRCNPYYHSAYYXYISFGFGTRTPRTYIQTFGQCVRNFTNLQWGLVLLTNILFVFASKCLFYHERFDTLLTEYILKPFVQYQVNIKAKLWKWKMFLLLWAEMIFILSVIYNGRFTXIMVIPDLEELPXTFEKLLESNFNVIFFGDEADFKITIRIFGKMYPSTFINVTISKLYPRFKFNPTKLTINVTELDHNVFLDDTSHLSDFLYQLVNSYGKPLIAVHPFEGVHFIAYYGTIAAQSHNERVALLVLRIHRSGLYEHLLYIHERRLGKLSALSKIRENFLDHXSENAFTLLSTFZRDFYNFHCFHNYYKYCVYCRVCLELRYLMIF
>CaugIr389P
MCFCAKVKVLFKNTAEQNVMMRIVKTEAEACNSGVTFQSSIKNSTIFEVTKLTQERYVPTKSYWLKRKTTIIDGYDKELFGHDIHQFTNRRSNSSDLVFVKDIEEWYFRGYGYSLIQHQYMCCRGKEVRDRFVFVGNKETTQTAKRYVRTINIKFFVYLYQKYDFTFTINTFNKFDKQKAEFHQIAFHSDGDKHQWTTKLFYDWSGNFKEQMILLYSGYPSDIDFLLLQYLNATGWIGDPRFAFSNLNNNYLLEERQVTCSHIYHSAYYNYNGIGLGTRIPKPYIKTFGQYVEAFSKFQWCIIIFLNIMFLITCKCIFYHKQVDTLLIEFILKPFFQWQVNIKAKLWKWKMFLLLWAEMLFIVSVIYNGRFTSVMVIPDFEQLPDTLEKLLDSNYNISIFHEETNFQELLEGLFKMYSNIFNINTISKLYPKFNFDHPMITIDAAELNDNVFLADTAHLNIXFLYHVLDIEGNPLIVVHPFEGANIISYYGTFFVEVHLEKVAVILLRIHSSGLYEDAEKTFRHERKLSALRKIRMSSLE
>CaugIr390P
MLYISSCFCTKMTLKDKNIVEQNVIMKIVKMEAEVFNSGVTFLSSIKNSTIFEVTRLTQERYIPTKSYWLKRGTDYGHSYDKELFGHDIHQFANRRSNSSDLVFVKDIEIWFKHRYGFILIQHQYMCCRGKEVRDRFVLIGNNETDQTAKMYGGTRNIKFFMYLKQISEYMFSLNTLNVFDGVKTNFKLNYLFNQQNDECNWPQKLFFDWSGNFQNQNILFTAFYIGKFGELIRHYLNGTAKSRSRQYSMFSSDIVIHTNYALTANNFRCNPYYHSAYFKYNSFGFGTRTPRAYIKTFGQYVRAFTNLQWGLVVLANILFLFASKCLLHHERFDTLLTEYILKPFLQYQVNIKAKLWKWMMFFLLWAEMLFILSVIYNGRFTSIMVIPDLEELPNTFKKLLESNFNVIFFGDEVTFEITIRIFGKMYPSTFNNVTISKLYPRFKFNPTKLTIDVTELDHNVFLSDTFHLSDFLYQLVNYDGKSLIAVHPFEDVHFIAYYGTITAQSHNERVALLVLRIHSSGLYEHLLYIHEHCVNKLSALSKIRQSFLDHALNENTPTLSSTFZRDFYNFHCFYYYYKYRVYCGVCLELRYLMIYDQNCNWRCL
>CaugIr391
MFSQEIFVNIILVISSGACAMLELKDRNKAEQTSMMKIVKNEAEAHNAGVTFLSSIKNSTIFEVSRFTQQMYVPTKSYWLKRTTSKISSYDKEIFGHNIHHFINRRSISSDLVFVKDIEKWRYPGYGYTLIQHQYMCCRGREVRDRFVFIGNNETVEAAKTYGRTRNIKFFVYLKQTSELNFSLNILNIFDDGNADFKEVVFFNQQKYEYISWPKKLFFDCSGNFKKHSLVFTSKDMNTISRLLAEYLNATAEPISKRHTFASSSIVNCNYLLRARNSLCSDTYHSGYFRFSGYGIATRIPKSYIKTFEQFVEAFTTFQWGLIILANISFLLLSKYIFNQERVDFIVIYYTLNPFFQCHLNIKSKVWKWKIFILVWSEIIFILSVTYNGRFTSVMVIPDVEELPDTLDKLLGSKYNVIVFGDKTNTKLLLNQLANMFPNAFNENIIWKLYPRFKFNHDMFNINETEFEHNVFLGETSHLSNFLDYVLNSEGKPLIAVHPFEGVHVISYYGTFTAQSHKERVTIFFHWFHSSGLYKHVIDIDQHYYEKLYALSKLRLNSNENVSQKKVCPLYLLHFKGTFVIYFVSIIFQFSVLFLEYYILGFSL
>CaugIr392P
MFYQNVCQFLLLFVLSCSSEKFKLLNNKEAEQNVIMEIVKMEAEACNSGVTFLSSIKNSTIVEVTRLTQERYVPTKSYWLKQSSYNHGSYDRELFGHDIHQFTNRRSNSSELVFVKDIEKWYVPGFGYFLVQHQYMCCRGKDVMDRFVFVGNNETADTAKAYGSTINIKFFMYLKQTSEVNFSLNTLNIFDGENADFNQVAYYNQNEDEHTFPEKLFHDWSGNFRKQNMIFLSRQRSEIDNLLSKYLNATGNTIDETNAFKTPGVVFQNYFLRSKERACTVVHHSAYFKFTVYGVATRIPKIYVKTFGQYVQSFTSLQWGLILSAIMFSLCASKCIFAHECVDTLLIEYLVRPIFQWQVNINAKLWKWKMFLLVWVEMIFILAVIYNGRFTSLMVVPDREELPDNLEKLLETDHNIACLRNEEDSIGILNDLQRTFPNSFNDDTVYKLSPRFKFNHVPDIYASALEKTVILASTSALNVYLYYLLDSEGHPLIXVHPFEDVHLVFYYGTVAAQSHKERVAMILLRCHSGGLPEYRTGMNKHSDKLSGHANMKRRSLGNDPNSKVNPLTLEIFKGIFIIFFTFTSCSFGMLLVEIKSVI
>CaugIr393F
MSSLKVYLTLIIVIISSCFCMKLKLMCKSDAELAVMMKIVKMEAESYNSGVGFLSSIRNSSIFEITKLTQERYVPTKSYWLKRNTNYLGFYDRELFGHDIHQFTSRRSNSSDVVFVKDIEKWYFPKCGFIFTQHQYMCTKGKEVRDRFVFVGNNETSQTAKAYGITRNIKFFIYLKQMSHYNFSLNTLNIFDGAETDFHEISFYNQQTNDLEGTTNVFHDWSGNFKKQHIMFKSGYIGEIDWLLVNYLNATANIRSKTTSEITSNILNGDYILSPTDFPCSHIYHSVYSKYSGYGIATRTPKPYVQMFRQYVKAFTLFQWCIIFFAIIVFLFTCKLLLSNESIDTIVIEFILKPFLQCQLNIKTKLWKWKIFILLWAEMIFILSVIYNGRFTSAMVIPDLEELPNTLEKIIESNFNISLFQDEVVGNALMSVLIGMFPQNFRKATISKLYPRIKFNHDMFTIHPTELDHFVFLSDTSHLERFLHFVLDSDGTPLMSVHPFQNVYLIAYYGTATAQSHKEKVEIFILRVHSIGLFEAALNKALHNEKLSKLTQIRPTSLQNIPSRKVHPLSLLHFKGLFVIFSVSLMSAFAVLFTEFCSELFSNRNLSTIR
>CaugIr394
MYFQKVLGIFIVYVSPCICTILKLRNKNEPEQNILMKIVKMEAEVWNSGVTLMSSLKNSTIFEMSKLTLERYVPTKSYWLKRKANFVESYHKELFGHDIHQFTNTKSNFSDLVFVKDIEKWYDSQFEYAMTQHQYMCCRGKEVRDSRFVFIGNNETSHTATVYGRTKNIKFFIYLKQTTDNTFKVILNIHGLEENYFSKIEFRNQQEDKLPKKLFFDWSGNFKKQNIFFSSRHFGTVGRFLYQYLNATPNLFTENELFSNTDVVNINYILDVADSPCGIVHHSSYLKFTGYGIATRIPKPYIKTFGQYVKAFTTLQWGLILLASVLFLFSAKFMFTSERVDTLLIEYILKPFLQCQVNIKTKLWKWKIILLFWCEMVFVLSVVYNGRFTSAMVIPDLEELPNTLEKILDSNYNIMLFYDEIGGKNLIGGLADMFPSTFNSDTISNLNSRYKFNHPMFALDESELNNNIFLADTSDLYNFLYIVLNSEGNPMIKVHPFHDVHLIGYYGTYTAQSHTEKVAEFLLRIHGSGLYIHTLDFGRYYSKLTALARIWRSSLGIVPQKNKVNSLSLSHFKGIFIIFFLSIVFVFVFLLLEVCSAV
>CaugIr395
MVSQKVWRIILLIISSCAEVKLIKSRDKTVAEQNVMMKIVKKEAEQKNAGVTFLSSIMNSTIFEVARLTQERHIPTKLYLLKRRASPYSGYDKELFGHDIHQFTNKRSTSSELVFVKDIENWYSPGYEYILTQQQYMCCRGRDVRDRFVFVGNNETSHTAKTYGRTRNIKFFVYLKQTSGTIFTLNTLNIFDGVDADFVQIAVYDERKDIYNSPKVLFSDWSDNFKQQNIIFMSQHFDTFMILLSNYLNATAKPRSKEISLLTSSVVICNYVLRARKSSCGTTYHSAYTLFTGYGIATRTPKPYIKTFGQYVNAFSKLQWCLLLSSIVLFLSASKWLFPQESPDSILIEYIMNPFLLCQLNIKTKLWKWKIFLLLWGEIIFLLSVIYNGRFTSIMVIPDLEELPDTLEKLVDSDYSLTLFQGEAEVSRMIPDLIKTFPNTFKNETMSKLYSRFKFNHPMFTMDTSELERNVFLADTSHLSNFLSTVLDFEGNPLIALHPFEDVHLITYYGTLFAQSHKEKVATILHRIHSSGLYGIGLRTYHYRNIIEVLSEIRENFDDDLSLRNVNPLSLFNFKGIFIIIVLCTIFGFVVLFLEFFFL
>CaugIr396P
MSSLSPIPILMTFIFSCFCVELKLMRENEAEQNVMMEIVNIEAEEYNSGVTFLSSIKNSTIFEVTRLTQERYIPIKSYZLKRGSGALGRYDKELFGHDIHQFTNKKSNSSDLVFVKDIDNWYLRTFRHPYIYTQHQYMCSRGGEVRDRFLFVLNNETEQIARKYGETRNIKFFLYLKELSDNTFTLNSLNIFEDQHTGFQIISFYNQQIEEHQWPKKLFHDWSSNFKKQNIVVMGAKDNIIIKTLMLYLNATAKLKTKKDNIFYKSNVNFNYMMRSDEYPCNYQHQSAYLHFTGYGIATRIPKYYVKTFGQYIQAFTSLQWGLILLINIFFLFVSKSIFYHERVDTLLIEYTLKPFLLEEVNIKAQLWKWKVFILFWAEMVFLLSVIYNGRFTSVMVVPDLEKIPATLEEILKSDFDLIFFKSEKKIRILLNIFLAELFPNTFKLNIISKLYPRSKFNRTMQSVNASELQNNVFFSDITHLSTLLYELLDSDGKPLIDLHPFEDVNLVGYCGTHTAQSHKERMALYLLRIHSSGIYKNRMDIYFRERRLISLTKARLSSFENVAPKKLHALSLKHFKGIFIIYFVSITLSFTVLFMEVSYVI
>CaugIr397
MVSQKVWRIILLIISSCAEVKLIKSRDKTVAEQNVMMKIVKKEAEQKNAGVTFLSSIMNSTIFEVARLTQERHIPTKLYLLKRRASPYSGYDKELFGHDIHQFTNKRSTSSELVFVKDIENWYSPGYEYILTQQQYMCCRGRDVRDRFVFVGNNETSHTAKTYGRTRNIKFFVYLKQTSGTIFTLNTLNIFDGVDADFVQIAVYDERKDIYNSPKVLFSDWSDNFKQQNIIFMSQHFDTFMILLSNYLNATAKPRSKEISLLTSSVVICNYVLRARKSSCGTTYHSAYTLFTGYGIATRTPKPYIKTFGQYVNAFSKLQWCLLLLSIVLFLSASKWLFPQESPDSILIEYIMNPFLLCQLNIKTKLWKWKIFLLLWGEIIFLLSVIYNGRFTSIMVIPDLEELPDTLEKLLDSDYSLTLFQGETEVSRMIPDLIKTFPNTFKNETMYKLYSRFKFNHPMFTMEASELEHNVFLADTSHLSNFLSIVLDFEGNPLIALHPFVDVHLITYYGTLFAQSHKEKVATILHRIHSSGLYGIGLRTYHYRNIIEALSEIREKFEDDLSQRKVVNPLSLFNFKGIFIIIVLCTIFGFTVLFVEFFCYNKSPEAGGTLL
>CaugIr398
MMVSQKVWRIIFLIISSCVAVKLIKLRDKNVAEQNVMMKIVKKEAEQKNAGVTFLSSVSNSTIFEVARLTQIRYVPTKLYWLKRRASLPSDYDKELFGHDIHQFTNRRSSSSELVFVKDIENWYSPGYGYILTQQQYMCCRGRDVRDRFVFVGNNETSQTAKTYGRTRNIKFFLYLKQTAITLFTLNTLNIFDGVVAEFVQIAVYDELEDIYNSPKVLFSDWSNNFKQQNIVFGTSGRFDTFMILLSNYLNATATPRSKYVSLLTSSVVNSNYVLQGRMSPCDMTYHSAYSLFTGYGIATRTPRPYIKTFGQYVNAFSKLQWCLLLLSIVLFLFASKWLFPQESPDSILIEYVMNPFLLCQLNIKTKLWRWRMFLLLWGEIIFLVSVIYNGRFTSIMVIPDLEELPDTLEKLVDSDYSVTLFQDEAEVSRMIPDLINRFPNTFKNETMYKLYSRFKFNHPIFTMEASELVHNVFFSDTAYLSNFFSIVLDFEGNPLIAIHPFEGVHLIVYYGTLFAQSYKEKVATVLHRIHSSGLYGIGLRIYHYLNIFETISEIREHFDDDLYPRNVNPLSLFNFKGIFIIFSLCIIFGFIVLFVEFFCYSYVCTRISK
>CaugIr399
MFHVHKIFGILILLIPSCFGVELKTFDKKEAAQHVIMRIVEAEALKSGVSFLSSIKNSTIFAVSKLTQERYVPTKSYWLKRATVRRSSYDKDLFGHDIHQFTNRKSGLSELVFVKDIEKWYNPDFGYTLLQHQYMCCRGKDVRDRFVFVGNKETYHIAEDYGRTRNIKFFLYLLQTSETNFTLNSLNIFDGERTGFKEVGFYDQQKYTYSWPKKIFEDFSRNFKKQNMALSYVDTTTKLLSHYLNATAIVRNKNHSVFSSSIVKSDYVLQAKQFSCSFTYNLVYNRFTGYGIATRSPKPFIKTFGQYVRAFTGIQWFLLLSAIIFFLLASKCIFNHKRVDTLLIEYVLKPFLQSQLNIQAKLWKWKLFLLLWAEMTFILSVIYNGRFTSVMVIPDFEELPDTLEKLLQTNYKIILFHDKATANRTIMGLSEMFPNSFNRDIVFKLQFRFKYNHAMYTIDATELENNVFLAGTSHLNNFLYSVLNSEGKPLISVHPFEDVHIISYYGTVTAQSHAEKVTSFLLRFHSSGLYEYILEIYHHLEKLSSIFRIRKSVLKNASVRKENPLYIFHFKGMLIIFFAFIVFAFALLFAEFSVSLHV
>CaugIr400
MLSLKMYFTNILHISSCFCLQLQLYSRNEMEQKIIMRIVKKEANAYNSGVTFLSSINNSTIFEVTKLTQERYVPTKSYWLKRYAYYFEWYDKELFGHDIHQFTNRRSNSSDLVFVKNIEKWYYEGYGYTLTQHQYMCCRGKEVRDRFVFIGNNETTQTARIYARSRNIKFFLYMKQISEYSFSLNTLNNFDGKEADFRRIAFYNQQNDENYNWPMKLFYDFSGNFKKQYIMFTSKNIGGIERLLVNYLNATAISSSNIYFFTSVSMVNANYMLFATDKVCNPYYHSTYDCFISYGVMTGIAKTKTKTFRQYLKGFTNFQWVLILLISIIFLSTSKYLFNIELVDILLISYVFEPFFTYQLNIKTKIWKWKMFLLLWAEMVFILSVIYNCKFTSVMVIPDLEDLPNTLEKILKSNYNIIFFHDQITVNKLMNMLIQLFPNNFKFDIILKLYHRFKFNHAMNTIDASELENNVFFSDVAYLNKFHYSVLDSDGKPLVIVHTFEEVHIASYYGTITGQSHKEKITEFLLRIHCSALYEHIKDIHNHFDKMSAVSKFKFSSSDKVPKRKVNPLSLLHVKGILIICFSFCVLALTLLLLELLSEK
>CaugIr401P
MQFSKPSLILIVFLSLCVHTNLELLRKNKAEQNMMMKIVKMEAEEINSGVTFLSAVKNSTIFDVTKLTQEKYIPTKSYYLKRPPKYLKKYDRKLFGHDIHQFTNRRSKSSELVFVKDIYKNGIFLYTDIYZYINTCAVGAEKZETFVFVGNNKTSQIAKEFGSARNIKFFIYLQKTSDYSFSLNTFNIFEGGNANFQQIALFHQERNEEYQLPAKLFYDWSKNFKKQTINFVLPGFDLVTNLLSDYLNATEKLASLFDLFPSVSSNYLLHASKYPCYNVHHASYYAFTGYGLATRVPKPYIKTFKQYTNSFTNLQWGLILTANIFFLFASKCLFKHERVDTFLFEYILKPFLQCQVNIRTKLWKGKIFLLLWAEMIFIISVIYNGRFTSVMVIPDLEELPDTFEKILKTHFNITFFEDKETALAIINEFIGRFPSIFNNYTILKLRQRFNFNHARFTIDAVELQDNVFLSDIFQLSVFLNTVLDWEGXPLISIHAFEGVQLVTYYNGTFTAQSHFENIAVFLLRFHSSGILEHIIEAENYLDKLNAIAEMRLNLLENGISHRKANPLSLVNFKGIFIIFFVSITCSFTVLLVEFCYSGIFTFNNV
>CaugIr402P
MFSIKVTPVIILFISSSFCVKLKPFVSTKVEQNVMMEIVKTEAESCNSGVTFLSSIKNSTIFEMTRSTQKRYVPTKSYWLKREAIEFADYDRELFGHDIHQFTNRRSNSSELVFVKDIEKWFPGYGYTLTQHQYMCCRGKDVRDKFVFVGNTKTDVTAKAYGGTRNIKFFIYLKKTSEFTFTLNSLNIFNGEKADFEEIVIFDQLKSESLPPKILFRDWSKNFKKQGIVIWSNGNFKIDEMLAEFFNATIKPRMNRNAYLFANVVNNNYLLRASAGFPCSATHHSGYIQFSGYGIATKIPDHRAKTLGQYIKPYSNLQWALILLACTLFLLTAKCLLNQERIDTLLFDYILQPFLQWQVNIKLKLWKWKILFLFWAEMTFILSVIYNGKFTSDVIIPHLEELPDTFEKVLESDYNVAFFFNEINTKSLFVRLINMFPRAFNNETISKLYPRFTYNYFTITVEDLRHNVFFSDTSXLNKLWYYRLNDEGDPLFTIQYFKDVHVIAYYGTFTAQSHSERVAVFILRLHNGGLYTHLVNVNLNFYKLTALKNVRLNALKNVPLRKVNSLSLLYFKGAFIIFFVTLIFAFVVLLIE
>CaugIr403P
MGETENFLNMIFSNIFTNRRSNSSDIVSVENIEKWYVTGYGFSLTEHQYMCCRGKEVRDRFVFVGHNETSQIAMAYGRTKNIKYFAHLKLADYTFSIHILNVFDGKEAAFQEIVLRQQNDIWVGELFHDWSGDFKKQNIVFTSLGHFDQLLAHYLNATAWPQFGEISFAST*LPMLITYCDREVFFAIYFTIHLIFNSLAMTLQHEFPKRVIKTFRQYVQAFTGLQWAILLFALIFFTFASKCIFLQECVDTLLVEYILRPSFQYQVNIKTKLWKWKCFLLFWAETVFILSVIYNGRYTAAMVIPDLEELPDTLEKRLESNVTIQHISLDRINGVLLMELSEMFPNTFNNMTLSKLYPRFKFNPIIINLDAVDFEQNVVLADSTFLSVYLYTVLDSEGNPLIAIHPFEGVHLTVYHGTITAZPHKERVAVFYLRVHQVGLIQRVLDATNHYLKLSCLNKVRLNSLDSIPPRNLSPLTFMHFKGIFIISFISVLSSFAVLLMGLFFSSTVYKYELICRSFMCWEVKQIN
>CaugIr404
MRTYCISVLLFLTLFISSLLCTNFKLRYKKDAEKEIMMKIVKKEAVAVNSGVTFISSVKNSTIYAVTRLTQERYVPTKSYYFKRGVITYPDDYDRRLFGHDIHQFTNRKTLSSELVFMKDIENWYNHGPYQYLLVQHQYMCCRGKEVRDRFVFVGNNETSHTAESYGTMKHVMYFVFLKQISAYNFTINTINVFDGEMADFIPTQFYNQEVGEFNWTGKLFYDWSGDFKGQGIALMDELSDELHDAIGKYFNATLRTANGVAAHAVPIVRADYVLRKPKNHVCTLNYHATYYDLNGFAIATRTPKHYFKTFKQYTTAFTPVQWGIILLAIALFTLTTKVLFNNNFDFLLLEYTLKPFLQCQVTIRAKFWKWRFFILFWAEMIFIVSVVYNGRYTSIMVVPDFETLPKTFEEVAGTNFRMNYFFDATYTRKFIHYLTIWFPETFKHADYDKLIKNAVFDHPRLTLNVSSELENNNVFFCDVNNFKRMLRVCVDYEGNSLAVLQTFERARITTYFGTVYGQVHVEKLAKFYLWTHSSGWYRQVYNIKQNMQKVAAVKDVQLKALRENSAPVKVKPLKLKQFEGIFIILFFSLFLALVSFLVELCVF
>CaugIr405
MLIVKIQQWIIIFAFCLPVVSTLTVLPTNIAEQNVMMKIVKMEAEACNSGVTFLSSINNSTIFEVTRLTQERYIPTKSYWLKRRTIQSKHYDRELFGHDIHQFTNRRSNSSDLVFVKDTSQWTDNWGYIRTIHQYMCCRGKEIRDRFVFVGDSDTEDYAKLFRMTRNIKFFIFLKEEIENVFTASKLVFDDSVIDRFNFQTVLLYDHRFSRFKLLKKLFGDESAGNMNGNKIHFYSDSFVNNLIAKYLNGNKEIGHLWNHAYRSSMSLINANYILHKKSSACGMTYHSVYFSFNGYGIVTKTPNPISRTFGKYVKAYSNLTWGLLLTVNVLFLATVKYLFSGRSLAFFVIAYVFKPFFQCQINIKVKKWKYYILFWAEMIFILSVIYNGEYTSNMVVPEYEELVDNLDKLINSNYKTNFFAAKGTVENSFEIFHRKYPHVVKSDSFDKLFQNSKSQFNHPEYIYASELQNGVFLGDTNHLNMFKCCVLDFEGRPQMIVHSLKDIKILGYYGTMFAQPYLEKLTNLILRIHGSGSSKQYEDRDNNQYKLRTMTYIRSNILASGVQPKKVFPLVLFQFNGIFIISMVLISSAFVCLVLEIFIVQYGRTRYTYPFAFLK
>CaugIr406
MKLPMYIWVIYITMPCYCFVQRSLLTEQEQIYESIIDVLKCYQSRNHSVTIIFNFPNVPQCVHHYLFQVTWIPSKMYTVWKTGTQRWPSLRRNPAPQRSGLLQEIVFLGSGYQVRSMYSDILYEYGFKRPKYISDKFVILTTEVRELTNITANQKGITQPEGTVRGSFGSMYKYLLIINLISKRRMKLFFICWFCRKGHVTFIDVGDFNIKELPRDLNIFPDTTLNLNGNQYKVDGTRNKYFVEYCMQYMNFTPVTLKLNLVTVDFETPIVYFKTLPESVSYSSATGTGKLIFATKYPIEVYRPYKLLSKLLSTESWIAILVSVLIVFIFLNIKIYALGKPSYVLVEYLFKPLFLDEINIPHGRALPFLQLWSFMILVMTTILKAKYTEVMTQKDYEDQPESFTDLVKQNYISETPMSTNQFIGYFFLENQATMSLIHKTWKRKLKNEESVTSHLLQLKHNKSLAVLADFKTLEMYRDYEAKTPLGNSYIKLHYPPETTQTFIGIKVFGFTVETETFFKCASKFIASGKPTVKQMILEMNEKQLAVLYDQLKKSLQQGIPLPSGVDKLNLLTVMNGFLLLAIFGVFSLLAFIKEIIQFHISGKVNARK
>CaugIr407P
MKLPVYIWVIFITIPCYCFVQRSLLTEKEQIYESIIDVLKCDQSRNHSVTIIFNFPNVPLCVHHYLFQETWIPTKMYIVRKAGTQRWFSLRRNPAPQRSGLLQEIVFLGIGYQSRSMYSDILYEYVSKRPKYNSDKFVILTTEMRELRYITAIQHGNIQPEGTVTGSFGSVYKYLLIINLISKRRMKLFFICWFCHRSHVTFNDVGGFNLKELPRDLNIFRDTTLDMNGNEYKVDGTRNNYFVEYCMQYVNFTPVSPKLNMVIVDFETPIVFFKNLPDSVSYSSATGTGKFIFATKFPIEVYREYRPYKLLSKLLSTESWILLLVSVPIIFIFLNNKLYTLGKSSYILVEYIFKSLFLDEINIPHGRALPFLQLWSFMILXDTTILKAKYTEVMTQKDZEVQPESFTNLVEQNYISETPMSIYQFLGYFFLENGTTISLIKKTWKRKHTEDESVASHLLQLKHNKSLAVLADFKTLLRYRDYETKTPLGNSYLKLHYPPETTQTFIGIKVYGFNVETETFFKCASKFVVSGKPTVKRMILEMNEKQLAVLYDQLKKSLQQGIPLPSRVDKLNLRTVMNGFLLLAIFGVCSLLAFMKEIIQFHIN
>CaugIr408
MMNLSMYIWMIVITMPCYCFVQRTLSTASEQIYESIIGVLKCEQSHNHSVTIIFNFPNVPRSVHYFLFQEAWIPTKMYTVWKMDPKSWLSGRWNPAPQKSDHLKEIIFLDGGYQGKSIYFDILVHYVSKRPKYNSDKFVILTTEMRELRNITSNQKGNIQPEGTLFGSFGSMYKYLLIIYLVGEGRVKLLFICWFCHRGHVTFNDVGDFNLKELPKELNIFCDTTLNMNGNQYNVHDARNNYFVNYCMRYMNFTTVPMKAQMGMVLLDFKTPIGYFKGVSYKFLYSSATGTRKLIFATKSPIEVYRPYKLPSKLLSFESWIAVVVSVLIVFIFLNIEIYALGKPSYVLVEYVFKPLLLDEINIPNGRALPFLQLWSFMILVLTTILKAKYTEVMIQKDYEDQPESFTNLVEHNYISETPMSIFQFVGYLYLHNKTTESLILKIWKRRHAADESVTAHLMQLKHNSTLAVLADDKTLERYRDYETKTPLGNSYIKLHYPPETTQTFIGIKVNGLTVETETFFKCASRFIVSGKPTEKRMILEMNAKQLSVLYHQLKKSLQQGIPLSSGVDKLNLRTVTNSFVLLAIFGACSLLVFVKEITQFHINW
>CaugIr409P
MKFLVYILLVVNVMKYQCFVKQTSLTKEERTYESIIGILKCEQSRNHTVTIIFNFPNVPQNVHHFLHQEAWIPTKMYALSKPKSKHWPDSRWSSSSQRFTFSQEIVFIGGLNRETAMTDYYNRLHVHIEKIPKYISDRFVILTTGQNPMNITEFKQPGDLSVISNSLTKYLLIVNFVAMDDVELISLCWYCQIGHVTLKIIGTFQVKEIPTDLPIFLDTTLNFNGSTYVVDGESTNYFADYCSQFMNFTPVSSGYANAVFETPIVYLPGNSLMYYYSSATDNVQLIYATKYPLEIYKPYSLPLKLFSYQSWIAIIISVVFVFLFLNNKLYTLGEPSYILVEYIFRPLLSTEINIPEGRALAFLQLZSFMVLVFTTILQAKYTEIMTRKDYEGQPESIAELVQQDYTSETPLSVNQLIGYINNENSETRDLIYKTLKTRHFYEESMSTHLHNLITTSKLAVLDNDKNLVRYRDYETRTPLGNSFIKLHYPPETTKTFTGVRFSIFTIEADRFSKCALMFCQSGKPTEKQLLLKLNEKQLHVLSYSIKNSVEQKLHMSTKNEKLNLKNAMNGFVLLGIFGSFSTLVFLTEISHFNIKSCIVIS
>CaugIr410P
MKFLVYILLIVNVKKYQCFVKQTSLMKEEQKYESIIGILKYEQSHNHTVTIIFDFPNVPRNVHHFLHQEAWIPTXKMYTLSKTKSKDWPDSRWSSSNQRFTFHQEIAFTGGLNSETAITQHYERLCIHIVKRPKYISDRFVILTTGQIPMNLTAIZEQIRQPNGDRTIVSTSVLKYILIVNFVAIEDVELISLCWYCQKGHVTLRIIGVFHVKEIPTDLPIFSDTTLNFNGNPYKVDGESTNYFADYCSQFMNFTLLSSTYTNAAFETPIVYLKGNSLMYYYSSATDNVQLIYATKYPLEIYKPYTLPLKLFSYKSWIAITLSVVFVFHFLNIKLYTLGEPSYILLEYIFRPLLTTEINIPDGKALSFLQLWSFMALVLTTVLQAKYKEVMIQKDYENQPESLEELVQQDYTSETPMSILPFVGYMHNENRETRRLIYRTLKRRHMFEEQMSTHLQNLINTSKLAILDSDKTLVRYRDYETRTLLGNSFIKLHYPPETTKTFIGIRFSLITIEAERFSKCALMFCQSGKPTEKQLLLKLNEKQLHELSYLIKNSVEQKLQLPTKTEKLNLKIVMNGFVLLAIFGSLSILVFLTEHFNIKN
>CaugIr411P
MKFLIYILLIVNVMKYQCFVKQTSLSKEEQKYESIIGILKCEQSHNHTVTIIFNFPNMSRNVHHFLHQEAWIPTKMYTASEPKSENWPDSRWSSSNQRFAFHQEIVFIGGLNSEAAVTDYYERLYIHIVKRPKYISDRFVILATGQNPMNLTEIQQQILQPDGELTVMSNNVLKYLLIVNFVAMDDVELISLCWYCQKGHVTLQIIGAFHVKEIASDLPIFSDTTLNFNGNPYKVKGESTNYFADYCSQFMNFTLLSSGFTNVAFETPIVYLSGSSLMYYYSXATEYVKLIYATKYPMEVYKPYTLLLKLFYYQSWTAIILCVVFVFLLLNNKLYSLGEPSYILVEYILRPLLKSEINIPEGKALVFLQLWSFMALTLTTILQAKYTEVMIQKDYEDQPESIEELGQQDYTSETPMSILPFIEYINNENRETRRLIYRTLKRRHMFEEQMSTHLQNLINTSKLAILDSDKTLERYRDFETRTPLGNSFIKLHYPPETTKTFIGIRFSLITIEAERLSKCALLFCQSGKPTEXQFLLKLNEKQSHELSYLIKNPVEQKLQLPTKTEKLNLKIVMNGFVLLAIFGSLSTLVFLTEISHLNIK
>CaugIr412P
MKLLVYIFLIINVMKYECFVKQTSLTKEEQTYLSIVSILKCEQFHNHTVTIIFNFPNVPRNVHHFLHQEAWIPAKMYTLSKYRSEHWSDSRWISSNQRFTFFQEIVFISGLNRETAMTDYYDRLYTHTATRSKYISDRFVILTTGQNPMNLTVIQQQIVQPDGDLFSVGSSNSKLKYLLIVNFVAMDDVELISLCWYCQIGHVTLKIIGIFHVKEIPTEIPIFSDTTLNFKGSPYKVGSKSTNYFADYCSQYMNFTLLSAEYTNAIFETPIVYLRGTSLNNYYSXATDNVKLIYATKYPLEIYKPYTLPLRLFSIQSWIAIIISVVFVFLFLNNKLYTLGEPSYILVEYIFRPLLSTEINIPDGKALPFLQLWSFMVLVLTTVLQAKYTEIMSQKNYEDQPESIAELVQQKYTSETPMSILHLVAFIENRETKSLIARTLKRRHYYEEQMSTHLQNLINTSKLAIFDSDKIFLSRYRDTKTPLRNSFIKLHYPPETTKTFIGVKFALITIEAERFSKCALMFCQSGKPTEKQLLLKLNEKQLHELFIKTSVEEKLQFPTKTEKLNLKITMNGFLLLVIFGTFSTLVFLTEILHFSIKS
>CaugIr413P
CVIFSIRFLANRVEIRKLLNLFLYIWLIFNAIQSRSFVKLTSLTKEEQTYESIIGILKCEQFHNHTVLIIFNLLNVPLSVYHFMHQEAWIPTKMQSFSKPKSKSWPDSRWSFSNQRFTFFQEIVFIGGVNRGTELTEYYGRLFEYILKRSKYIRDIFIILTTGKDPMNLTLLQEQIPQPAGDSSLVLTSFFKYLLIVDIAAVEHVQLISLCWYCQNGHATLERIGIFHVKEIPNDLLIFSDTTLNFNGNPYKVNGVVTNYFVDYCSQFMNFTFLSSGNTNAVFETPIVLLPGYSCHFYYSSATDSVKLIYATKYPLEVYKPYKLPLKLFSYQSWIAIICCVICVFLFLSNKLYTLGEPFYILVEYIFRPLLSTEIHIPEGKALPFLQLWSFIVLVLTTVLQVKYTEVMTQKDYEDQPERLAELVQQEYITETPMSLLQFLGYINNENRKTRDLIYKTLKRRHFYEESMSTHLQNLINTSKLVILDNDKNLVRYRDYETRTPLGNSFIKLHYPPETTPTFIGINFFYASIEAERFSKCALMYCQSGKPTEKLLLLKLNERQIHDINYFMKNSVEQKLQLPAKTEKLNLKTTMNGFVLLVIFGSFSILVFLTDVSHYHVKSKPQYF
>CaugIr414P
MKLLKYIWLFANVIQCRGFVEHTLLTKEEMTYESIIGILKCEQSHNHTVTIIFNSPNVPRNVHHFLHQEAWIPTKMYTFAKRTSQRWPDSRWSSSNQRCTFSQEIVFIGVVNRETVMTDYYSRLLVHRARSKYINDRFVILITGQNPINLTVNQEQIPQPNGDNTIVSTSVLKYLLIVNFVALDNVELISLCWYCQKGHVTLKIISVFHMKEIPSDLVAFSDTTLNFNGNPYKVNGDSTNYFAEYCSQFMNFTLLSSGETNVLFDTPIVYLGSSSLLYYYSSATDIVKLIYATKYPREVYKPYTLPLKLFSYKSZIAIIISLLFVFLFLNNRVYTLGEPSYVLVECIFRPLLSTEINIPDGKALRFLQFWSFMLLVLRTVIQAKYTEVMTRKDYEYQPESIAELVHQEYISTTPMSIFQFMGYINNENRGTQILIYGTLKRPIHWDAELMSTHLQNLINSTKSAILDSDKNLVRYRDYEARTAIGNSLIKLHYPPETTPSXTGNHAIIASIEIEKFSKCASMFSQSGKPNENSYLLKLNEKQLHTLSYFIKNAVEKELQFSTKTEKFNLKTAMNGFVLLGIFGTFSAFVFVMETLHFHMKRW
>CaugIr415P
SKRKSQRWPDSRWSSSSQRFEFSEDIVFIGVVNREALMTDHYSRLLVYKAKRPKYINDRFVILITGQTSINLXQIRQPNGDRKIVSTSVLKYLLIVNFATMDDVELISLCWYCQKGHVTLKTIVVFHVREIPSDLITFSDTTLNFNGNPYKVTGDSTNYFAEYCSQFMNFTLLSSGETNAIFETPIVYIPGNSLSHFYSSATGNVKLIYATIYSLETYKPYTLPLKLLSYQSWIAIIISVIFVLVFLNNRLYTLGEPSYILVEYIFRPLLSTEINIREEKALPFLQLWSFMLLVLTTVIQAKYTEVMTRKDYEDQPESMAELVQQEYTSETPMSIHQLFGYIMSDNGVTFTLIYGTLKRRHWDEELMSTHTQNLINTTKLAVLDSDKNLVRYRDYETRTPIGNSFIKLHYPPKTTSLLTGIRFFFATIEIERFSICALMFCQSGKPNEKZYLLKLNEKQLHALSYFIKNAVEKELHFSTKTEKLNLKTAMNGFVLHGIFGTFSILVFVMEILHFHMKRR
>CaugIr416P
MKLLDYIWLIANVIQCRSFVEHTLITKEEQTYESIIGILKCKQSHNHSVTIIFNSPNVPRNVHHFLHQEAWIPTXMQSLSEPKSGHLPDSRWSSSNQRFTFFQZIVFIGGVKGETATTKYYDRLLVHMLKRSKYMRDRFVVLTTGNDLINLNVIQEQILQPAGHHSMATTSFIKYLMIVNFVTVEKVELISLCWYRQRGHVTLKTIGIFHVKZIPTDLHVFSDTTLNLYGNPYKVNGASTNYFAHYCSQFMNFTLLTSGDINAAFETPIVYLPSFSLQYYYSHATDNVKLIYATKYPQETYKPYTLPLKLFSYQSWIAIIISVLFVFLFLNNRLYTLGEPSYVLVEYIFRPLFSTEINIPDGKALLFLQLWSFMVLVLTTVLQAKYTEVMTQKDYEDQPESIAELGQQEYTSETPMSVLQLXGYINNENRETNILIYRTLKRRHMYEEHMGTHLQNLINTSKLAVLDSDKNIVRYRDYETRTPFRNSFIKLHYPPETTSSFIGIRFGFATIEAERFSKCALMFCQSGKPTEKQLLLKLNKRQLHALSSYIKDSVEHKLQFSTKTEKLNLKTALNGFVLLEIFGSFSILVFLTEISHFNIK
>CaugIr417P
MKLLVYILLIVNVMKYQCFVKQTSLTKEEQTYESIIGILKCEQSHNHTVTIIFNFPNMPRNVHHFLHREAWIPSKVYTLSKPKSQRWPDSRWSSSNQRFTFSEEIVFIGGLNKETPMTEYYTRLSAHIAKRPKYISDRFVILTTGQNPTNLTEIKQPDGEFSSMIINSLTKYLLIVNFVPMDVVELISLCWYCQKGHVTLKIIGIFHVKEIQTDLPIFSDTTLNFKAGPYKVDAGESTNXSATDIVKLIYATKYPLEIYKPYTLPLKLFSYESWIVIIISVVFVFIFLNNKLYTLGEPXYILVEYIFRPLLSTEIKIPEGKALPFLQLWSFMVLVLTTILQAKYTEVMIQKNYEDQPESLAELVQQNYTSETPMSLQQLVGYTNNENGETNRLIDRTLKRRHWHEEQMSTHLQNLINTSKLTVLDSDNNLVRYRDYETRTPLENSFIKLHYPPDTTKTFIGVRINMITIEAERFSKCALMFSQSGKPTEKQLLLKMNEKQLHELSYFIKNSVEQKLQFYTKTQKLNLKLAMNGFVLLVIFGSFSILVFITEVSHFNIKS
>CaugIr418F
MKLLEYIWFIANVIQCRSFVEHTLLTKEEQTYESIIGILKCKQSQNHSVTVIFNSPNVPLNVHHFLHQEAWIPTKMYTLSKPKSKRWPDSRWSSSNQRFTFSEEIVFIGVVSRETVMTDYYGRFLEYKGKRSKYINDRFVILIAGQNRMNLTAFEEKIPQPTGEHTIMSTSVLKYFLIVNCVAMDDVELISLCWYCQKGHVTLNTVGVFHVKQIPTDLLAFSDTTLNFNGNPYKVSGDSTNYFAEYCSQFMNFTLLSSGDSNVLFDTPMVYLGGPSFLYYYSSATDIVKLIYATKYPREVYKPYTLPSKIFSYQAWIAIIISVLFVFLLLNNKLYNLREPSYILVEYIFRPLLSTEINIPDGNALPFLQFWSFMLLVLTTVLQAKYTEVMTRKDYEDQPESIAELVHQQYISTTPMSIFQLIGYLNNENRGTRILILATLKRPARHMDEQLMSTHIQNLINTTKLAILGSDKNLVRYRDYEARTPIGNSFIKLHYPPETTPTLIGIRFAFVSIEIESFFKCALLFCQSGKPNEKSYLLKLNEKQLDTLSYFIKNAVEKELHFSTNTEKLNLKTAMNGFVLLLIFGTFSAFVFVIEILHFHMKRR
>CaugIr419P
MNLLVYILLIVNVTQCHCFVKLNSLTKEEQAYESIISITKCDQSRNHTVTIIFNLPNVPLSVHHLLHQEAWIPTKMKTLWNTKHAHWPDSRWSSSNQRLTFSQEIVFIGGVDRETSMTKZYSTLFGYLAKRPKYIRDRFVILTTGKYPMNFTIIQQQILQPLGDLSPVYTSFFKYLLIVSFNALENVELISVCWYCQKGHVTLKQIGIFHLKKITSDLLIFSDTTMNLNGNPYKVDVSTNYFVDYCSQFMNFTPLSSRGLTNAVFETPIFYLLGSSILNHYSSATDIIKLIYATKYPLEMYKPYTLPLKLFSYQSWIAIIITFVSVFLFLNNKLYILGEPSFVLVEYVFKPLLSNQINIPDGKALPFLQLWSFMVLVLTTVLQAKYTEVMIQKDYEDQPESLKELAEREYSSEFPMSLIQFIGFMHNENKSTIKLIQRTRLHMHEEMMSTHLQNLISTSKLAVLDSDKTLKRYRDYETRTPFGNSFIKLHYPPETTPVFIGVRVTYATIEAEGFSKCASMFCQSGKPTEKQLLLKLNERQLYTLSNFIKNAIEQKLQFPTKTEKLNLKTTMNRFVLLGILGSFSILVLLIEVSHFQIKMYVTFCLNCHYM
>CaugIr420P
ESNLIDEGLTYESIIGILKCEQSHNHTVTIIFNFSNVPASVHHFLHHEAWIPTKIITIWKTESDDWADSRWSSAIQRFTFSEEIVFLGGVERDASMLVHYKMFFKHMFTRPKYISDRYVMLTTGEDRINLTDSQEYIEQPDGHHSVDIEEFLKYILIVDFASGEEVELISLCWYCDIDSGTLSTIGTFHVNKIPSDLHIFSDTTLNFNRNPYKVNGVATNYFAEYCSQFKNFTILSSRYTNAIFETPITYLRDTSMNFYYSSATDNVKLIYATIYPPEVYKPYTLSLKIFSYQCWIAIISCVVSVFIFLNNKLYTLDEPSYVLVEZIFRPLLSNHINIPDGKALLFLQXWSFMVLVLTTILLAKYTQVMIYKDYEDQLECLTKLEQQKYTTETPISHFQFLGLVYNEYEVTRDLILRLLKRRHWDEESISSHLQNLINTSNLAILDSDKNLLRYRKYETRTPLGNFFVKLHYPPETTTTFIGVRFHFATVEVERFCECISLFSQSGKPTEKQLLLKLNEKQLQTLSFFYZKISZZEITISFKNZKTQLENCYEWVYTSZNLWNFNILVLLTEVLHFYIK
>CaugIr421P
MNPLICILVIINVTQCQYFVKLTPLTKEEQTYESIISILKCEQSRNHTVTIIFNFPNVPLSVHNFLHQEAWIPTKMKTLWKTNPAHWPDSRWSSSNQRSTFSQEIVFIGGVDRETTMTEYYSTLSEHMLKRPKYIIDRFVILATGKYSMNFTIIQQQILQPAGDVSPVXSFFKYLLIVNFNVVENVKMISVCZYCQRGHVTLKQIGIFQAKEIPTDLIIFSDTTIKFNGNLYKVYGSKNYFAAYCSQFMNFTLLSSRDNTNAIFETPIFNLPGSSVFNYYSSATDXKLIYATKYPLKMYKPYTLPLKLFSYQSWITIIINVVFVFLFLNSRLYILGERSYVLIEYVFKPLLSNQINIPDGKALPFLQLWSFMVLVLTTVLQAKYTEVMIQRDYEDQPESLKELEEQEYTSETPMSLIQFVGFMYNESEVTMKLIQRTRWYMZEELMSTHLQNLINTRKLAVLDSDKTLVRYRDYDTRTSFGNSFIKLHYPPETTPIFIGVRHAYATVEAERFSKCASMFCQSGKPTEKQLLLKLNERQLHAXYLIKNAVEQKLQFPTKTEKLNLKTSMNGFVLLGIFGTFSNLVFLIEVSHFQIK
>CaugIr422P
MLSSILNFLKHFWVIFILMQCSCVIQKTSMTKEELMYESIIGVLTCKQSHNQSVTIVFNFPNVPRTVHHFLFQEHLFPTKIYSLQKTKPGLWLSSRFNPVPQRSGYFQEIVFLPSVSQFQSAYYSILQEYVNMRPKYSNDKFVLLAPGIKELRNLTTIQQGILKPDGITQGSIGSAFKYLLIIHLMDDERVKLFSICWFCIKGSAIFNDIGTFITNEIPVHLNIFADTILDLNGNIYNINGLNNAHYFVEYCLQYMNFTPVPIFKXPVVEFEAPIIYMPAHPRSTRLFYYSTVTDSVKFIFAISFPKEVYZPYTLPLTLFSYQLWICLIISIFIVFFFLNNKHFALGDLSYILVEYVFKPFFSSEISIPNGRALPFLQLWSFTILVLTTILQAKYTEVMTQKDYETQAESLRDLLDHKYSGTTPLSRSQLYGFVLIENATTRDLLLRRLKDADRMSEESMNSHLVKLKYADNVAVFVDDKTLVRYRDHETRTYLGKSYIKLHYPPETTKTFIGVRILRYSVEAVTFFRCTSRFTQSGKPTEKKMLLKMNEKQLSSLNNFTNESLQGKIELPSKVARLNLKTVMNGFGLLGIFGSFSAIIFVMELIKSFY
>CaugIr423P
MRFIKYMWMLLFVISYQCLVHKKLVTKEEQSYESIIGILKCDQSRNHSVTIIYSFTNVPRNVYYFLFKEAWVPVKMLNTYAIWNSTRRNPAPQRSNYFNDLVFLGKTANSVRPYFRLITKYFNTRPKYDKYVIIITQVNEVRXGNKQPNGNVGESIGSFSKFLLIVNFVKRDDVKLITVCWFCERGHVTFKDIGTSNGKEIKPDLNRFSDTTINLNGNSYHSDGNSAKYLVEYCSQYMNFTPLPSGPYYLAHIVFETPLICDAGLSECKSYFSSATGIAQVIFATKLPLEVYKPYTLPLKLFSYQSWITVIFSTVLVFIFLNNKYYALGEPSHILVEYIFRPLLSNEIDIPNGRALPFLQLWSFMLMVLTTILLGKYTEVMTQKDHESQPGCLTGLVNQNYSSETPFSVQQWVERLGSYNLTMKQFFYQNVRQHWSEEPISPLLIKVRDNYQTAVIADDVTLVRYRDXIVYSVETETFLRCASRFIEFGKPTVQKLLLEMNERQLSSMKKFIIKNLQQNLHVHSGAKKLNVRTVMNGFTLLAFFGTFSILVFLVEV
>CaugIr424P
MKFLRYFWVIFIFMQCLCVIQKTSMTKEELMYESIIGVLTCKQSYNHSVTIIFNFPNVPRTVHHFLFQELLIPIKIYSLQKTKPGLWLSSRFNPVPQRSGYFQEIVFLSSVNQFQSMYYSILQEYVNMRPKYSNDRFALLAPGIKELRNLTSIQRGILQPDGITLGSIGSAFKYILVIHLMDGEKMKLFSICWFCKRGRAIFKDIGIFVAKEIPMDLNLFADTTIDFNGNIYNINGLNNTNYFVDYCAQHMNFTPVPIFEKFTVVEFEAPIIYMPAHPRLSRFFYYSTVTDSVKFIFATAFPKEVYKPYTLPLKLFSXQLWICLIISILIAFFFLNNKHFALGDPSYILVEYVFKPFLSNEINIPDGRALPFLQLWSFMILALTTILQAKYTEIMTQKDYETQPESLTDLLVKTYSGTTPLSKSQFVGFILIENATTRNLLLRRLKDADHMSEESMNSHLVKLKYADNVAVFADDKTLVRYRDHETRTHLGKSYIKLHYPPETTKTFIGVKFIRYSVEAESFFRCTSRFTQSGKPTEKKMMLKINEKQLRALNNFTKESFQGKIELAPKVEKLNLKTVMNGFVLLLIVGSFSTVIFLMEI
>CaugIr425P
MLNMIITSMMSISFWCVCLILPIIQSKSKISKTELSKEELSYESIIGILNCEQLKNHSVTIIFNFPRVPKTVHYFLFNEGWIPTQMVTLWKTSTWNWPVGRWNSSPQKSGLFQNVVFLAFTFNYTYRFGIYDFLRGYLLTRPKYMNDMNIVLTNAGEMENIEKQQYGNRQPEGHALTCYSYLKYVSIIYWNSDNTVNLTSLCWFCQKGKVVFNNIEHLHMNDIPKDLTLFRDTTLDFLGSPYDSGKKKDYPFNKYCSQYLNFSSQMLSTMFYLFLYDAVISYTSDEILNDYFSTATASVKFIFATSIPKESNKPYTLPLKLFTYQSWIAIILTTMIVVVFLSNKLYGLGHZSYVVVEYVFRPMFISDINIPEGNRARSFIQLWSSMLLILSTVLQAKYTEVMTKKDYEIQPENLKELVEMNYPLYTPMGYFQISAYLITQREGVQSDLVEALAKEQESNIPIGFYLEMLKNGSRIAVLEEDVTLLKYRDYVTKTPLGTLYIELHYPNEFSRKITGIKFIELSVEFESFDKCASRYVMSGKPTEKEKLLKLHENQLKDLHDFLKSNLLYGRKLSEKRAKLTVMQVMNGFVILGMLGSVSVLVLVAEVLLFCLRR
>CaugIr426
MIDVQVICSFPSFVQTVRMCVLGQKMWIPKLLLLCLCVLYFIQSISCGMPIKIYPVVVLNRTENSNCSPIIILNKNSSIKYKADYDPKMILTTSSNKKYKTVLKQFNKQILQNSSLCYEVIIENNFLISSVYKLMLANKYCSSTTKITFHLNNGSYSTKYLMFGVIGHKPVVLNINDHSFKPSLFDEGLTSKMELDIAKNGIIHNFHEKTFKLLLNGLTYLTVYNRTGNSTHLIGGTELTKLEPLSKILNFTFDGEYTVGYYVVFENGTYGGILGKARNSPFHLALDLSPTFRRFGLVDFINIQIFEKTSFTTTFPKESFPISNLWNVFDLYIWIYLAASFLIYTITLSFIDFLKGNKISLCGIIMFLYKSLLGHSAHLDMKETHSRIIFFFWLLLFSTVLKTAYQGKWVSLMLIPSYQKMPKTFAELISEEQYKLVYAQYDALFSEILQHYSIQEKRVVRKNKGIECIKSCYSGKSACVGSIAQMLYFANYEFGSRKCGTPELFVSNDGLLPFYSTWAFSPHSPYTSTFNKYLGFFASSHSQTKLVSDTLDGIKKLNNKKSNLRCSKVKVLSLYNIAGCIVAFIFGVSISLKCFFYELRHSVR
>CaugIr427
MLNILLMLLFILYDWNYISCSAVKIETKTVILLNYGEKSNCTVIAIENANNLYPNNNNVASKIQVNIHSRKSYKTAMRNINKQVLQRSAMCYNVIVENNTMLTPMYKVILGNKYISGTTEITFHVNNGGYLTKYLMFGTTDGRPVVFNNNESSLELYLFDNGLTSKMELDITKNGIIRNFYGKTFKILLNAITQLTVYNRTGNRTNLTGGTELMKLRPLSKILNFTFAGEYVPDGYFADFQNGSYGGILGKVRNGPSHFALDLSPTFKRYGLVDFINVQIFEKTSFVTAFPREIFPISNLWNVFHFHIWICLGISFLIYAITLSFFEFMNGEKINFCGSVMFLYMSLLGHSANLVMKDIQFRVIFCIWLLLFSTVLKTAYQGKWVSLMLIPSYQKFPKTFDELLTDKRYKLIFSKYHALFLETLEDLKIKESRIINKDGVECIKFCYFEKRACVESAAEILYFLNFELLSQKCGIPELFVTEDGLLPFYSTWAFSPHSPYTSTFNKYLGFFAASHSKIKLESDSLEGIRKLSKKKSNLDCSKVKVLSLYNIAGCIVAFIFGVSISLMCFFYELRQLRIIAQ
>CaugIr428
MLVQIVTCIFVLYGFKYISSSIIMEADTVLLDHGEKFNCSLIIIEHVKNSANYHKTEYTPIMLLNIYSDKSYKNVLKRFNKQVLHHSAMCYEVLLKYKELLSPIYKVMLTNRYFPGTTQIIFHVNNGSYSTKYLMFGVIDNKPVVLNKNESSSKLSLFDDGLTSIMELDIAENGIIHNFNGQTFKVVVSGLTHFTVYNRIGNRTHLTGGTELIKLLPLSKILNFTFDGQYDDDYFIDFRNGTYGGILGKARSSPMHFGLDLSPTFQRFGLVDFINVQIFEHTSFTTTFPRESFPISNLWNVFDFYIWIFLAISFLIYTITFSVTDFLNGNKIIFCDYIIFLYASLLGHSVKETNFRLMFGFWLFLVSTVLRTAYQGKWVSLMLTPIYQNMPKTFVELLSNEQYKIVLADTIFEEILEDYGIQKSRVERENDVVYCIKSCYSGKRACVDSFAQLLYYVNYEFGGKKCGTPELFVSNDGLLPFYSTWAFSPHSPFTSTFNKYLGFFASSHSKIKLESDSLEGIKKLTKKKNTNQDCSKVKVLSLYNIAGGIVVFISGVSISILCLFHEQINFPR
>CaugIr429
MLAQVLTCIFVLYSSKYISSEKIVEADSVLLDHGEKLNCSLIIIEHTKNSANYHETAYTSVMFLNIYLDQSYKNVLKKFNKQVLHHSTMCYEVQVKYRELLSPIYKVMLTNRYFPGTTQITFHVNNGSYSTKYLMFGVIGNKPVVLNRNNSSSKLSLFDDGLTSKMELDIAENGIIHNFNGQTFKAVVCGLTHFTLYNRIGNQIHLTGGTELMKLIPLAKTLNFTFDGQYADGYFTDFKNGTYGGILGKARSNPMHFGLDLSPTFQRFGLVDFINVQIFEYTSFTTTFPRESFPIGNLWNVFDFYIWICLVISFLIYIIIFMVTDFLNGNKIKFCNYIMFLYTSLLGHSVVVRLVKKETNFRLMFCLWLFLVSTVLRTAYQGKWVSLMSTPIYQKMPKTFVELFSNKQYKIVLTENTIFEEILKNYGIQESRVMHKNDGIYCIKSCYSGKRACVDSLAALLYYRNSEFSSKTCGIPELFVSNDGQLPFYSTWAFSPHSPFTSTFNKYLGFFASSHSKTKLESDSLEGIKKLTKKKYKNQDCSKVKVLSLYNIAGCIVGFISGVSISVLFFFHEQINFPH
>CaugIr430
MMGILEGANVIFLLLIAVFNCTSDILQNINEMELIDDLIDTKCTVVQFIVFLKEYKASVNPRILIKFNGTAAFLTDVSVFQHSKQCLDILTDSNSVSSIGILKEMFTNFRYVRDLTIEVMVTNNSVSVHKMKILQELPYATMKEHRSNDTIVSCYKYKNGSIEFCNGDRHDYSSFDGKQFTLVVGYETSCITFDQTDDSVVLTGGTEVLKLEMLAKKLNFTYKIHRTLKYGTVLENGTLTGILGRVHESETNFAIDLSPSPERYPHVDFVNVQNIDGIVFSVVSPKEILPVSNLWQTFDRSIWVYFCATFLVMNIILFLLTSNRSVSSAGNNFLFLYQTMLGQLCCDNSDVTMFGKHKVVFRCLFFLWLMFSTILLTAYESKWVTLMVFPQYENIPKTFSELFDSQYIIYTPGMDTVFLEYLKSYNLRIKYASGPDNCIDNCFSGTHSCLISPSYFIYYINKNYFYGNCETDDLFVSHEKFFFSFDTWAFHPGSPYTATFNKYINWISATHSESKLKSNVVRAIKSSAKREKGIIDSEIFRDCSSVNALKVFNVFGCFLILFFGTCLSILVLGIEKYENV
>CaugIr431
MSQCFGFERSHCISSVVVNLVLLSINIVHSTLKISHNSNKVEITKNGIELKCMTVIFGTFSPKNDKYCCNPTILISFNQSSPFVADVPVFQHSRQCLQIITSGNYAFQSAIHFKEMFRNAFHIRDVIVEVILENSSVLRNKLSVLQELPYAKVQERTNNDNLASCYRYLNRSYTSCNGIREDISSFEGKQFTVVIGVQNLFITFDKIGNTTKLSGGTELPKIKMLAKKLNFTYKSNQEAKYGTILPNGTLTGILRNIHESETHFAIELSPSPMRYKYVDFLSVQNIYDASFVIASPKEILPISNLWLAFQSSVWLCFSVTFICLNFTLFLLTSIRNISSVGYISIFLYLTIFGQPANENLDTLMFENHLTLFRYMFFIWLLCATILGTAYKSKWVTLMLFPQYENVPETFRQLFASQYTISTPGIDSIHSEYAKTNNIKINYVSSADVCIQKCFSGKHSCLYPSIYFAYYVNKNYVFGKCESDKLFVSEDKFYFLYDTWAFPPGSPYTLTFNKHINWISATHSYGKLKTEVLSEIKTKAKKEKGIHNFMIFNDCSSVKVLTIINVSSSFLIFFFGLAVAMIVVGMEICYKIFPFYCTSSSRIYSSKSTCDHEINST
>CaugIr432
MVSNVMLLHHGLTNSQFTRNATLILVIYLNVLKCTGRILQNSNGVVVEDHLIDMKCTVVHFGDSPMTNQNFGTSPKISIRLSETIPFITGVPVFQRSRQCLQILVTDNNSVSSAVMFKAMFKNNRYIRDVTVEVGLTNSTYQDHKLNVLRELPYSKIKEYSRNDNTVSCYNYRNGSYVSCTNRDDIASFEGKQFTLVISYETAYITYDQIGNGFELTGGTEILKVEILAKKLNFTYKLHRELKYGSKLQNGSITGVLRNVHESETHFTVELSPSVVRYPFVDFINVQNIDGLSFLIASPEEILPLSNLWNAFHSSVWIYLCIAFLALSILLFLISNNRDIPSMGYISVLLYEIIILGQPTSNNLEVTMFRSHKTVFRYLILMSLLFSIVLGTAYKSKWVTLMVYPQHRKVPETFSDLFKSEYTISTPGIDTIHFEHMKRNSRKIHYVPSPGICIQNCFSGSHSCLNPTTFFIYYVNKNYIYGSCESAKLLTSKDVFYFYFETWAFPHGSPYTLTFNKHINWIAATHSDDRLKASVFTKIKSKAKIERGIQNSKIFRSCSTVKVLDIVNVIGCFLILFFGVTIAIVALVMENVL
>CaugIr433
MLLRHGRSNKQIRTNVNLIPVLVIYLNVFKCNVRISQSLNDLVVVKHLSNLKCAVVQLGDFPMAKYNSGAPPKICISLNGTIPFITSVPVFQRSKQCLQIIVTDNNAVSSAVMFKEMFRNTRYMRDVTFEVELTNNSYQNHKLSVLRELPYAKIKEYSQINNTVSCYNYRNDSYVSCTNRDDIPSFEGKEFTLVIGYETVYITYDQIGDDYELTGGTEILKLEMLAKKLNFTYKLHRELKYGSKLQNGSITGILRNVHESETHFTVELSPSAIRYPYVDFVNVQNIDGISFSIASPEEIHPVNNLWNVFHSSVWVSLCIAFLVLSILLFMLNTKHDITSVFYISILLYQIILGQQISNNLDVKMFRKHKTVFRYLILISLLLSTVLSTAYKSKWVMLMVHPQYQNIPETFSELFKSEYTISTADNDNVYTELIKRSSINIQYVHSLEDCIQKCFSGTFTCLSANIYFIYYVKKNYIYGNCESPKLLTSKEEYYYYFETWAFPPGSPYTLTFNKHINWIAATHSDAKLKANVLNDIKSKTIRERGIQNSEIFNRCSTVKVLNILNILGCFLILFFGVTVATVALVMENIFVEI
>CaugIr434P
MVTVLIDMLLHPRHSNKQLAANVILILVIYLNVSNCNAMISESLNDLILTEHINNIKCTVVEFGDFPMAKYNSGTPPKIYISFDETIPFITSVPVFKRSKQCLQIIVTENNAVSSAVMFKEMFRNFRYIRDVTFEVELTNNSYQDHKLDVFRELPYAKIKEYSRYNNTVSCYNYINGSYVSCTNTVNIPSFEGKQFTLVIGFETVYITYDQIGVGFELTGGTEILKLEMLAKKLNFTYKLHRELKYGSKLRNGSITGILRNAHESETHFTVELSPSAIRYPYVDFVNVQNIDGLSFLIASPDEILPINNLWNAFNCSVWVSLCIAFLVLNILLFLLNTKRGIPSVLYISISLYQIILGQPVCNNLDVTMFQNRKSVFRYLIIISLLSSTILGTAYKSKWVTLMVYPQYKKVPEKTFSELLKSGYTISTTDIDTVHIELMKGSSIKFRYVPSVDGCIQSCFSETLSACFCVTTYCFYHMKKKYIYGNCESPKLLISKDEYYLYFESWAFPPGSPYTLTFNKHINZIEATHSEAKLKAQVLNEVKSKTTKGKGIQNSMIFHLCSTAKVLNVVNIFGCFLILFLGLTVAAAALLIEKVFWKMSCYC
>CaugIr435P
MPLRREHMNTQFKTISKLILIIYLNVSQCTGRISQNSNGVVVPEHLSDLKCTLVQFGVYPITNHYFETFPKISIRFNGTIPFITDVPVFQRSKQCLQIIVTDNNSFSSAVMFKKMFRNTRCLRNVTFEVELTNPSSVDNKLNVFRELPYAKIKEYSRNNNTISCYNYRNGSYVSCTNIDDIPSFEGKQFTLEFGYETVYITYDQIGDGFEQTGGTDILKLEMLAKKLNFTYMLHRELKYGSKLPNGSLTGILRNVHESEIHFTIELSPSPVRYPFVDFINVQNIDGLSFLIASPEEILPVSNLWQTFHSSVWVYLCIAFLVLGIILFLLSSNRDIHSVGYISILLZEILFGQPTSNNLDATVFRKHKTVFRYLILISLLFSTVLSTAYKSKWVTLMVYPQYQNMPETFSELSKSGYTISTPDIDTVHSELIKRNSIKFHYSPSVNDCIQNCFSGAVACLGATTYFLYIVNRNYIYGNCEAAKLRTSKDAFNFYFETWAFPPGSPYTLTFNKHINWIVATHSDAKLKANVFTKIKNRAKNEIGIQNSEIFHSCSPVKVLNVVHVIGCFFILLFGLVVATVALVMKNVWVRM
>CaugIr436P
MPRRYGLTNTQFTRNTTLMLLIHLMNVFKCSGRISQNSNRAVDEHLIGIKCAVVYFGIIPVTNENFETSPKISILLNGTTPFTTDVPVFQRSKQYLQIIITDNNSFSSAVVFKEMFRNNRYIRDITFEVELTSTSSVDYKLNVFREFPYAKIKEYSRSNNIVSCYNYRNGSYVSCTSTDDIPSFEGKQFTLVIGYETVYVTYDQIGDSLFKLTGGTETLKVGILAKXLNFTYKIHRELKYGSKLQNGSITGILRNVHESETHFTIELSPSPVRYPYVDFINVQNIDGLSFVIVSPEETLPVSNLWNAFHSLIWIYLCIVLFVLNILLFLLSSNRDISSLGYISFLLYEIILGLPTSNSLDMTMFRKHKSVFRYLIIISLLLSTVLSTAYKSKWVMLMVHPQYQNIPETFQELFKSGYTISTTDIDNVYNELMKGSKIDIQYVPSMGDCIQNCFSGTLSCFCSTTYFFYYVNKNYIYGNCESSKLITSKEEFYYYFETWAFPPGSPYTLTFNKHINWISATHSITKLKASVFTKIKSKTTKERGIQNSKNFQSCSTAKVLNVVNVIGCFLILLFGVIVATVALVIEKVW
>CaugIr437
MSYLSCSRSYFIKILNVILIFQYIGNCSSVVFQKSEKIDLTKPLTYLKCAIVWFEAISMDTNNIRTGPIIKLSIKGSASFLTGVPVFQRSEQCLHILTANSNVIYSVQKFKETFTNYRYMRDVTIEVILRNSSTVGNKLKVLQVLPYAKLQEHTNSSDGVSCYRYRNGSITPCKGLRDDIPNFYGKQFTLIIGFENAYITYINIGNTIKLTGGIEVRKIKMLAKKLNFTYSVQHEPKYGAILPDGTLTGILRNINEHETHFSVELSPSPLRYQYVDFLSVQSINGVSFLIASPKEVHPVSNLWHALHSSVWICFFITFTCMNVILSLQRESISVGYNSLLLYQAIIGQPANDHTVSQTMNGGRKNIFRYLFFIWLLFSTIFGTAYKSKWFMLMVFPQYQKVPTTFKELFESKYTINIPSTDTIHSEYVKCNNITVNHFSSVNVCIQKCFTGMHSCLYSSAYFDYTFNRYYSYTNCESEKLFHSKDTFYFTYDSWAFSPGSPYISTFNKHINWIAATHSEKKDRNDVLNEIKNKAKKDRGIHNSNLYRGCSSVKVLRIVNVFCCFLFLFLGLIVAAIALEIEKYCEDVGYLL
>CaugIr438
MIVVGFAILIILRYSVYGVPITTKDIFNVVSVDYECAFILFGTSLKTNRIHFNPGIRITSNLLVGLVTQIPVFQRSKQCLNIVTSAKVALTSVVMFKKMFANYRTMRNITVDLTSVNSVAQDYKLKIFRQIPYAKLQERVKSESITPYYRYQNGSLLVCTYNDLDGVRSFEGKQFVLVVVFESPYITFNQTGDTIIPLDGTEFLKVNMLAKKLNFTYKLVRRMKYGTKLSNGFLTGILKTIHESETHFAVDMSPSPRRYPFVDFLTVQNFDSISFSIAAPKEILPISNLWKTFDTSVWIFFCSSLVILNFIIFSLVGNFNLSSLFDYFLLLYMSMLGQTAGNYFKGEFLKNRVSTIRYLFCIWLLFCIVLGTAYQSKWVTLMMFPQYQKVPETFKELFNSEYTITTPNVDTIILEYMENNNIKTRHVSTFDQCINDCFIGKHSCINAPYYFIYYINKDYLYGNCESEKLLVSKDKLSSSYDTWVFPPGSPYSTTFNKHLSWIAATSSLIKLKSDVYNVIKSKAKKKRGVKNSNIFQHCSAAKAFTVSNVFGCLLIIFVGLCVAAATLMLEQIWSKYTKK
>CaugIr439
MSRLFLILFLEVIAVLSLIVSGSSTYITCKTNKPQDQSSSLDCIHIYFNHGFMITGNNSKARIYFNHNTIIRYVTEIPVFQHAEQCLVIVTFPENAVCSAVKFTQMFRNTRYLRNITVQTMLAANYSVKDYKLNVLRKLPYATLLERTTDGSADSCYVYRNGSVVVCEDSKNYVTSFEGKQFIVLVGEESLYFTFQQIGDSVTATGGTEVFKINMLAKKLNFTYNLQRDREYGTQLKNGTLTGIIKLIHDGEIHFAVDVSVSPLRYPYLDFVSVQNIDGFSFAVAAAEEILPISNLWNPFQNLVWAYFIVTFAALSIILVLLINNTNISSTSDTFLLLFMSMLGQSGSSYLTVELFRQKITAFRYLFSIWLLFSSILGTAYKSKWVTLMVFPQYQKIPKTFDELFKSDYSLHVPGLGSVHLEIMANNNIKVDEGTYWDDCIFNCLLGKYSCLESETYFSYVLNKNYVYGKCESYKLFVSDDNFCATYDTWVFPPGSPYTLTFNKYINWIIATHSVGKLQSDVVDMVRKNVKIEKGIKNSEVFENCSNVKALKESNIFGCFLILLLGFVVTSAVFGLELMLKTLVINCSF
>CaugIr440
MIGLALIFFTNILLLLLMILGTLSDITLKYSKFRPLQYFTEMNCVQIHFDSHLTSIRSATDRPIIRLTSTYDQTTECATEIPVFQHVEQCLVMVSTDKHAVSSVVKFKRMFKSARYLRNITVDSILTNSSVKDYELNVLRKIPYGMLHVRETGASADLCYVYRNGSVFFCEGSKNEFASFEGKLFTLLVGEECVSLTFRQRAETVTATGGTELLKIDMLAKKLNFTYILQKKSHYGRRLKNGTLTGIVSAIHHGETHFVVDISESPVRYHYLDFLSVQNIDGFSFVLASAKEILPISNLWKPFQYFVWVYFSVVFAALNIVLTLLVNSSSLFLIADTFVLLFMSVLGQSVSNGLTEELFRYHRTFFRYIFCMWLLFSSVLGTAYKSKWVTLMVFPQYQAIPKTFNELFKSDYSLHVPGFDSVHLEYFQNYSIKINEGTFWKNCILNCLSGKYSCLESRSYLIYFLSKNYIYGNCESDKLFISNDNFYTNYDTWALPRGSPYTLTFNKYINWISATHSIGKLRIVVVDEIKRRVKKEKGFQSSKMYENCSNVKALKESNIFGCFLILFIGLFVTSAEFGLELYFHY
>CaugIr441
MNCVQVYFSYFLMISRNNYKTRIILNHDITVGYVTDVPIFQQTEQCLEIITTAEHAISSVSKFKEMFRNVRYLGNTRVKIKGTTDYTKDYKLIVLRNLPFATLLEHRINADTTGCYVYRNKSITFCNGSKNEITSFEGKEFTVVIGAGSIYFTYDYIDDILTSTGGTELLKINILAKMLNFTYKVQHESKYGTVLKTGELTGTVGIIHSGEAHFAIDLSASPVRYPYVDFISIQNIDAVSYTVASPREILPVSNLWNPFDNCIWMYFCGTFVSFYVVLIILLSKVHFSSISDTFLLLFMSMISQSSDDYLTVALFRKNKTIFRCVFCMWLLFSSILGTAYKSKWVTLMVFPQYQKIPRTFKELFKSEYSLQVPDLDSVHLEYLVRQNINVQDGMILDDCITNSLYGKYSCVESRAYFIYFLNKNYIFGNCESDKLFVSDDSFYTTYDTWALPPGSPYTLTFNKYLNRITATHSIRKLQTDVINAIKRNVKRDKGVQSSKVFEDCSSVKSLKEYNIIGCFLILIVGLVIASSIFVLEFYFVSNENRYIKNY
>CaugIr442
MSMDMSKLVANITPLLLMVYGSFSAISYKYSERSLTQNFENYNCIHIYLHSFLMNIENIYTTRIIVTYGKSIGFVTHIPVFQHAEQCVVVVTTDIYSLSSVMKFKQMFRNARYLRDTRIVILTTNNFTADNKLSVLRQLPYASLQEGAINANTGVYYMYGNRSVTLYDGNKNAMKSFEGKQFTFIVGVESVYCTFDYTNGFPIPTGGTEFLKFDILAKKLNFTYKLEQESTYGTVLKDGTQTGMVKMVHNGEVHIAVDLSPSPVRYPYLDFVSVQNFEAVSYVIATPEEILPISNLWNPLDNFVWVYLCGAFLFLDIVLLILLNSYLFSTSDTFLLLFMTMLGQSGSDNLTEVLFKGHTNVFRYLLCLWLLFSSILGTAYKSKWVTLMVFHQYQNIPRTFEELFKSDYTLHIPNIDSVHMEYLEKEMLEISQGEFMNNCILNSLSGKYACIESRSYIIYSLNKYYIFGTCETDKLFVSYDNFYITYDCWALPPGSPYTSIFNRYISWISATHSVRKLQTNVFNTIKRKVRKEKGLQSSKMFENCSSVKALREMNVCGCFLSLLVGIVVASAVYVLEIMLKGIL
>CaugIr443P
MQLISLAIIIVSLILGSSKANIPRFSDHLESLINFDCTLFQLQTSZTPTETNMNSNIVFNPNLTTVTLTDVPVFQRSNQCMTILTTAIDAFDSVLTFKRIFRNSSYLRNVTIVITSPSSSLVDKKLLIIQELQYAKLIEHALIENITSCYYYRNNSINVCNKSKQDVTSFEGKLLTVVVGFESLYFTSNIIGDHILPTDGTELLKVNILAKKLNFTYKVTKELKYGTISKHGMSNGILKNIHXSETHFAIDLSPSPSRYPYVDFLTVQNYDSISFVIAAPGEILPINNLWKAFESLVWFYLFVSFFAMNTILFVFLNHHDVSSFTHMILFLHQAMLGQSANNYFKGVFYPEHNTLLRYLFSIWLIFSTILGTAYQSKWVTLMVFPQYDTVPXTFTELFNSEYTINTPGIDSILLEYVESNNIKSRQLLSFDACVFDCLSGKHSCLSSPFYFTYFVNKNYIYGNCESPKLKVSRDKFCSSYNTWAFSAGSPYTATFNKYLSWITATHSVQKLKSDVNRMIKSKARRENKVVSSKMFSNCSSVTSLKVFNVFGCLLLSFVGLFTASITLMNELLWLIIMKK
>CaugIr444
MVHQVKSGYFNLTKSILLLQLMVCVSSSDITSTFRNVSLEHNLINFDCVVIYFKAYVCEKESNFRTRMIIDGHDHLVQHIADIPVLQNTEQCMIIITSAENAVLSVLKLKKMFMNVPYLRNITVDIITTNNLLGNYKLSVLKKMPYATLRNFVNGKQNEFYFVYRNNSVILCDGNNAATSLDGKQFTLIVAWSSVYTLFETTDNQVVPTGGTELLKIKMLAKKLNFTYKLKRVPKYGTIFKNGTMTGILELIHNGEATFAVDLSPSNSRYPFVDFVNIQNIDASIFVIVSPEEILPINILWSTFESVVWLFFSGTVVINVILFAILRNCNFHRFGDSLMILFKSMLDQSASSYLTVTLFNNHITVFRFLFCMWMLFSIVIGTAYKSKWVTLMVFPHYQKIPRTFEELFHSDYRIHTPNIDSVHTEYMKNIGINVLKLDANSKNMFASNHAWLTSRSYAPYYVNKNYLYGKCESEKRFISKDIFYFYFETWAFPSGSPYTLIFNKYINWITATHSVEKLRADVYEGVKTRAKMKKGIRNSEIFQKCSSAKALKVYNIIGSFLALSIALILSTLVLAIECRALITIQY
>CaugIr445
MFSIGELSIVANRVTILSHFIVKYLLKIITSKMYFKFAFINVLILLKLSKSYSVVTCMSNTFSPQENVTNLNCVHLHFNTYLVKNEDYFQLKVTFNHKIPTMPVANIPVFQNAEQCLVIVSTANDSISSVIKFKQMFKNAQYLRNTSVQIIPKYSDSEFNMLHVLRKLPYATLRYRTPSSNTDSCYVYRNKSVVLCPETKIPSFDGQQFTLVVGEKSIYITYRDVHGTPKAEGGTELLKISMLAKKLNFTYKLQKELNYGIRLKNGTLTGIVGIIHSSETHFAVDLSSTPIRYPYLDFLSVQNFDSMSFLISAPMEILPVSNLWNPFHCFVWLYFCVSFFVLNIILAILCNNSHLSSIADTSVLLFKSMIGQSCSNNLTIELYQKHITVFRYLFSMWLLFSCILGTAYKSKWVILMVFPRYQKIPKTFNDLFASDYSLHMPARDSVVTEHLEKENIHISKVLKMDYCILKSLSGKYSCIESRNFFVYYINKNYLFGNCETDKLFVSNDNFYNSYETWAFFSGSPYTLIFNKYINWISATHSIEKLKNDIFVGIRKNVTKPGPQNSRLHEDCSSEKALRESNLFGCFLIEVFGLITAYLVLVIEYISAL
>CaugIr446
MAIHDCILLFNFLILLTIVQGLKSTNILTSIKLPTYISVINLNCIRIHFHSFGANIQNMLTSAIVMNETGSTGRAVDITVLQNAQHCLVILTTAKHAVFSAVKFKRVFKNIHYLRNISVEIIPTNDLVEDNGFNMLQEIPFAMLCRQSASRNNYACYVFRNKSVSFCDGNKREISDFGGKQFIILVVDEGVYINFNQIGDRIIPTGGTELLKIKMLARKLNFTYKFKRELKYGTKLKNGSLTGILRTIHNSEEHFAVDVSVSPLRYNYVDFLSVQNIDQFSFIVASPKEVLPVSNLWNPFKFSVWMYILGTFVVLNVILVMLLNNVYVSSFSEIFLLLFMSTVEQSVMSNVSMVLFQKHLTVFRYIFCLWLLFSSILGTAYKSKWVTLMFFPQYEKIPRTFTDLFESDYSLQIPDVDSVHLEYLENNNIKINNGLNMDKCIFNCLSGKYSCLESRVYIIYTLYKNHVYGKCETNQLFISYDQFYTTYDTWIFPPGSPYTLTFNKHINWILATHCIKKWRTHVLDAIRKEAIHETFHRNSEIVENCSSVKSLKLSNVIGCFLVLLSGLVVATLVMSKELMYYKCFMNVI
>CaugIr447P
MCIIMSQRAEQCLIIIATPDSAVSSVRKFTRMFRNVRYLRNITVEIIQINELAAADYKLNVLRKLPFVTLQERKPSGYPNLCYQYRNESIIFCDGHEKETSFDGKQFTIVVGYESVYITFNEVKDRIIPTGGTELLKIEMLSKKLNFTNEFQREHTYGTILTDGTLTGIIRTIHDGQMHFAIDLSPSPTRYPYVDFVSVQNIDTFSFVIAAAKEILPISNLWNPFDFVVWACFCGTFVAFNLVLFMLLDNLNAYSLSDTLFILLMSMVNQSTSNTLTVELFRKHLSTFRYSFSIWLLFSSILGTAYKSKWITLMAFPQYQKIPETFSELFESAYSLNIPGMDSVHMEYLKSNNINLNDALNMDDCLLSCLLGKHACLESHYNFIYYINKNDIYGKCDSSLLFTSSDIFYSNFDTWAFPPGSPYTLIFNKHISWIIATNSMGKLQDDVVNAIRRKVKKEKGXFKNCSSVKALRVSNVIGCFVILLVGIILSMVVRIIEHVL
>CaugIr448
MATYVSIFVVNVLLLFLQIHGSYSNITYKFNKLSPHQNLTKFNCVQIYFDTFLFNVQNNFHARIILNNITSTVYVVDVPVMQRGEHCLVIITTQNQAIVSVEKFKNIFKNTRYLRNTTINIIKSRNNVENNKLHVLEKSPYATLQDVTTGSCYLYRNKSASLCVKHENVPSFEGKQFTLIPGEETQFLTYRQTHDSVEPTGGTEVLKVEMLAKKLNFTYKLQKKLPYGTRLKNGTLTGIVREISYGETHFAIDLAASPLRYPYLDFLSIQNFDSISFVIAAPKEILPVSNLWNPFDCYVWMYFFGIYIFLNLLLVMLLDNYYLSSFADMFVLLFKSMMGQSYNDNLAKVIFRKHLNIFKYIFCMWLLLTIILGTAYKSKWMLLMVFPQFEKIPETFDDLFQSDYGLYMPHHDSVYLEYLETQNIKINDGLNIDNCIRNTLSEKYSCIKSRNQLIHYLSKNFLYRNCESDQFFISSDNFYTSYDTWAFPPGSPYTLIFNKYINWISATHSMKKLQTAIFDEVKTKEKTREAENSEEFKTCSSVKELKGSNVAGCFLILLIGFVLATFIIVLELL
>CaugIr449
MAVHNFALFLCGIMLFLTAYGYTTNITFKKFIIPTLQYGTFSSNCTFILFDTRLSNTRNSFKPRVNVNGNETLEYITDIPVFQRAEQCLVIATNTNNAISSVIKFGNMFRNIRYLRNVTVEIMSANDITDKYKLNVLRIIPYAMLRIQTATKNTDSRYVYRNGSVHLYAENGIISLHSKQFIILIGAESTYITLNISDNRITPNGGTEFLKIKMMAKKLNFTYRCQQNLRYGTMLKNGSLTGILRTIHDGEIHFAVDVTASPKRFPHLDFMSIQNIDTFQFALATPKEILSVNNLWIPFDSYVWMYFFMTYVASTVILFVLLNALYSNLVSDIFLLLFMSFLGQSGNINLTTGLIQYHVTIFRYTFCIWLLFSSVLGTAYKSKWVTLMLFPQYSEIPKTFKDLFISDYSLHTPGFDAVQSEYLEGYNLKIIHGLDMRDCIMNCLSEKYSCLESQQYLVYHLNKNYLYGNCESEKIFISNDNFYSHFDTWVFPPGSPYTLIFNKHINWITATHSIKKLVDNGIEVVRRKAKKERGVQNSKMFYDCSSAKVLKVSHIIGCFLILLLGLITSAMIQVIELGIKMISARYCTESNKTFPNNILSQNSLILFKKSVKNRLSRRHDFSN
>CaugIr450P
MQLEFYPFILKMTKNISTLVLNIISLFLKISGSHAVVTCKSKTPLTRQFAASGVNCAYIHLDKFLMNFQNNSAVRIVLNGSKSPLNVNDVPVFQHSEQCLVILATHNHAFLSVERFTQMFRNVHFLRNTSVEILRGSNFVEYNKLRVLQKLPYVMLRENTFPGNADSCYVYRNQSVNLCAGIENIVTSFEGGQFTVVVGERSALFIYDYVDGIIVPTGGTELLKIDMLAKKLNFTYELQRELNYGTRLRNSTFTGIVKIIHYGEAHFAIDLSPSTFRYPYLDFLSIQNIDKVSFVVATPKEILPVSNLWHPFNFSVWMYFLVIFAALNVFLVMLLKNYSTSAFVETFLLLYMPMVGQSCSSSNIITAKLRKHFSVFKYPFCMWLLFSSILGTAYKSKWVILMVFPQFQKIPETFNDLFNSNYSLHISHGYSIHLEYLKNLQVKFNDGKNLANCVLNSLKEKYSCIETLSYLTYFVNKNYIFGNCESEKLFISNDMFYATYDTWAFSPGSPYTSTFKKYINWIIATHSIGKLQNNVVNAVRKNAKXEKGVQNSIDLNACSPEKSLKFSNVFGCFLLLIVGCIVATVELLFQLMLHCL
>CaugIr451
MLFTMKLFIYVFLLLGNNLLTYSHLTITYSANYSGFFKSALDTECSVVTNQHGIAETAFIYTPSVTLVRKNNVTVTGSRVFIFQNSQHCLVLIATVNNILELVLQLKKIFEKFETLRNVTVKIIVTENGSDTNYMYLRVLQHMPYGLIQEYKSNGTRTASFVYRNGSISLYKNEAEDALVLYNGKELGVVVGYESPSITFDDVGDQIIPTGGVEFRKIKTFAKKLNFSFKFHREFQYGAVLENGSLIGILGNVHHNPTHFGVDLSPSPSRFGHVDFTHVQQFDRLAFVTAFPKRIHPVSNLWNAFNSTVWLCFWLTFFLLSAGFITMTWLSNSMAFEDSIFLLVSSMFMQPVNTSTPGRLFSRNMATFKFLFCIWLLMFGTILTTAYRSKWVALMVSPKYEKTPQDFEELFKSGYTVNLLDRQSVLNEILESNKINVGYVPTKEECINLCFTGKISCLGARLSFIYDVNKNFLLGKCESQIIYISRDKMFSFYDSWAFPPGSPYTSTFNKYLNWFAAAHSDRKLKTESGDAIRAKTKKEKGLQNSDIFRDCSLAKPLKLPNFVACFLVLSLGVAMTILVFIFENVKR
>CaugIr452
MHVGESSLSVMQSIFFLSLLSIGRFVDATLKLNHSQSSSVTSHILEDAKCFIISFQMDVTYKLISTSVVAFCLQNESTFSVGNDLVLQNSEQCIILLTTADNAVRAVLTFKKVFRIDFIPRKVTIKVFPTDLAPLSYEIKVQMLKQLSYAILHEYTTSLVDKTCFAYRNKSVVLSNCERTEIQSFHGKQFDVLIIDRSALFDFDANRTEIMPIGGIEYLKLKMLARKLNFTFKLFRESKYGVKLENGLVTGLLGTLHYGESQFAVTLAPSPVRYALVDFLSVQFINRMAFISKSASEVLPVSNLWKGFDNSVWMCFAGTLGVLNILLFCFSEEYNLSSFVDTFLFLYMSSLTKTVGEQFLFKMLHHNPSVKRFLFALWLFLISNILVTAYESKWVTLMVFPQYEDIPETFEQLFKSSYIVNTPNTDTIYSQFLKSNGIKVRYVTDILACVQSCLKTRNSCIGSSTYFTYYVNRNFMYGKCESPKMFISLDKMFPYYNTWAFPPGSPYTFTFNTHINWFAATHSDRKLVIDAYEEIKNRAKKEKGLRNDKLFYNCSTSEPLNIVNIFGCLLVLLFGLLLAFVEHLMEIVWKFFRPKENT
>CaugIr453
MFCVKLSVYVYLLILSTNRSVADITLKKDRSVSLRKYKFAETAECSVLMFEATDYYRSNPTSIFVTKIVLQNKTAVRTNNVLVFQNSDQCVVLLTAENNALQSAVNLKKIFRSDYVPRNLTIRIVSANMLLSSDVKLRVLQQLPFASLREYSSDVDTDTCHLYRNGSVVLCNNDSNGIHSFHGKQFAVMVVHPTLEVDFYQKDSKIIPLGGIELLKIKMFAKKLNFTFKLIRRTKYGTVLDNGQITGILGIIHKGEAVFSVTLSPSPRRHGSVDFVSVQQFRRMTFVISAPLQVLSASNLWKAFDNSVWLCYFIAFIALNALLFGLSVEYNLGGCADLFLMLYMSMLTNTIDEKMLFKMCSNKVVMKRFLFSLWFILFSTILVTAYQSKWVTLMLFPQYEKIPKTYNQLYRSSYTVNTPNWDSVYSEILKSNGLKINLVADNHECIQDCFKGKRACVGARAAFIFYVNRNFLYGECESSKVFISSDKTFPYYNTWAFPPGSPYTLTFNKHINWIAATHSDRKLKTDVYEGIKKRAKIEKGIRNNELFRSCSSTKPLKISNIIGCLLVLFLGTLIAIVGLLMEKVWTVAKG
>CaugIr454F
MELLITVISLLLSSVVKKCAANILLKPNQKYQYHSLANDVSNNSKCFIVTFIYELKYEAIRPTYVSTQLVALHNKSTMPLSSVAVFQHLAQCVEILTTADNALQSVVNFRKIFRIDFVSRNVTVKILSKSDSTLSYKTKLQVLQQLPFATLQECSKRVTTVSYLYRNRSVVLCNKDSNGIHSFGGKQFVIMLVEPSVLINFDRNGSTTIVTGGIEYLKVEMLAKKLNFTFKFLRQPKYGTKLNDGQITGILGTIHKGESLFSIELSPSPLRYGIVDFLSVQFFTRVSFITKFPSEILPVSNLWKEFDSLVWLCFFIAFIVLTMLLFCLSKENNFNSFVDTFLLLYMTMLTKTVEERFLIRMLQHNVSVKRFAYSLWLILISTILVTAYQSKWVTLMVFPQYEKTPETFKELFQSSYTVNMPSWDAVHNEILKSNGLKINYVANNHDCVQNCFKGKTSCVGGRLKLIFHVNRNFMYEKCESPKMFISRDKMFPYYNTWAFPPGSPYTLTFNKHINWIAATHSDRKLKADAYEEIKKQAKIEKGIHNDEHFHSCVSAKPLKISNIIGCLLVLFFGFLISVVGLLIEKVWKGT
>CaugIr455
MKMIMVGFEHKLLLVVTLSLSLILLISSSEISWKSKLALKEDFPDLNCLVIQFGTLWLDNTSSLTPRVHINHCSPINDIIDIPVFQRLEQCVVILTTTNDSFLSILKFKQMFRNFRHIRNVTVRSVSTNGSLQVQKVNVLRELPFGILQEYNASEVIDSCYVYRNASVVTCDEKGNIFKSFEDKQFTLVVGIGSVYITFDQIDDVIIPLGGSELLKIDILAKILNFTYNIVMESKYGTSFKNGTLTGILRNVHDSETHFAIDLSPSPNRYPYADFISVQNFDSFSFVIAAPKEILPISNLWNVFESSVWLYFCVTCAVLNIILLVLLGNHNFRSLGKIFFLLFLTLLGQSGGNHLTTSLFRRNLILFRYLFCMWLLFSIILGTAYQSKWVTLMVFPQFQKIPGTFNQLFKSDYSLHIPGVDSVHMEYLESNNIKVNPGTDADVCILSCLSGRYACLESHSFFTYYQNKNYLFGKCDVDKLFISKDKFYSSYDTWVFPSGSPYTPVFNKYLSWITASHSVRKLKTNSFNEIKRKAKEERGIKNSNIFKGCSPVKALKVLNVFGCFLILLFGLVAASVTLSIELGWWKCY
>CaugIr456
MVVLRKAETYRSIILIVSILSVLFVIVLKCESKILWKAVTFELHTELSKYLHISDCYIIAFGSIVFGIKYPSNSGIIVGRALDGTFSYASDIPVLQSAQQCIILLTTADEAILSTIKFKRVFRNAHFVRNISIKTISATSSSDSYRLKALRKLPYSRLHEFVINEASDSCYVYSNGSISLCRETFEGGFLKSFEGKEFVVIVCHPGLLVTYNNHNGVITATGGTEFSKVQILAKKLNFTYKFFQEPKYGARLRNGSLTGVLRNVHESDTHFAIDLAPSPSRYSLVDFLSIQNFDALTFILPSPKKVLPVSNLWIAFDTSVWLCFFATFIFSIFLSICLLADYDVFSVIDILFIFFMSLLGQSVRNTLLSTLFRWNTVFRLYFCVWLILCSTILATAYTSKWVTLMVFPQYMDIPRTFKELFQSDYAVILPSADSVYLEYTENNKRITVGRNYRSSRDCARNFYSNKHSCLLSTKFSVYLKGKYDFCNEFFVSKDTLYASFDTWAFPPASPYTSTFNKHFSWIAAAHSHNKLINDVYKKIESDALKEKQLLNSGTSKETSSAIPLEVTNIIGCFLVYVVGLLIGSLALSIEQICGTYLKISTMK
>CaugIr457
MKLHNLYLKENFCVVVHVATILCIVKTVNAITNIDIVKTKHGNILSYNPLINSNTSCLFIAFGSTVHYVKMFTFPTIVINSLQTRTYISMSIVPVFQHLDQCVTLLGTPNGILSSVRKFKKMFPKSFSINNVSMEMFLPNSSFPSDYKLNVLKEFKNARLQEHAENVLISGCYLYRNSSVLLCNGDEDGIRSFDGKEFVTVFSKEGYHLTFVEHGMLIKPTGGTELFKINMLAKKLNFTYRFHKELKYFKILSNGTLAGVVGYIHRSESSFAINLSPSPARVGYVDFLSVQVIDGLTFATAAPRQVFPISNLWKTFGSSVWVCFIGAFFVLNILLIFILQNRDICSVADIVLLLYTSMLSQAIGLNSSEKLFSKNISLFRYLFSIWLLMYATILSTAYQSKWVTLMVFPRFQKVPKTFTQLLRSPYTLNIPNWHSIHNEVLENNNIKYELVSSRDECIGNCFVGKNACLGGRLSFLYYANKHYLFGKCESRMLYVAKDSISSYYNTWGFPRNSPYTFTFDKYINWIFATHSNKKLLSDVLVTIKDKAKRKKGLTNSKIFRDCSPAVALKVSNIVGSFFVLFLGLMLASLVLAIELICRKCNII
>CaugIr458
MMNLLSGTLVFFFIEFVISAEVTLKQFSILELTSSNSKCVSNITFIFFKSANLRIDCTFNPRIIIDINQNRTIVPYYIPVYHRSPHFVVLKTTPNIVVHSLNKYKDFFWKFSFPKNKTIEIIIRNYSCESDYKLEVLRQLPYALLIEHNAGSESGSCYQYRNGTIEKCGNSLNNRILSFNGKQFGIIVAEECGDITFDQNGTDVIATGGFELFKINMLAKHLNFTYKFIMKYKYGTRFNNGTFTGIMKSVHESDSNFAIDLSPSPRRYQYVDFLSVTQFDRFTFIIPYPKEILPISDLWNAFDICVWVNSCVAFLVLNAVLLVLLQKGKSYLFGDAFLLLCMPILKQGVTLSVMKKFSKNRIIFRFLFCIWSLLFATILVTAYQSKWVTLMVFPQYENIPKTFEHLYHSAYTVNLENSHSIYSEILESNKMSIELQPSMKACVDTCFNTKTKNACVGSRHYFIFHVNRHFLYGNCGIPSLFISKDGLVSNYNSWAFPPGSPYSSTFDRKLNWIAATHSNRKLKDKTYKEIRRVAWKKMGADVAEIFHNCSHARPLKVSNVIGCFLMLLFGIVMTAVAFTFELFLIHTVN
>CaugIr459
MFDINIKLLLLTALLISDVYGKFTLTNSKKNFLETFVDDFDCLVIAPGSIRAMISTIIVPRIVADFSRKKNEQYVTTFPMFQRSSQCIVLLTTTVESTDSVLQFKNIFTNYDFVRNLTIKLVSSPNLKPANNYSKLSVLRELPYTIIKEKVLNSTNETCYLYMNSSVTSCESDNYFIRSFKGKEFGVFVGLESAEVSFTLNGNTVTPTGGTEVCKLQMLAKKLNFTYKMYRDTIYGEKLPNGTWRGVLGKVRRSQSTLALDLAATSTRFGYVDYLSVQGFDRMTFVVRYLKKSLHISNLWNAFDSGVWIYVGVVFVLFNFILVWISDSVNISYSVLILISSVFLQSVDTVPMKKKFNRNVNIFKFTFCIWLLTFTLVLTTAYKSKWFTLMLIPQYQKIPKTFNELFSSSYTVSAPNWHTVINEIILLNGYDVTLLPDEESCIQSCQRPRNSACLTSEYIFLHYMDTQFHEGNETSDTFFISADRIYTFYETWTFPPGSVYTRTFNKFINWILATNSYTKLRDCTYKRSKGKRGQDHSRLPSSFLDFGVLISLFLVSTGWFIYFC
>CaugIr460
MFFLNIFIISVFPANFFFSNFLLIEGYQIKSVQNHTNESYSSNCTVIIFWSTVLQNTLFNSNTKIIVNRQQIKSGVLTSTVPVSQRSNQCLVLVATGEDVLDSVILFKQMFKNFEFQRNITVLIIYKRLSSDIKFLLPVFQPIPYTVIKSGVDNKCFKYGNSSVSDCKNDENLIRSFDGKLFNVVVGFESVEITFVQTGNNVTPTGGTEFLKLKMLAKKLNFTYTFSRELEYVRIMENGTVLGILGNLRRSETHFAVDITPSPIRFHLVDFLGVQHYNRMVFFIPYQKQEFPISNLWNTFHGIVWAYVIISFIVLNLALITLMYLNDSIKIGFVILPLIRSLLSQPLNYLKMERMFSKNTDILKFLFSLWLLMFSTILSTAYKSKWVNLMVLPHYEIIPKTFEELYKSPYIINIADMQSVIMEMISKNVKQKVVFVPGMSECVQNCFTKNKNSCLQSEMFLLHYINSINLLGKSCNREKVFISKSSIHTFYETWAFPPNSPYTSTFNKYINWIVATHSDTKLKNDVYDEIKKNAKANRTQSVGNCSSPNALKIRNIGGCFFVHLFGIGLAVISSTIEVLL
>CaugIr461
MEFYASTQNLLVLSLALFTQFCASDVTLKSHRQISTKEIEVRNSNCIYIISESGSLRISSLISRVIVDVRRPWISDSLMFKSSVPQNSDQCLVLLTTKEDAMKTIQMYKKVITKINFMRNVTIKTTTSNSSIDSSYVLQVLREIPYAIFVDVKTKSCYSYGNRSISSCGFEKYGTISTFGGKHFYVVIAFENSQLTFNIKNNKITPTGGTELLKLNILARKLNFTFRFHREVKFSTWLDNGTVIGILGAVHRSETYFAVNLSPSPARFEYADFTGAQQFKGFSFATAYPKEALPVSNIFNAFQTRVWMCFCFTFAIYYFILFGLLHLNGNHDFGYTFLLLTTSLLMQSSSDRRKRKLFAKHLQTFRFLLTIWLLMFTIILVTAYVSKWVTLMVFPQYQKIPKNFKELYRSPYAIKVADMQSVYNEILEGNKINFEYVPSKQKCVETCFTGENACLGSREYFRFFISDNYFYGKCESWKLLISKDNMISFFDSWAFPRGSPYSLTFNKYLSWILASHSQEKLEIESYRNITRNAKKRLRIENRDIFRDCSKAKSLRFGNVVGCFFVILFGGTLATLELSFEFFWKELSKN
>CaugIr462
MTTMGNCNRNYLWLIIGLIVSLFYGEANPSKIILNYQEQEIYSPTTNCVFVNFGSTISKMTAHKTFVRIMCEPETCGNHRVPYVQVSQKANHCLVLLVPLNKTLSAIRHFKKIFDKYNISRNVVIVVHMVTTKEFALQLLMEFPFAKVMVFNQQTTLVDCYQYKYNEISFCTNDKFSPQSFKGKQFGIVVAQESFEITFDIVQNEIIATGGSELIKLKTLSKKLNFTYRFYKESGYGTKLGNGSFTGILGRIRNNHSNFAIDLSPTPTRYEFADFTSTQHIKKFTFTLPFPKQIFPISNLWNTFRSNVWFWFILTFFILIICLIILSWKNSATSVEDSCLILIMSTLSEPLSDRKINSMFKENIGIFKYLLCVWLITVTTILATAYRSKWVVLMVVPKYQNVPETFKELLKSSYVLNLAELQSIHNEILGTASGVKLNLVASKTECFNKCFHEKESCLGSRHSVIFYAYRNYIFRKCERKRLFVADDPIYSYYDAWAFPLGSPNTDIFNKYLLWFAEGHSYRKLVNYEYEEIKRKAKKMKGIRNSDVFNDCSAAEPLKIKNIVGCFILLSFGQCSAILFVMLETFWRN
>CaugIr463
MIIHEFIHRNYILILTGIVVSMDNKVVKSAEIRHNNQVNEVVFPKTNCSIINFGSSNSIMTSLQTSVQISCASKSCGDIIVANIPVFQNSEHCMVLLVPLNKTLCAIRYFKKMFLKYKFLGNVVIAVNRAITKDIALRLLTEVPYAKLIVLSQSGPVHSMCYQYKYLKLSLCENDEFVPQSFDGKEFGVMVCKESFEITFDKTDNNVIPTGGTELIKLKTLAKKFNFTYRFYYKSGYGTKLRNGKFTGILGKIQNNHSNFGIDVSPTYIRYQFVNFLSVQHIKMFTFTIRYPKQILPISNLWNAFSWDVWYCFVLALLLFIIFLTFLSWDNSVTSAIDSSLILIMSTFSQSLSERKINLMFTQNTRIFRFLFCIWLLMVTTILLTAYKSKWVVLMVAPQYQTVPKTFHELIKSSYIVNLAQYDSIFNEEFESAGVKIQNVGSRTECIEKCLLEGQSCLDSQSFVVFYLYRNYIFQKCERKRLFISNDPIYTYYDTWVFSSGSVYTPIFNKNLQWFAAAHSVEKLKNSEYEEMKRKTKRKKNIKDSVVFKDCSVEKPLNIGNILGCFVLLGLGSGFGMCMLGIEVVCRKYFT
>CaugIr464F
MADINIKLLLLTALLISDVYGKFTLTNSKKNFLETFVDDFDCLVIAPGSTRVMISTIIVPRIVADVNHDKNGKYVTTFPMFQRFSQCIVLLTTIVESTDSVLQFKNMFTNYDFVRNLTIKLISSTSLKPANNYSKLNILRELPYVIIKEKVLNSANEACYLYMNGSVTSCESDNFFIRSFKGKEFGVFVGHESAEVTFTLNGNTVTPTGGTEVCKLQMLAKKLNFTYKMYRDTIYGEKLPNGTWRGVLGKVRRSQSTLALDLAATSTRFGYVDYLSVQGFDRMTFVVRYLKKSLHISNLWNAFDSGVWIYVGVVFVLFNFILVWISDSVNISYSVLILISSVFLQSVDTVPMKKKFNRNVNIFKFTFCIWLLTFTLVLTTAYKSKWFTLMLIPQYQKIPKTFNELFSSSYTVSAPNWHTVINEIILLNGYDVTLLPDEESCIQSCQRPRNSACLTSEYIFLHYMDTQFHEGNETSDTFFISADRIYTFYETWTFPPGSVYTRTFNKFINWILATNSYTKLRDCTYKKSKGKKGQDHSHRKTSSSRKPLTFSNVVGCFFALFLGFALSAAALAVEFPFHCIYNCLLV
>CaugIr465
MLLLLLVIFYPSSLEITCNSITDVLLEQRSLIESDCSVVHNGDPDRKIREIFIPRIVVDINQTVARTVFPPVFQRAEQCFEIRTSAEDAIAFIVKFKQMFENVRYLGNITVEITSLNKLVKDYKLNVLRILPYATLRELTAAKNTDLCYIYRNGSIVFCDGNTNTIVSFEGKQFIVITGWESVYITFSEVNDLIIPTGGTELLKIKMLAKKLNFTYAFQKELKYGTMLPNGSLTGVVKLIREGEAHFAIDLSPSPVRYSYLDFISVQNIAGLTFVTSSPKEMLRINILWNAFEGTVWLFFSGTLIVLTGILCTIVNNRNIYSFGNVFMILFKSILDQSAGNDLMNMLFMKHVSVFRFLFLIWLLFSTILGTAYKSKWVMLMVFPQYQKIPQNFKQLFTSDYTITLSNTDSIHAEYMKSHNIKFRQSSLTEACIPNCLFLNNACLTDRDYLIYYVNKNYLFGKCRSEKLTISKDKLYSFYDTWAFPSGSPYTLTFNKYINWILATHSIDKLKKDVFRMIRKRAKAIKRIRNSQIYRGCSSAKALKVWNVIGCFSALFVGLLLAVGTVALELR
>CaugIr466
MLLLLLVIFYPSLSSEITFNSITDVLSEQRSSLIEADCSVVHKGDPDRKIKEIFLPRIVVDIKQTVARTAFPPVFQRAEQCFEIRTSAEDAIPLAVKFKEMFENARYLGNITVEILPSNGLVRDYKLNVLRKLPYAMLRERTAAQNTDLCYVYRNGSTVSCDGNTNRIVSFKGKQLIVITGWESVYITFSEVNDLIIPTGGTEFLKIKMLAKKLNFTYAFQKELKYGARLPNGSLTGIVKLVHEGEAHFAIDISPSPVRYSYLDFISVQNIAVLTFVTSSPKEMLRINILWNAFEGMVWLCFSGTLIVLTGILCTIVNNNNFHSFGIVFMLLFKSILEQSAGTDLMNMLFMKHVSVFRFLFLIWLLFSTILGTAYKSKWVMLMVFPQYQKIPQNFEQLFTSDYTITLSNTDSIHAEYMKNHNIKFIQSSLTEACIPNCLFLNNACLTDRDYLIYYVNKNYLFGKCRSEKLTISKDKLYSFYDTWAFPSGSPYTLTFNKYINWILATHSIEKLKKDVFRVIRKRAKAIKRIRNSQIYRGCSSAKALKLWNVIGCFSALFVGLLLAVGTAAMELR
>CaugIr467
MILCMEILSIIPSAIFLSLSTGRFVDATLKLNHKQNSSVIHILDNSECLTISFQMDVAYKLISKFTSVLAFSLLNESTFSVSNELVLQNSEQCIVLFVTADNPVKAVLNLKKVFRFDFIPRKVIIKVFSMNPAPLSYEIKVQMLKQLSYAILHEYTSSNVDKTCFAYSNRSVVLSNCERTEIQSFDGKQFDILVINPSGFVDFYVNHTKIIPIVGIDYLKIKMLAKKLNFTFKFIRESKYGVKLENEQITGMLGTLHNGESQFAVALAPSPFRYGLVDFLSVQHFNRMAFISKSPSEIHRISNLWKAFDTSVWLCFAMTLVVLNILFFCLSEEYSIGGFVDTFLFLYMSSVTKTVGEQFLFKMLLSHHNLSVKRFLFSLWLFLISNILVTAYESKWVTLMVFPQYEDTPKTFEQLFKSSYIVNTPNTDTIYSQFLISHGIRIQYVSDNLVCVQSCFKTGNSCIGSSSYFIYYVNREFLYGKCESPKMFISRDEMFPYYNTWAFPPGSPYTLTFNKHINWIAATHSDRKLNADIYEEIRRRAKIEKDIHNSELFHSCSSAKPLKISNILGCLLVLFLGSFISIVGLLIEKVWKVTF
>CaugIr468
MLIISSLLLVVIHVSYSATILLHNSILVISSKTLVYPNCTIFSFGSINTLNTNSNSAPRIVSTSKQNTNNDFITGVPVSQNSEHCFILSVPSNDALQSIQNFKSMFTKAKYLRNVTIQTFSTNKKSVSTGHALEILKTLPYGTLEDGDACYLYRNNTVSLCSGNTDGIKSFDGEQFGVLVSLESGYITFDENLSDSNIVTPTGGTEFLKLEILSKKLNFTYAFYRLSSYGTKMRNGSVTGIIGNVHRSECNFAIDISPSPRRYRFVDFLSVQQFDRLAYIIASPKEILPISNIWNAFDQKVWLWFILTYCSLVLTMFILLTKQDFNSFGEIIFLLYTLMLGQDINNSLVAEKLFRWKKKYFQFLFCTWIFTVSVSLSIAYESKWVTLMVIPFYENIPRTFVELFNSSYIINMANTHNYYTEFVEEQGIKIEYVDSRFACIRGTLCARSACLNARSYLIYYVNNNYIFERCETPKVFISNDKLIPNYNSWIFSHGSPYTYTFNKYINWIVAVHSDRKLKNIAYEKIKDDAKMKMNLTNSELFRDCSSANALKISNVIGCFIILFFGITVAAFVLVLEKITF
>CaugIr469
MHLLSLTLLFCVTGLGASSVIISKQHSFFNLTSGSCKYVSNITVIIFKSTTFQIQCSLNPRIVIDLNQNGSNISYYNPGFRRSPQFVMFVTSPDKAVYSVKKFKNIFRRFTFPRNVTVEIVTQNYSNHKSNYKLQVLRQLPYASLTEHDSCQQYRNGTVVQCENGGNNRIVLFNGKQFGILVADEGGDITYIQNGTDVIPTGGFELFKINILARHLNFTYKFYMKYKYGTRFKNGTLTGIVKSLHESDSNFAIDLSPSPRRYGYVDFLSVQQFDRFTFIISYPEEILPISNLWNTFDIPVWVNFCVASILTNVILLSLLRYDDSYLFGDAFLLLCMSLLTQSVTSGMMNKYRKNRIIFRFLFSIWSLLFATILVTAYQSKWVTLMVFPQYENIPKTFTDLYDSSYAVNLANSDNIYSEILENNGMNVELVPNIKTCVDTCYTTKNSCVGARSYFVFHVNRHFLYGNCGTPLLYISKDGLVSNYNSWAFPPGSPYSTTFNRQLNWIAASHSSRMLKDESYQRIRKRARKKMGVNIAEVYHDCTHAQPLKVSNVIGSFMALLFGIVLASGGLVLEVFHKTFASM
>CaugIr470F
MKTMFYMELSINVIILILSIMDAVIADVTLKQSERISFLPELNLCGILNAXFVWNSECVIITFEEIGNYDNTASRVTTRIILFQYKTVVPAKNICVFQNSKHCAVLVATENNALQSAANLQKTFRSDYVPRNLTIKILPSNSLLPYDMKLLVLRQLPFATLHEYIVSDNSRLRFAYRNKTVAICDSESNIIRSIEGKQFVVIVVNSNSWVTFQQNGSEIIPIGGREYLKLKMLAKKLNFTFKLTKKSNYGTKKDTREISGILGILHRGEAVFGIGTSPTTLKHGLVDLFSIQQFNIMTFIIAAPSEVLPISNLWKSFDTLVWLCFITVFVALVILLFTLTEEYKFGSFADLFLLLYRTMIVQSVDEKFLFKIFSQKRVIQRFLFSLWVILVSMILVTAYQSKWVILMLFPQYEKIPETXKELFESSYTVNTPSWDVAHNEILKSNGLKINHVSSYPVCIQNCFKGENACIGGTEAFDYYVSRNYLFGKCESPKLFISNEKMFPYYNTWCFPPESPYTFTFNKYITWIVATHSDKKLKADAYKEIKKLAKKEKGLRNDNLYHECSAADPLKIPNLTGCFFILLIGSVFASIGLSAELYFATHSGVMSESCCAHLDVCVCACFTFA
>CaugIr471
MFLLLLVFVSLNWTKTVCGGNWNIGKFDELPDYGQTKNCTCLFVFKWNSSLNYAMFSTSKQPFVTVSDSLNLTFASSLRPQVLQKASHCYVIILMTSAVENDEFSMDEVYKKISHIKTFEDDMEKVYVSIRNLTVFVRNATQILDTFRTFPFASVCDVFDRVCYMFRNGSVIKCGSSTCSVNDAKSTFDGKEFTVVLGEESELITFNQSHITGGTELVKIEALSRKLNFTYKFQNEKEYFSFVNGSYSGILGNVRDSHNHFAIDLSPTYQRFGLVDFVTVQVFDRATFTTKYPDNLLLINSMWKALDKSTWFFCILTVALYILILSIIGRISTAESKPINYSVTIFVFAMLLNQSTPDRKLKRIFRRYIVLFMLLSVMWLLVYSTVLSTAVKSKWVSVIVFPEVRKTPETFQDLALSDYKIRFGSKNSVFLETLKHLGAHGSRFVEPTDLDDCVYFCFEVKRSCLYTMTSLLYYINKNYIYNKCGSPKLFVSTDNLFPLYTTWAFSPGSPYTEIFQKYLNRFFSGRSYETERKRSNEKIKRIARKEKDVEKIRHCAVYRSLKLSNIRSCLLIVALGIGLGLIILLLEWMYYFTHRSKNVRVIA
>CaugIr472
MLCKMFAIFFGFNFVTAVSAFAGIFHHQEKSSVVQVDFSVLQDFDNCTVLTSGFHMNLKNFINSRMVLNTLNIRLNRFVLSNVKCVVTISSSVEETVRIIVIYKKLLENYAAIRNMRILIFSAASKIILRNNLAPILQELPFATVIILSKNNTSAENPSNNNSYCFRNGSVTNCDNSRNFNGERFTVIVSEESEIIRFKNNRITGGTEFSKLKALSKKLNFTIGLEFENEYFGILKNGSLIGILGNVRKSFSHFGIDLSPTYSRRGLVDFLSIQVFDRAAFLVAFPTEKTIGSDVWRAFDKNTWLLFFTLFFTYVMLFSMLRYVNDGSVSVCYVITLLTAMLLFQSIRENKITRIFNKFRIIFKFLFLLWLFTCTIILGTAYRSKYLSMMMFPKHSKIPQTFSELIESPFKIRFEYEHSVFREYWRDVKLDNSRIILGTNMSDCVNFCFTGNHACIDSMTYLQFYIYSNVLFGPCEKPILFISEDTSFPLYSTWAFPYGSPYTPIFDKYIGYLFATNSYEKLRKESYESIKKQGRKIKRFKDNAEFRTCSKVQSLKLLNFLSIFLIFRFGVVCGWVVFILELFLNFRNVAEKTSLCHAV
>CaugIr473
MWTESKVLILLASVVFPAETTVSIQIHWSEIVNCTLILMKNTKVAHPFSDNVKLFINKDLTNSVKSLVPYMPAFGDSLHHCYVIHCGTIDCKLHETVQLYKKMFPNYFYTNNINIVINHEFKSTNLLHGVFNVLPFSKIWVSDENYNSTICYVFINPMISRCDEQSVKVDDQKEKSINGLKFTVVMSSNCSEIEVSENLQIIGGTELVKLNAFANKLNFTYVVEHENEYFAQLHNGTIIGILGNVQRNNTHFAIDLSATYHRYRLVDFLTIQYIGQAAFITKYRQQKLLFDNMWKVLDSKTWKMCIFIFICFTLLICACERFSSGYFSSTYYSMTLLLTTLLQQPFSDKHVRQVPHFTFRFVVQLWVFVFVTVMATAYKSKWFVLMLFSNYQKTPQTFSELLLSNYKLRFECEDSIFRELILEEGHFEESRFAKATNMHDCVEYSLSEEHACVNSLAHIEYYINTNYVFDQCDAPLVYVSRDFTFPLYTTWAFSKDSPYATTFNKYIIWWIALNSYEKLRNDNFERIKKKSKKERDSNILNNDNFCSGAKSLQLSHIGGCVLIIVVGSVLGIILLGVENIFWFGNVVTGQTGYCYSQNRRGGPTFEKKI
>CaugIr474
MKIQNFLVLAFRVSYSKSPSVSTSIEYVESPSFLKYLTELSTKYYPNCTYYFFSENGYRMKKTIQKFVEFLTSQGIPYMIFMAPDFIKFDKEKPWKKSNDTVLRCTFSLHSFEITKYYKHCLTCSILRNAIFGVRLGLSYGVNTVTVIENDQESEIVNTNRRGVVFTQVKNGTTDGIEGIQSCLVCEEGKTVGQNRLPIFSSKDVLISNPFLSANKTFLTGKTLQLMSFKRVKVIDRFWKKVFMHFKYYCNCELNLNDYNKRGISKNISYSFVNRHTKNVKIGKTVVPNYLTFYMRKPKLVYRWNAILKTYSPLVWALHCLTVICLLCVLKLSRCEKEIATFDIFSLLVSQSINSKSRVVFCRLIIVVFLFYLLSINNGFTGRILHFLTTPELEYEPTTLERLEKDGYKWMYDYPYLHIYRAYVGDAVPLKTILPRKVTQPATCAGLFSKNMVDSCLITFSGPVDYLKLRMSFNWIDLFTPTSPLHVSYDGISFGTFHFFHHTFNTYLELLVSAGLVDYFMKEEYLDFLIKYRSRLFQSKTLQPLELRMMDLPGAILLFGLLISVFVLVAEILLYHE
>CaugIr475
MKLLFLLITVLHYIQTAVSSVYPSIEEIESRSFLNYLTELSTKYYPNCTYYLFSESDRMKKTFEKFKKVLINNGVPVMTFSVQEFRKFDKAKMWKKSYDMIPNCVFSVHAAKFQFLSRSYSILKNAIFGVHLEFSYGVRNIHFIQHDEKDKLIEKLNSKVVTITQIKKRTEDIITGIQPCLGCEKNKTLGQNKLPLFSSKDNLTSYPFSIPNKSYFHGKKLKLLMDKRPNLMFKKIIRTFNFFCECEVVLTMVDQLKNTFNQSEIVLKVRNYETVKAKVSKAIVPVHLTFYMQYPRTVFKWDAVLRVYTPIVWGSHGVTAICFVLLFKFSRFGKEITSFQTFSLLLFQSVNSRIVSTFCRIVVILYLLYLIIINGSFNGRILYFLTARELEYEPTSLEKLENDGFVWKFDYTYLHILRSHLGRDVPLSSISENRVKRPPGHSNLTCAILFSKKIVDSCLTIFSGPADFSKLRLSFNWTNLIIPEDPLYISYDGLSFDADPFFLHIFDQYLERLVSAGLVDFFKQEEYVDIVIKNRERLFQPETRQPLTLRMTDMPGMILLFGLAQSFVVLFLELIIVTKKNIKRKKSYNEMNYM
>CaugIr476
MKFAFAVINCILFQSIISSVSLKMHYVESPVFLKYLSEVSTKYYPNCTFYLISQNGELLKTFQKFSVHLNKMKIPHVTFYEQTKGPPALLHSKPWYGYRADPTCSFSVHADIKNFAIMDSYQFVHFHIFGINQFFDTSNARHLFWTENRWSYDSLMLRHYKFAKMVKYPENSTDDVIIMFQQCISCEPNKTIGYEYSAPITESDAYPDPFPNFNKSVLKGKHLRITHTFPVNLLWRNILNEFKIYCECEVEVVPNDIRRPIEMAVVVLSYRSDLFAVTSSIVRNELTFFIYTSKQIFKWNAVLKAYSKNVWAFHIITVFCIACFFKCSRVRTEVKLLDLCYFIFEQPRVTEATTVLCRYVIIACLFYIMVINKAYHGRILYFLTSSELEYEPTTLHDLENNGYNWKYDGEYVFDIMANFISTRPGDSSYLSRVTNTNIGQRCVSLLAKRHIDACIASISSPADYINLREHLNWNDISFPKMPLQNSYEGVTFWSASFLYSPFNEFSSRLLSGGLVDYFKRKEYTGLLLKHRKRLFSRNKFRPLSVKMQRLAMYTLCSGLLLSTVVLVIETLVKFAL
>CaugIr477
MKFFVLCLIFYLWTQSSTPYILPKDYSVESPILLKYISDISVKYYPNCTFYLVSKNDELRKTFQNITSHLNKMKVPHAVFYELMQMPQDLSHPSRTWYGYRVDPKCSFIIHADIKDNMIMDSYNSMNMYVFGITSYFETQNTRHLFWTENKISYDTLMLRHFQFSQMIRHQENSTESIVIMQRCISCQPNQTFGYEYSEPRNESYEFSDPFPEFKINSVEGKILRFTHNLPVSALWMNILEQFQIFCNCKVEIVPLKGSVLPEMIALILNYRFDAMTTTFPIVTKTFTFFMKEPKLVYKWNAILKAYSWQVWVLHCVTVFSFLCLFKFSRRLRNEVNFLNDIIHLLLDQSASNKYASNLCRCTIMFFMLYILIINKTFQGRILYFLTNPELEYVPTDVDDLERNGFKWMFDVEHEFDTVLHLYYRRNKDLSFLKRKIDTQSGETCISLFLKNNVDACMISISSPADYLKLRDDLNWGSITIPKVPLLNSHEGVYFWSAPFLYSPFNTFSGRIMSSGLVNYFKKNEHSDFLVKNFEHRSKFLRDNSFVPLSIEMQLLPAYILSVGYIISIIVLVVEVLLKSRNNEK
>CaugIr478P
MQIIVVCFIFCFCVTVTISSVLLKTYVVESPAFLKYLTESTKYYPNCSFYIVFQNGDLNRTINQFNVVLNNRNLPHATFSKIIKLDSANPPQPWSGYRTDPACSFNVHVVPIGEIARHSFQFLHMYVFGLTNFADTPNSRHVFWTDDKFVEDSILRTLLYSKVVKRYRKNSNKIILSQRCLFCKPSKTVGFEHMESASVNGTIFGDPFPELNISELNGKTLRMRYKFQLPLLWLKILKHFETFCKCKVDLRPYTNNDYEEIRVGNLNYRVYRFSVTFPIVETQLSFYMQTPKLIHKWNAILKAYSLPVWALHFISAVFIICMFNXTQLGSEMTSFDIISSLLDQSFNCRVSSFLSRIWLVVCLLYIIIINKAFNGRILYFLTHPEPAYVLTTLDNLEINGFEWKYDISYYYSLLAHMVEVRGADLESFLPRITNHALGETCAGLFTKKSVHACITALSEPADALILQQLLGWQDISFPKTPLQTFYEGLVFWSGPFMYDPFNKFSGRLISAGLIDFLKDKEYFEFIVKHKSRLHVNAKIKPLSMETLTCSIYVFLSGLILSCVVALAEVSMQHFFGNPG
>CaugIr479P
FVWLNYSIYVALSTKYYSNCTFYIISQNGELIQTLQSFSGFLNKQNISHVIFYKKPATWSPPKSWYGYRIDPKCSFGVYADAKNSFILNLFRYLHFYIFGKTTLTEAENSKHLFWTENKYTYDIRMINHFEHAKLIKHQDNTTESIVMFQRLISRNPNKTIKFEYSKPFNVTDLVSDPFPVFNKSELKGKHLLLTHYLAVTPLWQNILKQFEIFCECKVTLASYDYRSPPEIVFIILNYRSLTHRITYPIMKNELYFFMNIPKSVYNWNAVLKTYLWEVWAIHAATSVCDLLLFKYSRLGHEIDLFNLNGILLDQSYTQSKNVSSVLFRFVITTFIFYVMVINKGFQGKFLYFLTNPELEYAPTTLDDLVNNNLEWKYDQKYYFDVLTYLLTSKDGKASSGDLSRLTNSSIGETCIZLFIKNEIDACIVSISGPADRLKLSTMLNWVNKSITFPEASLLNFYEGVTFGAPFMFQSFNEFSGRLMSGGIVDYLKMEEFIDVRTKYRNQMSVDATVKSLSIEMQVLGMYILSMGIILDLSCY
>CaugIr480P
MNPDLLLVIFSVHILSAKIIHKPNYVESPSYLNFLSQLSVKFYPNCTFFMVSNKSELTNTIQKFVKKFNSDTHSGDLTFLHINNYNRKSHRNIFLLPSCSVCIFTGYHVDAALDMVISFIDNTRNLKAFCWFVVWEGEIKYDFKETTISFFSLNNIITVNKDNTANVSAIAIRKKCFRCTKNNIPQMKVSHYFAKTDNLTSSPFSVFNKTDLIETGLGLYVNGZINSLWQVILTELAKYLNCKIIVRTIFTEEYAYPSIQVTVEDDQFQEKMLSTALTTTEISFFIKSPKLVYKWNAVLKVYTPGVWFAHISVFMAFTILLTLTQDDGNRSLYTVFEMFLDQSLTHFRLRPVQRAIVVICLLYLLIINGVFVGRMLYFLTKPEPEYIPTTLQDLSRNGYQWRFYYKDLGKLRWYLTKYNNVNHGDVYYTHMLPYKTTCNEYILHGNRRACVEPFLHKVDYLKVRESLNWIDIEFPQVPSSKYYEGFGFYSQQHLYETINSFTGRMVSAGVPDFIQKLEYTNFIIKYKKHLFKPHDRKPLSMRMMDFPLTVIMFGIVLSFFCLVRELLFVN
>CaugIr481
MNPDLLLVIFSVHILSAKIIHKSKINDVESPSFLNFLSQLSVKFYPNCTFFMVSNESVLTNTIQKFVKKFNRDVHSGEMTFLHINTFNRKFRANKFLLPSCSVCIFTGYHFKRALKMLSSIIDNYKNLKAFCSFVVWEGEIKYDFSEDKHPFYSLNTIITVMDSTTNVSAIAIRMKCFRCTKNNILEMKLSHYFVETDNLTSSPFPVFNKTDLIETGLGLHVDGKRNSLWHVILTELSKYLNCNIIVRTIFTDDYAYPSIQVTFEDRQFQSNILSTPLTTTEISFFIKSPKLVYKWNAVLKVYTPRVWFAHISVFITFTILLTLTQDDGNRSLYTVFKIFFDQSVSDFRLRPIQRAIVATCLLYALIINGIFVGRMLYFLTKPEPEYIPTTLQDLSPNGYQWKFYHKNFEKLFWYLTEYNDIYYEDVFDIHMLPYDCNKYILGGNKRACVEPFLHKVDYLKLRESLNWTDIGFPQVPSPKYYEGFGFHSQQHLFEAINSFTGRMVSAGVPEFIQKLEYTNFIIKYKKYLFKSHDRKPLSMRMMDFPLTVIMLGIVLSFFCLVRELLFVN
>CaugIr482P
MNPDLLLVIFSVHIVSAKIIHKPNDVESPSFLNFLSQLSVKFYSNCTFVIVSNKSVLTNTIQKFVKIXNSDMHSGDITFLYINTINQKFRPNZFLLPSCSVCIFTGYHFKRALKMISSIIDNXKNLKAVGGFVVWEGENKYDFSTDRHSFYSLNNIITVKDNTANVSALSLRMKCFRCIKHNIPEMKVSHYFVETDNLTSSPFSVFHKTDLIETGLGLHVNGKINSLWQVILTELAMYLNCNIIMRTRGGGLAYPSIQVTFEDDQLQLNILSTPLTTTDISFFIKSPKLVYKWNAVLKVYTPGVWFAHLSVFITFTILLTLTQDEGTRSLYTVFEMFLDQSLSHFRLRPVQRAIVVICLLYLLIINGVFVGRMLYFLTKPEPEYIPTTLQDLSRNGYQWRFYYKDLGKLRWYLTKYNNVNHGDVYYTHMLPYKTTCNEYILHGNRRACVEPFLHKVDYLKVRESLNWIDIEFPQVPSSKYYEGFGFYSQQHLYETINSFTGRMVSAGVPDFIQKLEYTNFIIKYKKHLFKPHDRKPLSMRMMDFPLTVIMFGIVLSFFCLVREL
>CaugIr483P
MNPNLLLVIFLVHILSAKVIHKSNDIESQTFLNFLTQLSMKFYPNCTNFMVSNQSVLTNTMQTFVKNFKSDGNTEFTPFVHINTYVHDFRWKKYVPPSCSVCVFTGIHFVQAFGMLVLQKLNLKYLEAFCNFIHWEGEGEYDFLKAKYSFHRINKIITARSNTTNITTITLRKKCFRCITKYFHGLKVSEYFTKNDILTVNPFPVFSKSDLFKIDLTLHVYDQQVNSLWRVILNDLSKYLNCNITVTRGIGYPSFQVMFDDWQFQTQILSTWLTTTEISFFIKSPKLVYKWNAVLKVYTPGVWIAHLSVLISFSILFTFSLDKKSTNVYSVMEMFLDQSETNFHLRRSQRVTAIVCLLYVLIINGVFVGRMLYFLTKPEPDYVPTTLQDLSQNGYEWRFQQNDLQKLIWYLTDYNNIYYKDLFKIHKLRYKTTCVEYIFSGNKHACVQPLLHPVDYLKLRQSLNWTDIEFPTVPVPKHYEGFGFSSQQHLYETFNADEXRRTVSAGVPDFIQKQEYINFIIKFKKYLFKPHDRKPLSMRMMDFPLSVLILGVTKTTFHSHKILYITEI
>CaugIr484P
MKPILLVAIFVSSFNANIIYQNEYVESMGFLKFLIQLSETFYPHCTYYVVTDNSALSYTMWKFMKIVNNATTGGISLVHLNPSRKVFIPDIYCPLVVFVSLLVXTRHLLSACSVCVFTGLKFTTSLYLLREFVTNLKLIYANCMFVYWDNNEYNIWKDKYIASNPNNIITVKPCSGHPGKIAISQKCYRCAYDDIAEMVELKCYSENDTLKRNPFPIFQKGDLVGKKIFFSSIKGKTDSFWTEIVNDLSRYLNATIIVKVSVHHPIVQVMFSESQIKSRMLSTPLTTTDISIFAKSPKLIYKWNAVLKVYTPCVWVGHFIVFISFVLLFNLSQDVKDIRMFPVIGLFLDESFSLLGLRTVQRVILAICLLYLIIINGIFVGRMLYFQTTPEPEYVTTTLQDLVQIGFDWRFDIRDMDKLIWYIESLQIFELKDVYFTHMLELNNCTGFIIDDGKHACLKPFLHPVDYLKLRKLLNWTNIEFPRAPIHKYFEGFGFRSQFHLYEIVNSFTGYMVSGGVPDFAQKMEYVSFIIKFKNHIFKPQKKKPLSMEMIQFPLGIITSGAIFSFVVFLKELQLNT
>CaugIr485P
MRSILLVTIFINLYNARKIAQNEYVGSASFLKFLSQLSETFYPNCTYYVVTDSSTLPYTIWRLMKMVNNMTANGTTFVHLNIYGKVAHTTHLLPTCSVCVFIGFKFSTAFNLLREFVTNWKRTYAKCMFVYWENENEYNIWKDRFIAARPNNIITVKAXEHLESIAIRQKCCQCANDDILEMVELKCYGVNDSLEKNPFPVFQKGDLVGGKIFFSLLIGKVDSFWTEILNDLSRYLNATVVVKRSLHHPTIQVMFSEYQSNFETFSTPLTTTEISIFTKSPKLAYKWNAVLKVYSPCVWAAHIIVFVSFMLLFNFSQGADSISMYPIIQLFLEESFSFSGLRTVQRIIFALCSLYLIIINGIFVRRMLYFQTNPEPEYVTTTLEDLVQIGFDWRFDFRDYGKLSWFITSLQIFNAIDVYFKNMLESNNCIEYVLSTGRHICLKPFLHSVDYMKLRKLSNWTDIEFPKAPIHRYYEGFGFRSQFHLYEIVNSFTAHMVSGGVPDFIQKIEYDGFITKYRNYIFRPDKKKPLSMEMVGFSLGIITSGGIISLFVFLKEWQLN
>CaugIr486
MDELPSLLIVLISLLVLPYLLTDSSQSISTDKQVESPAFLNFLNQLSEKFYPDCGYYIVTDNTLMENTIQSFNGRLNELIIPYINLEFQECSRLSEPMVMYQRCNLYLYITLRKIWFPGFDEMVRICLLGQQVPYSPEIGKYIVWTGQNHLDILQDNIVAVTSENVNSDMIYNSVDCSYCASPYDNGSRIHAFSGTSVLKSDPFIRFNRSQLIGKYLHIDTIQFRNEFIWSKILKILSKHFNTRETPINHEIDVPTLMTGTVFGLNFGTHFKLTSPIKTNVISFYMPEPKMEYKWNAIIKVYSANVWIAHGITIICVITFLKYNQKFGNLDGFDIISSVLGQPMERNIMISLNRFIFILWLLYTLIINSAFVGRILYFLTTPQPDYVPTTLEDLDKNRIEWKFDQQFYYSIYPYLSSKGYSFATILSKYAHNSALFTKDSWPPTGKKYGELVPLEGEADVLKIRESLSWKNVMFPVDHLETHYVGFGFETDHITFEPINTFVLRIVSAGLPDLFQKQECMQLFLKHKAYMYNIRIHLPLSIHMLHLPFGILVIGLFVNFVVIFIELWCKYSENY
>CaugIr487P
MMQIFLSISLLIAQSLLLYPSESLNVDSRVESPAFLNFLNQLSEKFYPDCGYYIVTDNTLMENTIQSFNGRLNELIIPHLNMEYQTCDRMMEPIAQRATYQKCSMYVYFITSDSIFSTFQSFIRKCLLGSQSLYSPAIGRFVIWTGKGAAAQIRGPNIVSVSSAVTKENVVYNVNDCNDCRWDTTVQCTRQKFQLDSDLNSDPFIRFNRSSLIGRCITIDTFRSKNKYIWNRVITILSEHFRMNISITDDVFNGAKSIITTGNEFALVTGIKNRLSAPLTTYTVTFYMPQPLMVYKWNAILKSFZAEVWISHFMTIVCVLLLLKLTDTSKSMDSSTFVSMLLGQSMNPVVTLPLYRVSLAICLLYTLVINSAFIGRILYFLVTPQPEFVPATLQDLDDNNIKWKFDMHYYSKIAPYLLSKGYTLRNIGKDHMQYNFLFQRKKTNFLSWPPSDKVYAEVVHLESPADKIRICESLSWKNIVFPVHDLHTKYVGFGLYNEHILYKPINTFVLRILSAGLPDLYQKQEYIQLFLKHKAHLSTKHANNPPLSMFMMHLPFGTLVAVVSVSFVVLYLEMCFGYTEERYNCVSL
>CaugIr488
MKFHICELMVLFYCLSVFSAEKPSKYLNLKHVSFVNFVNELYEKYYTNCTYYLISDKLDWTMKKVNKMLNEIPVLNAILDPRSYDPKRSFWNSTIPQCNIFIYNNPNYTSLLQVYEFVRMRIMGLKSRFITGKFRHIFWITESQIFENFEFVFGQLENVIFVQPRDNNTISVTSQCFYCHKSNIKWKGQMQILSPESILNSDPFTEFIKSDLFSKTLFFSSKTKRNLNTFWNGILKLMEDYFNSSVKFVNGKRYKHPEPSVVFNERNGKYFTLSSYVTTTQITFYIKIPKLTFKWTGILEAYEPEVWTLHLSVLTCSFWIFKIIQKYGSRRFKSTKIIQITVNQSLQHCSVQMNVHRAVLGILLLYVLIINSAFIGRVLHFLTTPIPDFTPKTLVDLEENGYMWMFDMNSYFNVYNFLRYSRNLTQFQSTMMEHRLKEQPCSDWLGQDDKRACLVLLIGSSDFLKISEASNWSELMFPSESLLNSYEGIGIRKDYFLLKPINLFLGRIISADIPELFRKQEHFQLSLKYRQRLLSDRSEQPLTEKMIRLPLYVVIAGNIIGNIILVFEILVNFEGNANFKNINFGHFISQY
>CaugIr489
MKVVYFLTFLFFKVQVICTLDAKNQGININEAFFSFLVKFKDKYYTNCTYYLITDTSLSDTLHKFNERLQNEFVSQVIWKDLINHYKDIPLEPNFTTVLQKCTIFVYYIEFNLIMTIRQLVRHYILKTKQYYIHGEVRHLVWVTKNYTKNYHREHISPNTIIVRSKNDTSLNIDYICYFCESGVTNAWRTLPPFSFGDSLTSDPFPQYNASVRNNKTLEIAAGILNYVWRNILKVIGEHFDCNISLIPGKNMLTPDLPFRYENYLNEILSTPIFTSKITFFLKSRELVYEWSAVLKSYTPFIWLLHFVILLLFGGYFTHNNILNVTSILQLFLEQSVHKNMPNKLLPRTLFAMCLMYYLIINSAFIGKLLYFLTTPEPDYVPTTLHDLEQNKFIWKYRARWYEHFDHYLFKALNYSYKTINKAQIWSGKSCGEQMIKNNFHACLTYINGVADVIKIRKLMNWTSIVFPDEVLESYHVGVSFFEGNVLFVPINSLLGRLVSAGLPSFYDKNEYVELLIKFRGTLLNLGKTSAPLSVKLLKFPFGIVGTGLILEVFTLIVELYYYFKSMKNGTGCCFQNYLLACL
>CaugIr490
MLQKLLIFNVLLLQDFFFAIKFKSANVESPALLNFIQQLNDKYYTNCTHNLIYEDYVLENTIMNLNKILIGKPSIKIAVNKVQFNRRDVPLRKIVPKCSLNVYIVKNNFPDAINLFQRHFLDFESFTDKGEVKKVVWVENEKELVEIGILFELYENIIAVSQRHYLDDGIVIAQQCFFCETNSMTGKMFTSFLLNDNLDTDPFNIPVNKSDAIGKVIIISANKKVGYSWSKLLKILGDYFQCEIKVVPESPLLVNIYVPYSYHAIVRFKLSTYFTTNKGTFFMKSGKLIHQWGAVLKVYSPAVWLVHLCTATCMFWYFTRLHKKVTLHHLTQILLFQSTPVQVGTSLNRFVTAVFLFYVLIINSGFVGRLLYFLTTPNLEYEPTTLESLEDHSYKWRFDDPYFRMFYDYLIYTQNYISPDIMDVYLLPENTTCVDAFISELTDACLLSINSMAEVFEIRELLNWEEIIFPTSPFFTRYEGIGFPSNFFLLNPINKLIGNINSAGLQNNFQKLEDEQLMLKYRYQLFNFSETQRLSLSMINFPMMAYMFLIFNSVTIFFIELRTKE
>CaugIr491
MKFEYSLALVFFMECVCSPKLSLKQNSETDIVLNFLAKINMKFYPNCTYIFVTEKVSSFKEVLVFFTKYLNHQEIPVMYIENYDYIYSNLVFNRNNRRCKVYINTLNSDFSRNELRSLHFIVDGSYFNFDLGVANHIFLEEEASNSFSVADYSVQTLQNVIAVQRSNESTLTIKSRCYFCQNDEGSITEEVVITMPPNITEDPFPHFNISQLRGKTIVLRLEGSHVGYKWEQIINVFYDAYDCAIDVAKDGDVPTIGVVYNLENVQYYLLTSYVTSTNVSFYIAAPRKVYRWYAILKAYTKEVWLMHAVVMLSMVVFLKMYKKVLSRDVPRDAVARIVLDQVSDDMETSDNLLRFVLGMFLLYALIINSAYNGKILEHILEAEAEYVPTTFEELEQNGYWWIYDSDEIYNVISYLERKKVNIRDHWLLREGDCNKGIIEGKNYACLALIRSKAQKLQFRESLNWSEITFPDEGLETYFEGIGLRENLHMREVFDKFFGRTVSAGLPNYYMSFEYNWIVIHNRSHLNLLESGRKPLSLQMGYLVGFLLLGGCLISFAVLFCEIGRNWKSITGQLFYV
>CaugIr492
MKFEYSLALVFVMECVCSPNVSLKQNSETDNVLNFLTKINMKYYPNCTYIFVTEKVSSFKEVLVFFTKYLNHQEIPVMYIENIDFTYSKLVFNRNNRGCKFYINTLNSDFSSYELESLHFIVDGTYSNFDLGVANHIFLQEETSNSFSVADYSVQTLQNVIAVQRSNESTLIIKSRCYFCQNDEGSITEEVVTTMPSNITEDPFPQFNISQLRGKTIILGHEGSHVGYKWEMIMNVFYDTYDCAVDVSRGGDVSTIGVVYNLANVQYYLLTSYVTTTNVSFYSAAPRKVYRWYAILIAYTKEVWLMHAVVMLSMVVFLKMYKKVLSRDVPGDAVVRIVLDQVSDDMKTSDNLLRFVLGMFLLYALIINSAYSGKILEHIIEPQPEYELETFEDLKSHGYELMYDNKEIDNVFPYLEKNDITLSDHWLPREGDCKKGITEGRNYACLVLIRSKSENLEFRESLNWSEINFPDEGLETYFEGIGLRKNLHMRKVFDKFFGRTVSAGLPNLYMSEEYNRFLIKYRSHLNLLESERKPLSLQMGYLVGGLLLSGCLISVAVLFCEIGRNWKSITGQLFYV
>CaugIr493
MRFILSIALLFIYLECPESSQVSLKEDGGNSKAALNYLTEINMKHYPNCTYILVNERFSLFNEILLNFANHLHHIETPVINIGSVGSATSLTFNRNNKRCKFYIHSFNGDFSDIHYIVDGTSSEFDLGVTYHVFLQEENDKHFSVVDYSVLTLQNVIAVLRSKEGMEIKIKSRCYFCDNNEGLTEEVVTTLRSDTPEDPFPYFNISQLKEKIVAFRYDGAEQIYATYKWQMIVNLFSYACYCDFMFSENSDKVPAIAVVQNLANVESYLLTSYVTSANVSFYIPAQRKVYRWYAILKAYSKEVWLMHAVVMLSMVVFLKVYKKVLSRDVPRDAVARIVLDQVSDDMETSDNLLRFVLGMFLIYALIMNSAYSGKILEHIIEPQPEYSLETIEDLKFHGYELMYNEKEINNILSYLKKNDISVSDHWVLEGDCNKGIIEGKKYACLTLIRSKAHKLEFRKSLNWSDITFPDEGLETYFEGIGLSENLQLREVFDKFFGRIVSTGLPNYYMSFEYNWYVVKYRSNLNLFESGRKPLSLQMGYLVGVLLIGGYLIGFAVLFCEIGRKWKSITG
>CaugIr494P
MWFTFSIALLFVTFKCPGSSQVSLKEDGGNLRAALNFLANINVKYYPNCTYILVNERFNPFNKMLSNFANYLHHSETPVMNIGSAVSTTDLVFNRNNKRCKFYIHSLNGHSSKSRLRFMHYIVDGTGSEFDLGVTYHVFLQEENDKHFSVVDYSVKTLQNVIAVQSGNKSTEIKIKSRCYFCENDEGSTEEMVTTVSPNAAEDPFLHFNISQLKWKIVEFRYKGSNIDYKWQMIVNLFSDACYCDFSFSENSGKVPTIAVVHNLANVEKYLLTSYVASTNLSFYIPTPRKVYRWYAILKAYTKEVWLMHAVVMLSIVVFLKVYKKVLSRDVPRDAVARIVLDQVSDDMETSDNLLRFVLGMFLLYALIINSAYSGKXMYDDEEIHNVLSYLKKNDISLSDHWLNEGDCNKSIVEGRSFACLVLIRSKAQKIVFREALNWSDITFSDEGLATYFEGIGLRENLQMREEFDKFFGRIVSAGLPTYYMSFEYNWYVVKYRRHLKLSESGRKPLSLQMGYLVGVLLLGGCLIGFVVLFCEIGRKWKSIPVTG
>CaugIr495
MKFKFAICIVIIQLAYSLNLSLNNIDEADVRINFLINLREKYYKNCTYILVTEKDSLLRNVLDVFATFLNEIGSPTMYIDLTGDKNPQAIYNGPWNVQLCNFYIYGIKANKLIDVQYTVQSISLGEYFSAHDEAARHVYLEEDTEDFSITSETVEMVQNIISVQRSGNSKNIRVKSRCYLCDERTVLSWKIAATKSSNITEDPFPYFNVSKMAEKRLVIGYEGNNIDQTWVEILEAFEEKYCLIEESETETYVATVQVLYNLYNKRIYTFSGYISTTEVTFYIPAPRLVYRWYTILKVYTKEIWLMHAIVILIVIVFLKVYKKVLSRDVPRDAVIRIVLDQVSDDMETSDNLLRFTLGIFLVYALIINSAYSGKILEHIIEPEPEYIPTTLQDLKINGYTWNLDYGDIFNIYSFLKKQNINLRELFKEKRTSSCCDDGPGKKKYAYLSLIRSEAQKLKLRESLNWSEIVFPETPPGKYFEGIGLQEHSYMREVFDKFLKWMVSAGLPDFYKSLEYHMYVVQQRKHLVSVDTRRKPLSLAMGNILGALLFGGSLISILVLLHEIGKRWKSVTG
>CaugIr496
MKFKIAFVVFFIVRLNSSLNLSVNNCDEVDSRLNFLINTRGKYYPNCTYELVTVKDSSVKEILEKLAIILSKAGSPVIQVYLSNHNVYPKSRSMSGLSTQNCKFFAYALKGHKLEDYLNAMHLLVSDRIHYYDHGMTRHIYIKEDNEEGFSVATEPLRRMEHIIALQRSNESTSDIRVTSRCYFCVNSTRLLHGETVRLTTANITDEPFPDTSVSQWKGKKLPILLEGRILHPTWKRILREIQNKYGLQLVKTDIHEASGAVQVLYNHHRLHMYILSGYITTTEVTFYIPAPKLVYRWYSILKVYEKEVWLIHAVAVLSVIIFLNVYKKFASRNVPRDAVARIVLQQLSHDTGTSDGLLRSVLGMFLFYALIINSVYSGKILEYIIEPEPEYIPTTIQDLKLHGYTITLDCDDNENMYSFFEKQGMLSNVYSLCKAKEKKKYAHVVLIRSAAQRIKEREVLNWTEIVFPEISPETYFEGVGLFEDPFLRRILDQFFGQLVSGGLPDFFKFQEYNDYVIQNRRKLFSSDTSRKPLSLAIGKLMGALLLGGFLLGFTVLLHEIMKRWNSIIKGQ
>CaugIr497P
MKFKFTISLLVFIKLNSSFHLSLNHGREVDARLRFLINTRQKYYPNCTYVLVTVKESSCQKTIEMFAFVLSEMGSPVIIIHXNDKNCKFSVYAIKGHNLDISLKTLHLAVDGRYSNHDLGITRHVYIEEDNEEGFSVASEQLRKLEHIIALQICNGSSDIRVTSRCYFCKNSTILHGETVTMMTPNVSEHPFTDSNTSQWKGKKLLLCQNGRSLNPTWERILKEVRSKYGFQIEKTGLFEATATIQLLYNALFIHLYEFSSYIITTEVTFFIPAPKMAYSWYAILNVYTKEVWLMHAVVILSMVVVLKVYKKVLSREVPRDAVDLIILEESPSNAGMSDILLRSAIGIFXLYALIISSAYSGKILEHIVKPKAEYVPATLQDLKLHGYTMTLDCGDIENMYSFFEKQGIFINVFSLCNAKEKKKYAYAVLIRSVSERLKQQEALNWTEIVFPEIPPQTYFEGVGFLEDPFLRRILNQFFGQLVSGGIPDFFKSQEYHDYVIQHRKKLFSSDTSRKPLSLKMGYLMGALLFGGFLVGFIVLLVEIMKRWNSITG
>CaugIr498
MKLKILFGLLLLIQLNYSLYFSLNRDSEVDVRLRFLINTREKYYPNCTYVLVTTRSQSDKNCKFSVYAIKGLNLDSSLETLHLAVDGRESYHDLGITRHVYIEEENKEGFSVASEQLRKMEHIIALQISNGSSDIRVTSRCYFCKNSTILHGETVTMMTPNVSEHPFPDSKTSQWKRKKLLLDQHGRSLNPTWGRVLEEVGNKYGFQIEKTGIFEATATIQLLYNVRFMELYQFSSYILTTAVIFYIPAPKLAYSWYAILNVYTKEVWLMHAVVILSMIILVKVYRKVLSRDAPRDAVVTVVLEKSPSSAGMSDILLRFVLGMVILYALIINSAYTGKILEHIIKPKPVYVPTTIQDLILHGYTMTLDCDDIENMFSFIERQGIKFDNFRSFCSKRAHEKRKYAYLALIRSAAERLKQREALNWTEIVFPDIPPETYFEGVGFLEDPFLRRVLDQFFGQLISAAIPDFFKSQEYNDYIIQNREKLFSSDTSRKPLSLKMGNLMGAFLLGGSLISFVVLLHEIMKGRNSSKGL
>CaugIr499
MNKFNFSFTLFIALRCACALPFVTVNNHFIIDARLDFLLNLHTKYYPNCTYITTTEKGGSFQKPLTIFTKLLNYRETPVINVEYANYEYTDSSWNSQICKFHIHDVDSNKLSSAIIGVRIWIEAITSVVEHGVTRHVYLQRDSDDSFSTTDHSVTNLEKIIGLQKCKNSTDVVKVKSRCYFCRNDSQLLEERVTTMSPNFTEDPFPYFSISELKGKTMEVTYEGTKVNWLWKKILEEFEKVYGCVLKVRKEARTSPTVQVLHNEHNKGQFTFTTYVTTTELTFFISAPKKVYKWNAILKVYTWEVWLIHAVVILVVIGFLKLYKKLMKRNVPKDVIARIVLEQLSDDMETSDNLLRFVLGMFLLYGLVINSAYSGKILEHILELKPEYKPSTLEDLALHGYDFTFYFSDLGNLISYVNGRNFNLGDLLDNHMLEDEDCGDYIREKNKHACVVLTGSETEKLRMRESMNWLEIVFPYTCLGRFYEGIGLYGSQHMREVFDEFLRNVVSAGMPNYLKSMEYHEFATKNREKLLLPERRERLSLEMGYLVSLLRMGGFLIGFAALIGEIIKFCTILEEGTYWYYLVLYIIDKISR
>CaugIr500P
MNRFKFSVTLSFVLLTSYSLQIKTLKNNYETDVYLCALLSLHEKYYSNCTYLSVIGKDSRFVETLNTFTRVLNYKETPVIHVEYESYEIGNTFWNSQKCKFNIYAVKNDRLTSAILLLRSLQGMRSLSWPGVSRHVYLQDGNDENISVTGDSVQNLENLISLQKCETSLNINVQSRCYSCHTEASDETVTAMNPKDMDDPFPYFNISQLKGKEIEFAYHGTEVNWMWMKIIDEFEKVYMDVKSSLQNGREPXPTVQMLYTKYNKESFAFTTYVTTTELTFFISAPKKVYKWNAVMKVYAWEVWVMHAVVILVIIIFLKLYKKLVNRNVPKDVIVRIVLEQLSDDMETSDNLLRFVLGIFLVYSLIINSAYSGKILEHIMEPEPEYKPTTLEDLEYNGYEWMFDFTDTENLVSYFDGRNMRFDQILTEKHVLEDENCTDYINGRDKNACLVLIRGTAQKLRIRKAVKWSEIAFPDNHLGQFYEGIELYGSLHMRQVLDQFLGWVVSSGMPNYLTSMEYHDFATKNRKNLFPPKRKQPLSLEMGYLLSLFLLAGFLFGIAALLGEIVEFFCSTDTTEGELPLKFCVRIFRARTRNLKNFILV
>CaugIr501P
MYKNMNRFKFYVSLSFFLLFSYSLQIKTFKNNYEKDVYLCALLSLHEKYYPNCTYLSVIGKDSRFVETLDTFIRVLNYKGTPVIKVEYESYEIGNTFWNSQKCKFNIYAVKNDRLTSAIILLRSLQGMRSISWQGVSRHVYLQDEIDETFSVTGDSVKNLENVIGLQKCETSTNIKVQSRCYTCQNNSTEASEETVTTMNPKDMDDPFPYFYISQLNGKEVQFIYHGTGVNWMWMKIIDEFEKVYGCQKELTEWANAAPTIQVLYTEHNKVRSVLTTYVTTTELTFYISAPRNVYKWNAVLKVYAWEVWVMHAVVILVIIIFLKLYKKLASZNVPKDVIVRIVLEQLSDDMETSDNLLRFVLGMFLLYSLIINSAYNGKILEHIMEPKPEYNPTTLEDLEYNGYEWMFDFTDTENLLSYFDGRNMRYDQILTEKHILEDENCTDYINGKDKNACLVLIRGRAQKLRIRKELKWSEIAFPDIILGNFYEGIGLHGSLHMRQVLDQFLGRVVSSGMPNYLTSMEYHDFATKNRKNLFPPKRKQRLSLEMGYLLSLFLLAGFLFGVAALLGEIVKFVCSVNTKGQERK
>CaugIr502P
MNRFKFFVSLSFFQLSSYSLQIKTFKNNYETDSYICALLSLHEKYYPNCTYLSVIGKDSRFVETLDTFIRVLNYKGTPVIKVEYESYELGNTVWNNQKCKFNIYAVKNDRLSSAIFLLRSLQGMRSISWQGVSRHVYLQDENDEKFSVTGDGVINLENVIGLQKCERSTNINVQSRCYTCQNNSTEASEETVTTMNPKDMDDPFPYFYISQLNGKEVQFIYHGTGVNWMWMKIIDEFEKVYGCQKELTEWANAAPTIQVLYTEHNKVRSVLTTYVTTTELTFYISAPRNVYKWNAVLKVYAWEVWVMHAVVILVIIIFLKLYKKLASZNVPKDVIVRIVLEQLSDDMETSDNLLRFVLGMFLLYSLIINSAYNGKILEHIMEPKPEYNPTTLEDLEYNGYEWMFDFTDTENLLSYFDGQNMRYDQILTEKHILEDENCTDYINGRDKNACLVLIRGGAQKLRIRKELKWSEIAFPDIILGNFYEGIGLHGSLHMRQVLDQFLGRVVSSGMPNYLTSMEYHDFATKNRKNLFPPERKQRLSLEMGYLLSLFLLTGFLFGIAALIGEILEFVCSVDTKGQERKYIKYFWGRRV
>CaugIr503P
MKYKIITILIITLNTSWTHVLSFTKGENTSGTIFTYLLNLYVKYYSNCTYITIIESHGSYRNILEEFARVLSYEITPVMSFDHITRTNGNYFVSKYPGRSTLNSQACRFHIHALGNARSTTIDATEDPPLDRGVTRDAYIQEDDDEQFSVVGLPAAIHENVIALQRGNDAGTAKIKSRCYNCSYVIPEGLIKTVEPNFTQDPFPYFNATQLKGKKISFFYHSNSINPKWEKIVKVFESKYSCEFEKGNPENYLAEVQVVYNEENINFYKLTSYASTMELSFYIPTPRLVYLWNSILNVYSWEVWLLHAIVILIVALLCRQTLLTNVPDDSVLRIAFEQSTKGNEISDIYFRFVLGLFLLYALIINRAFTGKILQYIIKPDPEYVPTTLEDLQSNGYHWKTDMLEYFNLMSYFKKMSYFKKMNISVNNHTVEFGEDCAKYVLKMKKHACIYFIRSQGQKLKLRKALNZSEITFPDIPLEKYFEGIGLRNHLHMLQLFDKYFGHIVSAGLPDYFVLQEHSEYITQNKNLLFTFHHRKPLSLKMGSLMGMLMLSGCLISLVVLICELCKERR
>CaugIr504P
MQKSQIQSSLIVLRLTVNFSCWLSYADLKYYDKTPDTVLNYLLNMHTKYYSNCTCIIVTGNNGSYKGSVEKFANILNQKKTPMMDMDYTIFNHKKYYFDRLSDDVFPFYWNSHSSKFRLYAIRGDKRSVSRAVLIIHRIADGSSYLDHALTKHVFLQEESSNYALRAELVHNILGNPENVILLQNENGTETXSGRYNSQNSNILLEKVTTAFSINAITNPFPYFNTSQLSGKTLTFMYPGRNVDSKWQNILKLFGSKYNCEVQIIVDDMDYYLTEIQLLYHVANNQFYELTTYVSTAEITFYISTTNRVYRZNAILKVYSLKVWLTHAATIVLLVTFVSVYKALLPEHIRTGETISRIVLEQYSDDKTLSNTFLRLVLQMFILYMLVINRAFGKMLQYMLRTELEYLPTTIENLQYNGYWZIYSDEEHFNLVSIFRKNKLMYFDHTVDRIEDCAEHMLEGKIYACLIGIZSPSQKLKLREMMNWTEVSFPEFPSENYFEGIGIRNNLQLVQVFGNFFGIVSSSGLLARIISLDHYEYFVKKNQKZSVDSKDQKTIVPEDGLPFGYLIIZWNIAEY-----EIMKKRKAVEGEHF
>CaugIr505
MKIHFSVLFLTLNWNWLSYSLEYSNKSDDIILNYLLNVHELHYPNCTCIIVSGNNGSFKETVERFSAISNRKGRSVVNIDYTTFNFENYYFQIRSKHKLYFYWNSHTCKFHIYAFTSYGSEWQNALHIVHIITDARSYFDHGITRHIYLQENGRNYFLYSNSTINVLENVIVVLKGNDTETVKVKSKCYNSQSSAMLLEEATSDLSVNATEDPFAHFNTSELNGKKLTFMFPGNIVDPKWQNVLKVFGSKYNCEVEIAKGVYNEYLAEVQLVYNKENIDYYKLTTYVSTAELSFYISTPRKVYRWNAILKVYSWEVWLLHVIVMLLIGIFLKAHKKVFLKHIPGDIVPRIALEQFFDDKNMSDTFLRFFSGMFLLYSLVINRAFTGKILQYILETKPEYVPTTMEDLDHHGYRWMYGADEQFNLMSYFEQNNISDDIYYGHLLTRSEECANHILEGKRYACVVFIRSSAQELKLREALNWSEITFPEMSPDIYFEGVGLYNSSYLHLVPVFDTFFGSVSSAGLLNHFISQDYSVYNIKNRKHLLPSDSRKRLSLRMGYLLGLLLLGGSVVGLIVLLCEIMEERKPTEGQDFSYHKFHNLDAK
>CaugIr506P
MKIHFSVLFLTLNGNWLSYSLEYSNKSDDNILNYLLNVHAMHYLNCTCIIVSGNNGSFKETVERFSAISNRKGRSVVNIDYTTFNYENYYFRXSKDKLYFYWNSHTCKFHVYAFTSFSSKWKKALRIVHLITDARSHFDHGITRHIYLQGNDRNYFLYSDSSINVLENVIAVLKGNDTETVKVKSKCYNSQSSTILLEEATSDLSVNATEDPFVHFNTSKLNGKKLTFMFPGKIVDPKWQNILKVFGSKYNCEIEIVEEGYNKYLAEVQLVYNKENIDFYKLTTYVSTAELTFYISTPRKVYRWNAILKVYSWKVWLVHVVVILLMVIFCKAYKKLFLKHIPGDIVPRIVLEQFSHDEKISDTFLRFFFGIFLFYSLVINRAFNGKVLQYILETKPEYVPTTMEDLEHHGYRWMYGADEQFNLMSYFEKNNISGDIYYGHLLTRSEDCANYILEGERYACVVLIRSSAQKLKLREALNWSDITFPEMSPDIYFEGVGMNSYLHLVQVFDKFFGSVRSSGLLNHFISLDYSGYNTKNRKHLLPSDSRKRLSLKMGYLFGLLLLGGSVLGLIVLLCEIMKERKPAKGQQDFSYHKFHNLDA
>CaugIr507P
MKIHFSVLFLTLNCHWLSYSLEYSNKSDDIILNYLLNVHELHYPNCTCIIVSGNNGSFKETAERFSAISNRKGRSVVNIDYTTFNSKKYYQSYSELKLYFYWNSHTCKFHVYAFTSFSSKWYLALDIVHLITDARSYFDHGITRHIYLQGNDRDYFRYSYSSNVLENVIAVLKGNDTETVKVKSKCYNSQSSTILLEEVTSVFSVNATEDPFARFNTSQLNGRNLTFLFLGKIVDPKWQNVLKVFGSKYNCEIEIVXLAEVQLVYNKASIKSYKLTTYVSTAELSFYISTPRKVYRWNAILKVYSWEVWLLHVIVMLLIGIFLKAHKKLIPKDIPGDIVPRIALEQFFDDKNMSDTFLRFFSGMVLLYSLVINRAFNGKVLEYMLEAKPEYVPTTMEDLEHHGYRWMHSSDEYINFISHFQKKNINLSDIYYNHSLNRSEDCEKHILEGKRYACLGFIRSPAQKLKLWEALNWSDITFPEMSPDIYFEGIGLYNGSYLHLVPVFDKFFGSVSSSGLLNHFIZQDYSAYNIKNRKHLLPSDSRKRLSLRMGYLLGLLLLGGSVVGLIVLLCEIMKERKPTKSQEFLYNKFHNLDA
>CaugIr508
MKLCVIAVFYVLCLGADLIQSNPKNLRNYFSASYMNLLNQLVQKFYNNFTYIFVSDELPIPYVHRKLMRILNEDFKPKITTYYSLDQHMSNFIKKRKKDHVLLNTISTIQKNNYFFIYNVQVEENYTQFLLQFVRQSVMNIRPWFMEIVNERHIFWLNKQTDLIMQTRITANMDTTIAVSPSEIIDTVDVVQKNIANKKLTNTLRYFTKTEILYHDPFPKYSKSDVANTTFRIGAYDIESLAWLKLYSAMEFYFKFHIEKYAVGNLQHNVFNYFISIQAQLSTAVSTLELTFFIKSPALVYKWTALLQTYTSFVWGLHCIAITCMLCFYKYIQNSGEGGIYQVISIFMNQSVNTKIFPTNNIMFPLYLLYILIINSAFIGKILYFLTHPEFEYVPTTLEDLKLHSYDWKYNSRIHLLVWSYFLSRNWSVNDVIGHYLGPDKSDYEDFAEKEKCGFITLVRNSAEYMKIKDNLNWTEMVFPKEPLVIYFEGFSFQSQRFMLKPLNTFLLQMISGGIFELYNKHEHFSLQLKYRKRITEPKICDHQLTLDMVKLPLMVLISGNTFSLFLISWENGNLFQFREWLEA
>CaugIr509P
MLQEFSFIFLVSVHSAVLLIPLVVKHETEIPALFKYLKELSGTYFPNCTFFFISDKIPMMRTIQMFSTFLHQCMKPQVNLNYPSFYKHKNKKKVEPDCSIAFYDVKRVDNMYFYTYFVRFSMFPSTSMAESGNTKYIFWLEDSIDEKSMEILNYVIAIREVENTSGNILVTRQCMFCQPNKTMGQKDLPNFNETHTLSSNPFSVLFNTSDLQGKKLFLAYQQTDLNFVWIKTLIVLEGYCRCSVKLLFRHYYLPLVQSKFDIFRASDHRLTNQITSVKISFFVKSPKYTYKWNAVFSAFAPIVWVLHSIVLILVYNLLTRYELCVSSIKIFLNQSYNNLLISRFHCFIVILSVFYVLIFNSAFSGRILYFLTFPEKGDIPRNVNDLDKLGYKWEFADDIGIFGHYISHKNLYMTAAKHRHSNKSCINSIADGHVDACIAIISNPTDYLKFQEQLNSTEIIFPEKTVYTIFQGIGIPSNHILLNFFMLLLEDXLNSAGLVLLFERKEYQEFMIKKKSRIFESHSIQAIAMTMIELHLYILCFGCVLSVTALFSETYAI
>CaugIr510P
MYTVFRNYLCIEKMNCKLFIFCICVQATFIMSREKVEHPAFLTKLNELSEKYFNNCTFIIISSKETATKTFLKLSTSLNKIMMPQINLVHPTFVRHKNEKHIHSQCNLVLFDLQQVEHMYVYTFALRSLVFQSKSFVETGNTKYIFWTEHSIDSNSFEMLRDVIALRTNPDDIKSIIVTQQCPFCESNKTMGRMVLPPFSEYDVVHSDPFXVFNLSVLQGKRMFLTQSSEISFVWKELLHVLKRYCKCTLHILYGSSPEPQIHIAFTSQQQELFRLTNAITTVQISFFFKSPKPHHKWNSILKAFSRIVWALHFCTLIVIFNLLKYHDIFINIXKWYFNQSSNGWIRRRFHRVLLSLYVFYVLTMNSALTGEILYFLTIAEHKKFPMAIEEFDNFGYKWAYANHQSDVFHSYIYYKKLFKSMYQRTLPEKECLDLISEGSLDACVVLISNPTSYLKLQEHFNETDIIFPVNSLYTSYQGIGLQSNQFLYNFFNEFAGRLNSAGLVQFFERIEYHEFIIYKHRYRVLELYQVEAIFLKMIVLPFYVLCCGTVLSIIALSFETTRN
>CaugIr511
MRINMMTFRFMTAATNYLIVAVSASVIQNGDLTTKLHWRDIERFENLSSTFETIVVTSSELSELYLPEYIPTIYLVTGKVSGNETFPVTKYIVGMYVIPKYPSLVLILADDPKLTLSFLNSKYFIRKKDKFVFIFIFKKVSDIVKYLPVFTEVKHSIIVVSDNMSDPNSVKYFEICNFCSTNITSAPAPMFWLDYKNSNNVFKCGLLEWFVPNPKKNDLLPIKKHFTLRITETIVTKFGYHLEIVPQIRNHSHIQVGRLAEKNYEMFATTACSHLYYQSLGACSNIVRFEQLSFYTGKPKTMLFSILYKPFEIEVWLPLLITVFFIHCLYYTLLYFFNIENTNEDFTNFFQFTGTLLENPTPCKSKLVSYRIYAVIWLLFTVVICTAYKGKVTALMSNLPVSQLPKTFEELDKSDFILLSEGGVYRAYSWIFNQNVSRINYFDNIRKKLSRFIVKDWHTCMKKTYEIQTVKNRFACIMFKYLLEEHQDDFMNPDTMEFNFNNVENEGINVYIIILTLQGAPHNYLMNKYITMFFDSGLIQFWNSEYFHYKFRMFLNALNVTYSKTRISEPPFKFANILPVSYLLFYVILVSLLSLSMEMINVAFL
>CaugIr512
MTFRFMTAATNYLIVAVSAIVIQNGDITTKLHWGHIERFENLSSTFEAIVVTSELLELYLPEDIPTIYLVTGRVSGNYYSDALSNVIPKYPSLVLILADDLKLTLSFLYSKYFIRKKNKFVFIFIFKKISDVVKYLPVFTEVKHSIIVVSDNMSDPNSVKYFEICNFCSTNITSAPAPLFWLDYKNSNNVFKCGLLEWFVPNPKKNDLFPIKKHFTLRITETIVTKFGYHLEIVPQIRNHSHIQVGLLAEKKYEMYATSACSHLHYQSLGACSNVVRFEELSFYTGKPKTMLFSILYKPFEIDVWLPLLITLFLIHCLYYTLLHFFNIENTNVDFTNFFQFSGTLLENPIPCKSQLVSYRIYAVIWLLFTVVICTAYKGKVTALMSNLPVSQLPKTFEELDKSDFILVSEGGVYRAYSWMFNQNVTQINYFDNIKEKLSRFIVRDWHTCMKKTYEIQTGENRFACVMFKYLLQEHKYDFMNPDTMKFNFNNVENEGINVYIVILTLQGAPHNYLMNKYITMCFDSGLIHFWNSEYFHYKFRMFLCALNVTYSKTRISEPPFKFANILPVSYLLFYGILVALLSLSIEIINAAFL
>CaugIr513
MKSCIEKIVSAGKNMKKFTFKQIWYFKVTVQLLFAVSEAVILQKYVPTSKSLKGLDLILNFSTIKTVIVTSMKLDLHIPENIPKMNLVMTESYGEIHFPTGTFSSVAPKYSSVVLIPEYLLLTVQNFIFKKNKDIFVFIFDKHDNPIKFIQMYNNVKHAIIVITDNRTNSVLENYEICNFCDKKLTMAPAPLFWFHYKNNSSTFKCGILDWFVPDQSVNFILPIKKHFTLITVETIVQKFNLKLQIVFQSNVHNEDHTRRLINRDFEIYADSPCSDFFYENGCECSNVIKFERLTFYTGKPKPLVLSILYKAFRIEIWIAVAIVTIITHVLYFALQRTLILEDRKEDSTNILRFTAGLLGLPVTFESMLLSLRTYLISWLLLCMVLSTAYKSKLIALMANLPVSQLPETFEELDKSEYFIINGPELDRTLNMIFQDNLLQIGRFQNIRIKLSSANVRDMGDCIRKTYETQSDGKSFACLIFKGLMEEFKYDFLDPDTMEFSFNNVRNEGINSYISIITTQGAPHNYLMNKYITMFYDSGLLNFWKSEFNHYKFRIFLMKYDVRNRSALKYNPPFKFTNALNISYLLVFSLSVSLFVLILETFYRKLYVVAINNYQ
>CaugIr514
MYCTFSAKKLYFQKSLNMKLVDIITVTQVFIIVSGAIILKDSVNSNHPSEIELFKNLSCFDEPFVITSETLLTYVPENVPTIIFLREKVHDSNISSVKFSIALSKKTPIIAILADNVGHIHSLLTTKHFGFRKDKFIFLFVFEKEGNLQKFFNLFIQLRHVIILIVDSEIGTGVKYYEICNFCESKITSAPPPPFWLDYKNSSNELTCGVLEWFLPNPNVSTLLPIKKHFKLVTLETVVQKLGLRLNIVSVNIFRDKHPCEKLKSKEIQIHVDGPCSNIYYENGCQCSNVLKYEKVTFYTGKPEPLVFSIFYKSFEPKIWFSLSAVIVIIHVLYFFLLYIMKIKNAVEDFTNVFQFTATLLENPRKFSSTLACFRIYIVVWLLFCIVISTAYKSKIIALMANKPVSKLPETFQELDEHDFAIITAPRFGNIIFQENLLKFKHFRNIKEKLSRTFVENWHDCIMMTYQTRKDGKQFACFTFKYFLKEFRYDFMDPNTMEFMFNDVENEGFNVYITMITLNGAAHNYLMNKYITMCIDSGLLNFWETEFFHYQFRLFLKSRDVSSRKMDPQPPFKFAIIISLCWLLFFGFFLSLLILVGEMCFYYSV
>CaugIr515
MAKLFFTMVVHIFIEVTKALVQRNSVTSLSLNDVNVFWNVSVGPFLLTSEVLRSSLPENVPTILLVEEKSNETSLSNETFSFNAIPQYPSVIMLLAEELKYVHSFLTSIAFLKDKLIFLLVFEKNDNPKKFLNFYKEMKHTIIVVLDNTLPAGAKYFEICNFCVARITSTPTPSFWLKYKTENNKIKCGVSYWFLPNPQVDVILPIKKHFTLKILETVVEKLDMEINIVRDEMSFKTDPCEQLTYGEFQIHIDGPCWESYYKIGCECSNVLKFEQLTFYTGKPEPLVFSIFHKSFDHYIWVSLALTIIVIHFLYYHLRRTVKIEDVNENYTNILKFTSALLENPTAFKSVVASFRMYLAIWLLFCMVIATAYKSKVIAFLANLPVTSLPRTFEELDKSDFRLINDPIFTPAIAEILFQDNLLEFDYIRNIRNKLSGNTVKNFHECIQNTYGTGADGKRFACLAFKNLVEEFRYDFMDIDTMEFKFNNVENEGFNTYITMFSLQGAAHNYLMNKYITMCMDSGLLNFWKSEYFYYKFRLFLKARSSRNTETDLCGPLFKFANILSLGYLLLFGLSLSSFVLLGEIML
>CaugIr516
MNAKLFNIFAIAHHFVAIIGELSSTNNVFSGTVKVFKSFENLSSFGTLIVISKEFSTLVPNNVPTIRYKLNVNADDFADVKFSSEVLRGPSVITIQLRDAKRVFSKVNFKNVLLGKNKNIFLYVFEKDDNPELFLQNFIKVKQTVIAVIDSEVETGVKYYEICNFCESSVTSAPAPLFWLNFKTNNKEFKCGIVDWFLPHPAAANTVSSTKKHFTLRTVETLVEKLGLTLTIVRQGFSTNTQPCKRLANDEFKIYVDSPCFEIYYIQGCECSNVLKFEKLTFYTGKPEPLVISIFYKAFDLLIWVSLALITLIIHVSYFALHRAVQFEYEVEDITNIFQFSATLLENPITFKSVRSSFRFYVIIWSLFCIVMCTAYKSKITALMGNLPVSSLPRTFEELNESDLLIIHGPRFNAVFNNIFMQKSLQKIPYFRNIKDKLNSVGIKNWHDCLSKTYKPDKDGKRFACLMFRNLVEEFKYNFMNPNTMEFMFNDVVNEGLNSYITTLSLQGAAHNYLLNKYITLCTDSGLLNFWKAEFDYYQFRLFLRSHRNRNQGENQYYPPFNFAIIISLSYLLFSGLLVSFLVLSVELFCSSIYKNPMLHE
>CaugIr517
MNAKLFHIFVIVHQFLAIIGELSSTNNGFSGTVNVFKSFQNLSSFGTLIVISKEFCTLVPNNVATIRYKLNVNADDFADVKFSSEVLRGPSVIMIQLSDAKRVFSKVNFKNVLLRKNQNIFLYVFEKYDNPELFLQNFIEVKQTIISVIDSEVETGVKYYEICNFCESSVTSAPAPLFWLDYKTNNKEFKCGVLDWFLPNPAATNKVSSIKKHFTLRTVETLVEQLGLTLTIVRQDFSSKTHPCKRIANDEFNVYVNSPCIEAYYLLGCECSNVVNFEKLTFYTGKPEPLVISIFYKSFDLLVWISLALTTLVIHISYFALHRTVQIEDEVDDITNIFQFSAALLDNPITFKSLQNSFRFYVIIWSLFCIVISTAYKSKITALMGNLPVSPLPKTFEELSESNHLIIHEPRFNYLFNNIFMQESLQKIPYFRNIKDKLNSVGIKNWHDCLSKTYKAGKDGERFACLMFKNLVEEFKYNFMNPNTMEFKFNDVVNEGLNSYITMMSMQGAAYNYLLNKYITLCIDSGLLNFWKTEFDYYQFKLFLRSHSTRNQGENQYYPPFNFAIIIRLSYLLFSGLVVSFLVLSVEIFCTCTYKIPMLHK
>CaugIr518
MHYNKMLKKIDLISILLLFYFITKTQAVIIVKDNKQQEHISGILEAFKTVTSFKTLMVATSTAIGRNDANEKSPLPRIVINVCSNGSEFSEIITNYATSSYPFLVLLSESYNDCLWKSLKELRFVIVKDETVFMYISNNIEDSSKYIGLISKVKHSIFIVRDHLRSGNKRVFEICNYCMRNLTSTPIPQFWIDYKVRNGNLRIGMWKPLLMNWNKKDASLGEKYYYLELIESILERLNMPLTLFLPAATAPFDKMFNMLYTRVIDIFIAIPCSPFLFDNRLTCSNVLKHEYLTFFTGHPKTLVFEIFYQPFQINVWIILIASLLIVHLLYVFLQNSTVRKDSKLNYFDIMQFSIALLEKSMPSVGNELSFRTYIAIWILFCTVMSTAYKSKFITFMTDPPVTTLPKSFEELDASEFLIQTGPELSHDSILTEHLETHFSYFASIKHKFTKPTTFSNWTQCIEETYRVRQNGKEVACLMYKGLLEDHKFNFMDPQTLKFKFNDVLNEGLSKYISMLALQDAVHLNLVNKYIRMSFDAGLQNKWESAYFHFKFANFLVEHRDKVQKKKEIDHPFKFANIIPVLSVFSCGVMISVSVLTVEIFYKLFG
>CaugIr519P
MLKKIDFISILLLFCFINFITKSQCVIIVKGFKEQENISTILQAFKTVTSFSTLMVTKSAATAHSYVDEKTSELPRVVIDTCGNSSEKMIDYATSSYPFLVVLSESYNDCGWKYSKSVIVSEETVFVFILDNITDSNKWISLISKVKHSIFIARDHLRAGNKQYFEICNFCIRNLTSTSVPQFWIDYKERNGNFKIGMLELLLVNCNKTDVSLGEKHYYVELIESIVNSLKMTLTLIPPPSNVNFGKLLDMIYTRVLDIFIVAPCAPFLFEHRLTCSNVLKYEYLTFFTGHPKPLVFAILYQPFEINVWXVRKDSKLKYFDIIEFSIALLEKPMSSIGNELSFRTYVTIWILFCIVMSTAYKSKFTSFMTDPPVTTLPKTFEELDSSGFLIQRGPGLIHDSIFTEHLETHFNYFSSIKQKLTKPSTFSNVTQCIEEMYRVKHNGKEVACLMFKELLEDLKFNFMDPQTFKFKFYDVLNEGLSKYISMIALQ
>CaugIr520P
MSKKIDFLSILLLFCLKNFITKSQAVIIVKDNKQQENINGILDAFKTVTSFSTLMVTKSTPSAHCYVDEKTPALPRVVINTCGNSNEKISDYATSGYPFLVLLSESYNDCGWKYSKSVIVREETVFVFILDNITDSNKYIGFISQVKHSILIVRDHFRSGNKQYFEICNFCMRNLTSTPEPQFWIDYKLRNGNMKIGMWEPFLVNWNKTDVSLGEKYYFLEZIETIVNRLKLPLTLIPASTVSFDKWFDMIYTRVIDILIAVPCDLALFDNRLTCSNVLRYDYLTFFTGHPKPLVFEILYQPFQINVWIILIASLLIVHLLYVFLQNSTFSKDSKLNYFDITEFSIALLEKPMPSIGNELSFRTYVTIWILFCTVMSTAYKSKFVTFMTDPPVTILPKTFEELDTSGFLIRSGPGLTGDSIFTEHLETHFSYFASIKQKFFHQTPFSNWNQCIEETYSVKHNGKESACLMFKKLLEDHKFSFMDPQTLIFKFNDVSNEGLSKYISMIALQDAVHLNLINKYIRMSFDTGLQSEWISAYSHFMFTNFLSEHQDIIRRKKQINHPFKFANIVAVILVLLCGVMISFSVLTVEIFYKLIR
>CaugIr521
MTILTNDNGMLKKIDLLSILLLFCLTNFITKSQAVIIVKDYNPQENISTILQAFKTVTTFSTLMVTKSTATEHYYVDEKTPALPRIVINTCGNSSKKISDYTTSGYPFLVLLSESYNDCGWKYSKSVLVREETVFVFILDNVTESNKWISLISKVKHSIFIVRDRLRSGNKQYYEICNFCIRNLTSTPVPQFWIDYKVRNGNLKIGMWLEHFLVNLNKKDVSLGEKHYFLELTESIVDRLKMPLTLIPPPINVNFSKLLNMIYTREIDIFIALPCDPFLFELRLTCSNVLKYEYLTFFTGPPKPLVFAILYQPFQINVWIILIVSLLIVHLLYVFLQNSTVSKDTKLNYFDIMEFSAALLEKAMSTIGSELSFRSYVAIWILFCTVMSTAYKSKLTAFMTNPPVTTLPKTFEELDASGFLIQIGPEVIRDGIFPEHLETHFSYFASIKQKLAKPTMFKNWTDCVQETYRDKPNGKETACIMFKTVVADHKFNFMDPQTLKLKFNDVLNEGLCKYISMIALQDAVHLNLINKYIRMSFDAGLQNKWESAYFHFKFANFLVEHRDKIRKKKEIEHPFKFANIIPVLSVLSCGVMISVSVLTVEIFYKLFR
>CaugIr522F
MLKKIDFISILVLFCFINFITKSQSVIIMKDYNPQENISTILQAFKTVTSLNTLMVTKSTATAHCYVDKDTPALPRIVINTCGNSSEKMIDYATSGYPFLVLLSESYNDCGWKYSKPVIVREETVFVFILDNITESNKWISLISKVKHSIFIVRDRLRNLTSTPVPQFWIDYKVRNGNMKIGMWETFLMNWNKTDVSLGEKYYFLELIETIVDRLKIPITIVPASPVRFDKMLAMIYTRVIDIFIAVPCVPFLFENRLTCSNVLIYEYLTFFTGHPFCIKPLVFAILYRPFQINVWIILIASLLIVHLLYVFLQNSTVNKDTKLNYFDIMEFSAALLEKAMSTIGSELSFRSYVAIWILFCTVMSTAYKSKLTAFMTNPPITTLPKTFEELDASDFLIQIGPEMLRDRIFTKHLETHFSYIASIKRKLTKPTTFSDWTDCIKQTYRVKHNGKEVACLMFRESVEDQKYSFMDPQTLKFKFNDALNEGLSMYISMLALQDAVHLNIVNKYIRMSFDTGLQIKWKSAYFHFKFTNFLVQHRDKIRRKKEIDHPFKFANIVAVLSVWSCGVMISFSVLTIEIFYKLF
>CaugIr523P
MNNPTLQRILLTTILRLFSVKSQNIIGNCSKHYEDISNIVEKFNNASTFKTVILSGSASYYDLYEQTPRILVHYNVCSDINLPEAKTDLRTFSYPFLVILSEISDNKCIQRFFENHKAITARDETVFVYISDNIANSSKYISLISKVKHSIFITKNNVTSGSTKMFEICNYCRRKLTTSPVPQFWIDYKQTHIKFRVLMLESFVVNRDKKNVLLGEKHYLLELMESIEEILQLQLVVIPTKDVYSNKPVEMLFAGLANLFYAAPCTYFHLEIGIGCSNVLVYEYLTFFTGNPKPIVFGTLYLPFQIEIWITLIVSVLIAHFLYVFLQNSTFSKDNKLNYFDIMEFSTVLLEKPMSIIZIELSFRTYTMFWFLFCTVISTAYKSKFTAFMTDPPVRSLPNTFKELDSSDLLIQSGPEFQLQQTLVTEHLKSFGYFVSIREKLKKQNGIRNWLQCIEETYKIKYSVKDSACIMYKGVVEDFRYTFMDPQTLKFKFFDVLNEGLPTYITMFSLKDAVHMNLINMYVRMSFDTGLKSKWESAHLYFKFTIFLHKHRSIIRQNKRIEPPFKVANIISVIWVLACGLFISFLVLTAEILYTYFSFVSKKCENLSFHYLP
>CaugIr524P
MNNPMLQRILLITILRLVSVKSKNIIGNCNKHYEDISNIVETLNNASTFKTVILLGSAPHYDLYGQTPRILVHYNVCSDINLPKTKTNLTTFSYPFLVILSEISDNKCIQRFFENHKAITARDETVFVYISDNIANSSKYISLISKVKHSIFITKNNVTSGSTKMFEICNYCRRKLTTSPVPQFWIDYKQTHIKFRVLMLESFVVNRDKKNVLLGEKHYLLELMESIEEILQLQLVVIPTKDVYSNKPVEMLFAGLANLFYAAPCTYFHLEIGIGCSNVLVYEYLTFFTGNPKPIVFGTLYLPFQIEIWITLIVSVLIAHFLYVFLQNSTFSKDNKLNYFDIMEFSTVLLEKPMSIIZIELSFRTYTMFWFLFCTVISTAYKSKFTAFMTDPPVRSLPNTFKELDSSDLLIQSGPEFQLQQTLVTEHLKSFGYFVSIREKLKKQNGIRNWLQCIEETYKIKYSVKDSACIMYKGVVEDFRYTFMDPQTLKFKFFDVLNEGLPTYITMFSLKDAVHMNLINMYVRMSFDTGLKSKWESAHLYFKFTIFLHKHRSIIRQNKRIEPPFKVANIISVIWVLACGLFISFLVLTAEILYTYFSFVSKKCEKLSFHYLP
>CaugIr525
MFALLIFANFIVTSKPNEVIINKPYNLEYVEIDILQFFDFKSIITTSHTKLPLIFRSSGIYKPTLKMAFEDTCRELPYMTSRVINGYPSLVFVHRNEMPCFYQLLNHTKESLLEREKNIFLFFIEEPENLEKFIPIFKKVKHNIIITKELKFYEICNFCDRPLTKFPEPKFWPQFKIRNMKLGVLSDALLVTEIGSRHHMVRMFVTIAETVGIQMEVVSLNIVDVLDMGKDIRENKYDIFMGSMCTDTLYKVQGVVCSNIVQFDRFTFYTGKPRKLIFEILYQSFTKLLWACLFVTIIFIHTLYILIIKIFHFEKHKDFSMISFASNLLEKAVPFKYSSNFLRMYVTQWFLFCIVISTAYKCKVVCLMSNPPVSRIPETFKELDESNFLIKAAPGILVPAQFIIFLHLEHILYYRNIFQKISSEGLTDSIECFKQLRTNRQLSCPAFSSFLERRKYDLLNPEDLEFYYHDVENEAILLAIGGLSIKGAPHIYLFNKYLRICSESGLSNIWDKQHQRYKYLKFRKKYRKEIASHRKKVSVPFTREHIVILIYLLFVCRCVSFSVLVLEISEYLNKKKQ
>CaugIr526
MFALLILVNFIVTSKSNEVIPNKPLNLEYVEIDILQLFDFKSIITTSHTKLPLILRSSDIYKPTLMIIFEDTCREPPYLISRVINGYPSLVFVHRNEMPCFYQLLDHAKESLLEREKNIFLFFIEEPENLKEFTPIFKKVKHNIIITKKLNFYEICNFCDRPLTKFPEPKFWSQFKIRSLKLGVLSDALREETNNEISSRNYMVRMFLVIAETMGIEMEIVSLNIANVLDMGKDIRINKYDIFMSSLCTENLYHDQGVVCSNIMQFGRFTFYTGKPRKLIFEILYQSFTKLLWICLFVTIIFIHILYILIIKIFHFEKNKDFSVISFASNLLEKAVPFKYSSHFLRVYVTIWFLFSIIISTAYKCKVVCLMSNPPVSKVPETFQELDESNFLVKAYPAVVYPAKFIIFNYLNHIPYYRNIFEKISSEGIKNLIDCFKKLHSNQQISCLAFSSLLELRKYDLLNPEDLEFYYHDKDNEAILLAIGGLSIKGASHIHLFNKYLRMCSESGLSNVWDKQNHQYKYSKFRKKYRKEIVSHIKKVTVPFTRKYCVIVIYLLLVCLGVSLSVLILEIIEFIDRKKQRKISLLFPFYE
>CaugIr527
MAFILQCLEVNNTMQVILGITLTFSTAIAISLLENPENGQLKKILDFVTVSINSRVFRKSNLLIAHDFEKLLSSMEYFITNLHTKGNNYHQVMIASIIGNVAESPRPGESKFANYVLLISKKSSLNRITQILIDKHWCLSKRDAFLFWVRNESEMQRVFEDGKNRVSHLWFKFGFLVDADYTVNIHFVDPFMFALNKHQETITIAKYNNHMHYFNGATLGYLMNFKKRLLSGVNISITDQAPMKESSSFSSSRYINLLANAINFSWHIIDSENEELNNFDHIAKGNAITSFPVLRTTWLSGDFEFTRFLYKDFITFRKKHPWRRFPDSAIVEPLNPHVWVILIVSMLLNIVLVYFTAKIENVDYIDLVYCIDFTFRCLLEQVIRHPKTGSLRLLLAGWLLFGIVICCAYKSKVTDFLVTPKFYKLPETMEDLKNDPNYTIGTDPSLYKFIRKYFNHSNVKTYQDLSTRIIPDRNCSLKACNRRLNYACISTLYTPVVELARKFTNAHGQSKLVTSSEKAFEVLAALPFKKNSPLYITFSNRIMPLIESGIVEQMFKSEFRKAILEGMLTARRLQRIYFVDFMDNSARPLIRAHFWSLCVVITCTWCCSFILLLIEFIFSLAKR
>CaugIr528
MIQEIIIMFAITFVNSRLENTENEQLEEILKYAKFVANVYFNNSTLFIAHDYEKPSLSLQKFVSNFQQENGIRQQIVFAEAIKHVKENNRPWETQFRNFILVISQKSNVNRMLKTLMDKHWCRSERDTFLFWFRDNSEINDVLGSGRHHINHLWFKFGLRVDGINSIAVSFGDPFMFALNKPEEAMQFGQYDGHTLIYNRDIIEKLLNFKKRGLNGENIAISNHVPTKESPVFTFRRYINLLSIAMNFSWHEVGKNPMHPDWSNFRYIAEGEAVTSFPMLQTAYAADYFQFSASLYKDYVTFRTKQPNRQIPETAIVEPLDIQVWAMLIGSMILNIVLILITAKVKNVENVDLAYSVDFTFRCLLEQVIRHPKSGRIRIRLAVWLLFGIVICCAYKSKLIDFLSEQKYMKLPGTMEELKNDVNYIIGTEPGLYHFMTTYFNNSQVEIYQTLSTRIIPDKNCSLKASKLGINYACINMLYTPAMELARKFTNPLGQSKLVTSSEMAFEVLGCLPFKKYSPLYLSFSSRVMPLIESGIIEEIWLDDFRKARLEGMTSARKASQRYFVYFGDGSAKPLITVQFWSLGVFVIGAWCCSAVLIVTELFFPLIRYDKV
>CaugIR529
MRLACAIMLIFTTKVTVSQFGNLENVQLERILNFVNYSFNTFFNKSILVIAHDYQKPPPSFEKFLSYFHQRDDISQQIVIANILENVTEDSKPGETQTPNFVFFVSKKSNLNRMTQVLLIEKHWCTNDRDAFLFWVRENSDIQELFEYGSNYISHLWFKIGLQVDGNNTVTVHFVDPIMFALNKPQKTMRIGEYNEYMYSFDDDIFEGLTDFKKRQLNGENISLTTQNFIKETPINTFNQYMDILGGSMNFSWYIIERTELNTEWSDYAQIAEGIAITSFPVLQTTWLTDHFQFSSPLYKEYITFRTKHPDLRIPETAIIEPLDLQVWIMLGVSIMLNIVVVFITAKIKNVKTVDLIYSIDFTFRCLLEQVIRHPKSGLLRFRLGIWLLFGIVMCCAYKSKLIDFLVTPKFCKLPETMEDLKNNPDYTIGTDPNLYLFITSYFNASNVDVYQNLSTRIISDSNCSLKASNRRLKYACINMLYTPTVELAKTFTNTHGQDELVTSSEMAFEVLQTLPFKKNSPLHLTFSSRIMALIESGVIDEMWLDDLQEARLQGMMAARKLEQLHFMQILDSTGRPLILIQFWSLGVFVLSAWCCSFILLVVELLTAMLKA
>CaugIr530
MMVIYNIILLMFTFTNVMSQLNGAENLQLEKVLEYANFSYHTFFMKRTFLIVHDYEIPFPIFEKFVSYFHKKDNISQLIMISRMVKNVTENTRPWESQFKNFVLLISQKSSLSQMIETMMHKHWCISERDVFMFWLRDNSDIQDLLDNGGRHICHLWFKFCLRVDNYNKVMVYFVDPFMYALNKPEEAEPFGHYDGHTFSFKKDVLETFLNLKTRPLNGDNISITNHAHMKESPIHTFGRYINLLANAMNFSWYIIDNTTMHPDWHSFMYIANGEAITSFPFSQTASLTDYFEFSAALYKDYITFRTKQPDRLIPGSAIFKPLDLQVWVWLIVCVILNAILIFVTARFKGVENVDLDYSIDFTFKCLLEQTIHHPKSGRLRIPLGAWLLFGIVMCCAYKSKLIDFLAEPRHAEIPKTMEELRNNVDYSIGTDPSLYLLITSYFNDSNVEIFQNISTRIIPDTNCSLKASKRKLNYACINMFYTPAMELARRFTNSIGQSKLVISSEMAFEVLGCLPFKKYSPLYVSFSSRIMALIESGIVREIWVDDFELAKLEGMTSAKMASQNHFIHFLNGAIRPLIVDQFWSLGVFILSAWCCSIILMFIELLFSLTKWK
>CaugIr531
MRIIHEIILVITFTIVDSQLENTENSHLEQILKFANYSRDRFFNTSVLLIVHDYITPLPSLEHFISKFHKRDDINHQILITRMVENVSRNSRSGESRFTNFVVLISKKSNLNSITESLMDQHWCTNTRDIFLFWLRDNSEIQDVFNNGRNRISHLWPKFGLRVTDRSTVTVYFVDPFMFALNIPEITVQFGYYNGETFYFEQGMLNKFLNFRKRKLSGENISITNHEPMKESPIGTYERYMDLMANSVNFTWYVIDDNPMHPYWDDFVYIARGEAITSFPLLQTAWLTDHFEFTTVLYKDYITFRTRHPDRRIPDTAIIEPLDGQVWMLLGISIVLNIVLIFLTAKVKDVPNVDLSYSIDFTFRCLLEQVIRHSKSGRVRIRLAVWLLFAIVICCAYKSKLIDFLVEPKYEKLPATMENLKNNVNYTIGVDPSLYIFITSYFNDSKLKIYQELSTRVIPDENCSRKAANGKLNYACINTLYEPAMELTKIYTNSHGDDELVTSTEMAFEVLDCFPFKKHSPLYLSFSSRIMPLIESGIIEEMWLADLQKARLQGMMAAKKSKGMHFMYFMDNSARGLIALQFWSLGAFVLSAWICSFIFLFAELLANCRSYKKIR
>CaugIr532
MIASTVTFLVMTTILFLSALNLNNEIPVTEYEHLEFILYYINSTIEQHFNTSIILIAHDYNPIPKLLESFISDLHNQNEQFQTVLNFDISARSVRKNEKLGEVNTDNFVMVIAKKQNFDKIILELFEKQWCSNSRDAYWFWMRENSEIQTLFNGMENYINHVWFKFGLHIEENGIITMNVVDPILFGLNKPQRTMQIGQFVSRLNDTFDLVLFGKLFNIQRRHFDGATITVANFEPKEKIPNGIMIHLMNYLSAALNFTWTVYCKGHKGYEKDDLRLIQEGLAITAFPTIVTDVRTEHFEFTYLVYKDYIAFRTHVPGKKIRDTGIIDPLHFKIWIFLSVTIVIYIFLLFSTAKITKTNNFSFIYCVKFTFLSLLEQDILHRRPCCSRMRTLMIIWLCFSMIITCAYRSKLINVLVTPKYEYVPTTMKELDNFKEYTIGAHPQIFNFIRGFFNDSEDIIYQDLSQRLETNVNCFTDANNRYLHYACLDTLYAPLKFLHTNFTTVTGDSTLITSTDTSFEIYRALPFKKHSPLFIPFSEQIVPLIESGIFTKNFNGDLITAIFEGMVAARNRTNDGFHDISEEYPHPLRIPMIVSPIIFLLFSYLVCLGVIFLEICGHRCCRRVPRGSEEGPSYFLL
>CaugIr533
MAQGILFRVLLFSVSPGLLLVNNVSYHEHLDSVLLFLQSFHVRMALKKKCSFILVYDFYPRIPSSFLDFVRNVNNELNDPILLMSIGNSSNIVADHHLDEQVNQCYFTTMLLTRMDFETSLKILLSSRWFSVSNDNLAVWSNVTDINTMNRVSYMQNIRYKIFLIVTNFTVALNVIDPLDFYKSSPRFHNIGFYDSKNNSNAIDKPYVTKLFRIRYRTMHGTRINVDDILSTSVVSTNNIELFDALGKKLNFSWSLVPRERLDGKKPEKDKIHSIEVGNVTTMFPMIITESRSKIVDFSYPFRVDYISFRTHGAIPRVFAGAIVHAFTLNMWLATLFFVLLNVVIMCVFLKCTIHNSCLCDLCVTSTDVTFRSLMEQCFSANIHGSLRCYLSMWLFFCIVLTCSYKTMLFNFLTTPKYSYIPKTLEDLASSNYRIAADSELRYFIHEYFQASKIDFIQTIENRIEQKSKCLTKSYTMKNFACLSSLRLRRRDVLASFVDAEGNPTLFTSNERSFPTFRGLPFQKHSPLAEVFLLSTLQLVESGVMTVWETVERRRAKFIGLKKVRSKHKKIINSSGAKALTFEQYRSLLIVCSCFCVLSAFILILENLVNIFEW
>CaugIr534
MFKYIIMISNLFSISSSDIFNIPHENNHYENLETLVSFLKDFHIKMSFSHKCSSALIHDYHWSIPKVLLNFVRSVNDDLNDPLLVMNIRNTSNTATNSHLEKVNQCYFVSILLSTMNVEKAFEIVHKSQWFSVSSDNFIIWSNKTHVDTISSLTCLKKFRYKLVLEVTNLTVNIYIVDPLDFNKIEPGLHNIGFFNSKNDSAVDDKRIRKLFNIRYRDMDGSKITVDDILSTKDTSKSNIALFNTLAVKLNFSWSLVQRERLDGKKPEKDKIHSIEVGNVTTMFPMIITESRSKILDFSYPFRVDYITFRTHGAIPSVFAGAIIHTFTMDLWLAVVFVVILNTLIMSTFYKCTVKDSKFSNLLFKSFCLTFRMIMDQNCNFYIHGSLRSYISMWFIMCIVITCCYKTMLFNLLKTPVYSYIPKTFEDLANSNYRIAADSELRYFIHEYFRASKIDFVQNIESRIEEKSKCLTKSYTKKNFACLSSMHLRRRDILKDFLDGEGNPKVFTSTDESFPTYRGLPFQKYSPLAEIFLLSTLQLFDTGVINFWETAELRRAEIIGLRSARSEHEKIPNASEPKRLTLEQFRTLLILCFCAVALSAFVLGVEIVIKMYYNENRHLGLIQFY
>CaugIr535P
DAIVLFLQDFHIKMNLSQKCSYALVHDFHRSISKSXFFKSVNSNLNDHLLIMNIGKIZNTVIGVHTEKINQCYFVSILLSTLDAEKAFEIVFKSEWFSVSKNHFFIWSNKTDADVINTLTTLKKIRLKVFLSLSDLILNLYLADRLDFYETKPRFHNIGFFNFKNCTGMIYSVLMKSLVDIKYRNMNGWIITVDDILQTAFPFKLHIELFNTLAMKLNFSWHLVPRKRLDGKTPEKDKIRRIAIGNVTTMFPLIVTESRNKEVDFLFXFRVDYISFRTRGAVPKVFVGAIVRAFTLKMWIAVFVFVLFNTLIMSTFFKCTARYSAFEHLWVRSIGVTFRTILEQYCTIKFYGCSRCYVSMWLFFCIVLTSSYKTILFDFLTTPKYSYIPKTLENLARLNYRIAAYSELRYFIHEYFQDSKIGFVQDIQNRIEEESKCLVNSYVLENFACLCSMRLQWRDVLKTFMNADGTNXVFTSRERSFPTFRGLPFQKYSPPLAEMFLMPTYRLFDNGGMDFWKSAELANAKILGIRRARSIYQRVPLSNKPKKLILEQFNSLLFVCFCVLELSFLLLALENGFSMF
>CaugIr536
MLIFFLVFLSLNSVSPLLVLGSSGEKVNNVFLFTFLQPHSIDVDNINSNYLRTNNVNIRHCKDVYNIFTSVLTLVHNNASNGVSVIDTFYRTIPLNINSYSLSNCVLNIIIIRHKQALNYLKFTDINSDRFCSYFVIWCNFDCSNWSENIKVHFNTSRMKIVSVVDNSHTATFDSRIQDINVLVNAGSCYKLNSILINRLKSPLISVSPQTYFKKVITVSEFSPQKLVQNLNEKLLFDTLGEKLNFTWILKWTKSNHTASILEEVQTGEATTAFPLAITYDRSFSITFSVHTSVEYITFSTRKRKAKSDGVVLFYPLSNTVWFTYVFSLCLSFITFQLLLKYSNQLFDRNESFKPGRLLLRSLTEQASPTLPCGTSLRIYLSSWYLFEIVMLCAYKSKLTGFMTAPCYTVIPQTFSELMKSDYSIGVPRFAHQFSVSYFNNMHTNFSELIQKMKPYEKCFQMAAKKKHFACIAGLYKYQFILLENLLNSEGEIELYTAPQKDFQILKALPFRKGSGLDVLFSGTLRRILESGLTEKWRSNDVDRSRYKGIKSAIQRGETGGKNKIGYNSWFFIVHLMNIYFIYLGITVTTFVLEMFANLCGNCKSALKNKNG
>CaugIr537
MNSAKRKSWCKLFFMTSQLRSFDLTFQLQVILFVIHLFAFFPQNNSTYVSIQQRSQIRKPEFFISNSALPQRSNGENRVISFDVKEQWNNQSAGESEQQPNELQSGSVFKICTCKVVSSNFSFANDHGIQLLYILGQYYNLTLEIDANISYTTLDTVQMVYEGKCDTATPRIYSLPRFKQFSLTFPHEMDTFTFKTKRPLPSHAKFHAIFQPFTLKLWTAIFSVLVFGTLLYGFLSQLLGKDPRKYMNSGILLRLTLEQSSILPKATPFRIFLSSWLVFVIIISTAYKCKLVGFLSTPDLSPVPKDFEELAKSSYKVLSYDMMFRFTKIHFTMSNDLYNRKIGVSLESAKYCEHHAYDEDNTACVVLKGTFKSSELRYFSDDNGKSKLYTSKCVSEPMFFTLPFRKRSQFYVPFYKSIQELVTSGVVGNLLTRQHLQDTFDGLRFSRNQIRTGFENNDLDGSKPIVFKVTHLLSAFTFYILSITVSLLTVVFEILQEKMFESPNAEK
>CaugIr538
MSSQVRKFELTFLLQAVPLVMCMVILFQQKGVHGFIEHYPKIRKLQNDISKSLLYSITNGTNRSVPFEFKEQWVNEFTDQNSQNPSELRGNVFKICMCRVVGSNFSFANDHGIQLLYILGQYYNLTLQIDANISYTTLDTTQMVYEDKCDTTAPRIYSLPRFKQFSLTFPHEIDSFTFKTKRPLLLTKFHAIFQPFTLKLWITVISLMVCGTLLFGLLNSLHNKESRNNMNSGILLRSILEQSSVLPKTTPFRIFVSSWLIFVIIISTAYKCKLVGFLSTPDLSPVPKDFEELAKSSYKILSYDVMFRFTKIHFTMSNDVYNRKIGVSLESAKYCEHRAYDEDNTACVVLKGTFKSSELRYFSDDSGKSKLHTSKCVSEPMFFTLLFRKGSQFYVPFYKSIQELVTSGVVGNLLTRQHLQDTFDGLRFSRNQMRTGFEDNDLDGSKPIVFKVTHLLSAFTFYILSITVSLLILIFEKLQETMFKCPNARNRSEFQ
>CaugIr539
MRRFSFNETITFSLGVRTASFVYFSLIHCHPMKTETIVSSFDGFTKSNASVCSCSEHVIPNSNLYSVNNSLSHLSKNYCTYFLGETVGQTANSFHLCKKRSISSRAVEETITGRVFSVCFSGYVSDNDTFKNFYLMQQLRLLGRHLNLSTQYLVNKTWTTVQLESMIFENKCDSINSKIMTTYRFKTFAFTYPYQIDSFTFKIRRPGVKLPVFYAIFQPFDQSLWIAVMCSLSIGNILIWLLNKTSNNNKTNNGILFRSLLEQSYVLPNRNSDNVRLFISLWLFFCIILSVAYKCKLTGFFTKPELQHIPESFVELSKSSYTVLTSAFILKVVKSYFYNSNEKNFHNLAAMLVGSKSCKSSAYYNGNTVCICLNDFFRGTDFRHFTDVNGKSIFATANTNDQPLLMGFVFKKGSIFLQPFDKCLRSLYNFGVVQQLRKQELVDELFLGLKFARMRKALKSNFDEQDSGKPEVFTVIHLLSPFCFLAFGVMVSTCIVVLELLKSL
>CaugIr540
MTFFVDVKTTSLILIVQMYYFQPVQSRILKTSFNGFPKTSSTFCLCGQRILNSSVFVIIPSMVHLDKGYCSVNETVERTAVTFQLCNERNTSSRTEEESMITGRVFPVCFSGFYSNNYTFKNYYVMKQIRLLSKHFNLSTQYLVNKTWGTVALENMIFQNKCESINFKIMTTYRLRTFAFTYPYQIDSFTFTIRRPGSKLPDLYAVLEPFEPLLWITVVSSLLLGNALIWLLNKTSLNNNRTNSGILFRSLLEQSYVLPNNSDNVRLFISLWLLFCIILSVAYKCKLTGFFTKPELQHIPESFLELSKSSYTVLTSSFILKIVKSYFYNSDVNDFHNLADALTGSTTCKRSAYDNRNTACIGFRECVRGEDFRDFTDINGKSIFETANTKDQPLLIGFLLRKESIFHQPFDKCLRNLYNFGVVQQLRKLELRDELFLGLKFARNRKALGTNFEEKDLGKPEIFTALHLLSPFSFLAFGNLLSICTILFELTR
>CaugIr541
MAENSTFLSEFIVIFPSQQNVIFQLNIHITLFSTLCICRPIRSASAKLCEENIISLDSSEQCDIKFCDCALSPIALVNDRSLYPKKKCFSLLFFLDTYFQSRYDVQPLTLSNVTNNVIFQETVLSVCLSGIDSDFYSFKYSYKIQILRLLTKYLNLSFSASIDLMRTSPKTLEMILHGECDTTTPRVLILSRYQTFLYLYPHEIDTLSFKTRHPKEKVSIYAITEPFRNSLWVVSLVTLFGGTILICLACKNVNYKIEVLFRLQLEQSTLLPNTSPLRIFLATWLIFSIIISVAYKCKLTGFLAKPNLLNPPKNFKELSESSYNLVTNHAGYALVNKYLYDSNDYHRRKIATNMVSVTHCEIEIFANENTACVLLMELFKSIDIRYFSDRNGNSKLLPAETSKNDEPILFGYLFRKDSIYPELFNRPLQYIVNYGINVKLRRQELLNELFLGLKRARSENKDEYVLHEGPVVFNLLHMVSPFAFFTLCLMISVTVLFVEVMLN
>CaugIr542
MYLTVFYLYSFFLNEVTVIFSSQQNVIFQLNIHITLFSTLCICRPIRSASSKLCEENNISLDSSEQCDIKFCNCAVSSISLVNDRSLHPQKKCFSLLFFLDTYFHSRYNVQVLTLSNVTNNHNFQETVLSVCLSGIGSDFYSFKYSYKIHILRLLTKHLNLTFSASIDLIRSSAKTLEMILHGECDTTNPRVLILSRYQTFLYLYPHEIDTLSFKTQHPKEKVSIYAITEPFRNSLWVTSLVTLFGGTIFICLACKYENYKIEVLFRLQLEQSTLLPSNSPLRIFFATWLIFSIIISVAYKCKLTGFLAKPNLLNPPKNFKELSESSYNLVTNHAGYALVNKYLYDSNDYHRRKIATNMVSVTHCEIEIFANENTACVLLMELFKNIDIRYFSDRNGNSKLLPAETSKNDEPILFGYLFRKDSTYPKLFNRPLQYIVNYGINVKLRKQELLNELFLGLKRARSENKDEYVLHEGPVVFNLLHMVSPFVFFTLCLMISVTVLFVEVMLN
>CaugIr543P
MLLLVGDNFFIKQNVTVQLNIHITLFSTLCICKPVQSSSMKLYDNCNVNAAIGYKLCDIQLCDCDVNSEASINGGLFYHQRMAFSIIFFIDSSIFRKYDIQVVKIKSANNYNLKETTFSVCLSGIASDYYSYKYSFKIGILRLLTEHFNLTFSASINHMRTSVETLNMILRSECDTTTPRVLILSRYQTFQYMYPHEIDTLSFKTLXLVTLFGGTIFICLACKYENYKIEVLFRLQLEQSTLLPSNSPLRIFFATWLIFSIIISVAYKCKLTGFLAKPNLLNPPKNFKELSESSYNLVTNHAGYALVNKYLYDSNDYHRRKIATNMVSVTHCEIEIFANENTACVLLMELFKNIDIRYFSDRNGNSKLLPAETSKNDEPILFGYLFRKDSTYPKLFNRPLQYIVNYGINVKLRKQELLNELFLGLKRARSENKDEYVLHEGPVVFNLLHMVSPFVFFTLCLMISVTVLFVEVMLN
>CaugIr544P
MRKIITRQMENYTSSNEYVVGDNFSIKQNMTVQLNIHITLLSTLCICNPVRSSSTKLYDNCNVNAAIGYKLCDIQLCDCDVNSEASVNGGLFYQKKMTFTIIYFVDSSILRKYDIXTSIVKIKAANNSNLQEAIFSVCLSGIASDYYSYKYSFKIGILRLLTKHFNLTFSASINHTRTSVETLNMILRSECETTATRVLILSRYQSFQYMYPHEIDTLSFKTQHPKEKISIYAIVEPFQTSLWVATLVTLFAGTIFICPACRTLNYKIEVLFRLLLEQSTFLPSTSTLRIFIATWLIFSIITSVAYKCKLIGFLTNPNLVKPPENFKELAESSYNLVTNHASHAFVNKYLHDSNDYHRRQTAAKMVKVEDCQLEVISNAETACVLLMELFKSIDIRYFTDRNGVSKLLAAQTSNKNEPILLGYLFRKDSIYPKLFNRPLQYILNYGINVKLRKQELLNELFLGLKRIRNENNDKNRSHAGPVVFNLLHMVSPFAFFTLCVILSVSVLFIELLVTG
>CaugIr545
MKTSIYLIFSLFILVQKHIHCSFKMSMNGTKNNQSFCDVFRNPVDQLKIEPSSVLHGENISFCIIPHYTSEDIGAQMFQVLADKHNFTAEIIQHDLATTVEILEMIKNGQCDTSAVHVVSHTRMKWLDFTFPSHRDTITFKTQQPKLKLSKNAVFEPFSYKLWLIVIFIVILGTVVLQIVNSVLFNGKYFRRKLILFRIVLEQSCQIPKSDTIRTFISFYLCFTIVITVAYKSKLIVFLSLPTLSETPDTFKELSNSPYRVVVIRSMFLFTQRLFNDSKEKYFKKIAKNLISIQNCQEHALQFDNTACIVLREDSKFTDAKNFLNRYGRSTLLTSNSDGGIILAGLPFKKGSKLCYLFNSWWLELYDFGIWDVLKRLRYITDFNSGLKKVRHEIGSDCSCDDGPIVLSLGHFYSLFTLFVYSTFVSLFVFGAEIFYGLKNISVEIFHSLKNSNT
>CaugIr546
MGNTNSVKVIFYFSVLFSYFVYSHNLLVMTLKHDEMLKFVTDSSFENTLSFVLQQCSENYRNMNMSYVFEKYQPIILFCHSKYKFKEETNKTVNRQWSKVIALQNTNNHIYQVIISSSDSIPNVLYDYQTKIKQFFSWNKQYNIFLNPETANPTNLLSLPKVRELKNKIILSRTKNSVTSISTRYCVTCEKDDDMEHLTVTSLGQLLDAFVYNLNDFRGKTLRIAAYSGNLRNVRIEIGSSVLAVDRWEMISLHTISKKYNFTCKYFKNEVYGVIYSDGTISPGIVKLVHDKNVHFSTTIGLIHERLSVIDFGPILIPDSLTFIVQAPQPHFSMLSIVKPFEFDVWIIVVVSYISLYIYLKLYYRYNSSNDIPSLPISLNLLSPLLEQDVSLRFIGESVTLRFLFTLWLIFSIVMSTAYTSKWVEIMGFPDLEKVPQTFHELSESEYSMDTFSKTNAAINMIEDASDEVPHFRKILSKLPEQDIGLFKCVGKVTVDKKFACIGFLSLFQYLQAYLNLYDNCDESLITLSDNDIVMLSTMIFPKNTPYKLFFENVYRHLFSMGIPYVWRDRFMNSLENSNRKKHSNNQESVDNCSSNIAALNMKILRGAFILHVFFVSISFLTLTLEVRFIKCSFKNETDSEHPFIFLL
>CaugIr547
MFFFNVMIMVPYLLLQDFAHGHSYSSADLFVKNIGNYSLIEFAIEGSRNCTLSLFISCNDFHRVNLKHLFQKYQPAILFCVNNQSIFTQQTKHIYYDEPGEVVVLKNMKNCILRVISYHNREELSNALNEYDLKISKHFSRRLHYNVFLETENNSYLTLYVPAVTNLKKKIVLSFSNSSYVSTRFCATCKNDDDVESKHMTSPDQLIDAFKYRLPDFKGKQINVAAFDYKLQYVPVKVGLHIHRVDHWEKISVFTLAQKFNFTYKYFISNKYGLTRPDGTLSEGIVQFVYDKTAHFCTIVGITEERLNFVDYGAMLPPVRMDFIVRKPEPIFSMLSIVKPFEPGVWIIVVLTYISLYVFLKFYFRYVKPSNDAANVPMSLNLLMPLLEQDISLRFVGQSLLLRFLILLWLIFALVMSTAYTGKWVEIMGFPDLQDIPLTYKELSESDYKIDTFTKSSVVVELLRYAGKQVPYFKKIVAKLPKIDYGLKYCVNRTTRDKKFACIGFKTVFENLQASQHLYDECGNSPVTYSVDNFLLLTSWLFPKSSIYKSTFKKAYNNLMHFDIPYIWKHNFMDSLKNFNKVRKHEQNEANQADCSKDITALNIRILNGAFILYVFFVVISFVTLLSETLI
>CaugIr548
MKNANAGVQFAFYLALLGYFVKSHVVMVVKQFEEDLLLKLATDSVRKHTLSLVYPCEEYYKVNVSYVSNKYQAAILFCHNQFLFARKVNETLRIKWDKIVSLRNTANDIYRVILPFKNTLSIRNALYEYTKKINKYFSWREHYNIFLGTESSNYSKLLSMPEVRDLKNKIVLSSNSSDDIIVTRTCIICDSDDELEHLSVTSSDHILDAFVYNLKNLHGKTLNIAIYNQKLRNVSVSVGFSTHNVNDWEKISVHCLSEKLNFTYNFHTTDFYGLVFRNGTVTKGVIKLIADKTTHFSTIIGLTRDRLQFVDFGPILPSVIMKFIVRPPDPIFSMFSFVKPFEPEVWIIVFLTYISLYVFLKFYFRYVKPSNDVAGVSMSLNLLMPLLEQDVSLGFIGESIKLRSLFILWLMFSLVMSTAYTGKWVEIMGFPEMQTVPQTFQELSETDYTMDTFSKTNAALNLLENAGEQLPHFKQIRYKLLLEDKGLVHCIKRATKEKKFACIGFEISFQLTQLSRNLFDDCDNSLLTYSKDDFLLLTTWYFPKTSPYKSAIEDAYNNLFMYSVPYIWRETFMNSLKNLYKKNSTQEVTDNLCSSNIVALNMNILHGAFMLHLFFVIIALVSLLSEVLY
>CaugIr549
MIFKVYIAYNNNSGNQYQWSHRSISYSFNTIGLISIATSLFLKYITMKVFLIVLVYCTLFVSGFYEINTKNLLYDDIVKFVMDNVLLNFSFALFPSSDLKTDNEALLYRQKMYGTVLRMDFDSRNQRLCLKIPISERLNIVPKFVVNQRGEHFIFNVVFFTSFEEIQNVIECYKNVYGSLYQWKKSYYVFILVGDKKFEPTEISKFNNIARKNAVRQIGHNIRVVNFCYDCDNELLTINRNYNSSETNITLFEDAKITNFLGKTFQVATLRYSGNNATFKMGNKVFEIQNWQDILLRTTSEVMNFTYNVQPQKSYGRLQYNGKFSGIIGAVSSRKVDFSTRTAISVSRFIYVDFNPHLFSAQLAFLIGNPKRAYPYWSTLRPLQITVWCFMLAAFAMEVLIFWGYVYIEEDLTIKTIGFNLFRQLVALDSSSAFVNSVYNSTLLRLLLGSWMFFAMIMEIAYKSKWVTTMAFPEMEKIPRNFKELANSQKYSMDVFNNGTAVVDMIQDAGNYELMYKIIASKLQFRSLGENQCVTRCLKEKFACVSYDENLVYDMAVFYMYNKCGKPELILSEDDSYLINFAFTFPKNSPYKQSFDGILNWMVSTHLITKWKNEEMRERKHMGKLKKTAGQRKINVQCSPVQSINMDQIVGAFILVTAGVVVSVLALFWELIENGALTQWKKWRKERTREMEKKAEEVKKQLRSLLKSDKVDKVKNNNSENTVTRGNLNVTRNSDNTTLQITLSNN
>CaugIr550
MFCWARLLPIFTVVSCTVVIDNNQKCQDDLLFKLVIENIPENCVLAILNSDWLNCVTGRLLLYRSLLFFGVNENNVFSGEISNVDVRRRLVKIPEPAVQQHGGHCIYQVVLVSEVNSNNLPNFDSLIREYVKVNGELYNWKKSLFILLGNTKFIDFEKIIFSDVMSEIPYKAALVKEDGFVKVYHECLHCNYKQLIVNDVLKEKTFYPIIIHDFSGRGFQIGIVNFTGEMVKLKIGVRVFELRQWQEILLHTLAEKLNFSYSIVGHKSYGQLTPDGHFTGIISNLVKKRIDFSTRIALTPERFVLVEFAPHLFSSDLSFVVSKPTRAFPYFSTVRPLGYKMWIALGICLVGEIFVFFVYLRIKSTPRNRRRNYSVTMNFFRPLVEQDVSELFIGNKYSFLRILFATWMIFAIVISTAYRSKWVALMAFPEMKKIPGTFSELANSSYTMDVFYNGTAVVELLRSAGKYQMLYKEIANRLQFTDSGMNECIRKSFADNKFACVSYTEALEYAMAALYMFDDCGRPLLSQASDSSILFNFAFAFPRNSPYKKSFDDIFNWMVASNLISKWRSMTNVALLINGKRKRRNDRISAKSTDCSSIQPLSMHDLYGGLLLYICGLLVSIIVLFQEVLFNNP
>CaugIr551
MYTSTRAIVMFLLTVVETRNYLLSASRSMCYSCAKVRNFIRNHISENCTLGLVFSITKHIYGSDIFLFRHNSYEPVLVTDASFNFERCSNDTFSKMRLLEIPYFVVSQDSNHCIYNVIIRNRDIAIQINDDCYNTYWTLYQWKNNYRLDITLDEVNKSELSEIVEKPFQDIDMKVHIVQNGEIIDLTNSLCVSDTSVENGTINVNWISLKSSGTRRIIQYLKIYNFHRKTLHIATKTSSASHITIKLGISEFLIQNWQEHLVNTMADIRNFTYEEHPQMFYGSLQPDGQFTGIIGEVVSRKVHFSTRTVKSLSRFIVVDYSSNLFFSYLAFLVAAPKSEEVWWSTAKPLEATVWELIIVVFLLNILIFYGYLHYHNNMEVRDIVLNYIRNFLDQDTSDVFLDSIRDSWLLEITFSTWMFFSLIIDTAYRSKGMSAMAFPEMENVPRNFEELSTSDYKMDVFFNGTAVVEEIRTSGKHYQIIDSKLGFKSLGEKKCVLRCLKEKFACISYEESLVYDMAAFYLYDHCGNSEVLLAMDHTKLLHFGIAFPKNSPYMESFEGLISWMVSSNLITKWRQEEIDVRKRIGKSLKLDEYDKFSYSNCLRVKPVDISKVTAGFVVLFFGIGVSVTWLIYEVFKYEILTLWRKCKKR
>CaugIr552P
MYCTTMYRFGIFSSIYFALNYASVYSKITLNEKVCDNFTDVARESSSAKTPEASLKLIVDHNSNTVINTFVSYEKLSAFTHEESTTTATSHFTDLQGKLLRIGSSSYVSENISLEVGRTVVLATDWDNVLLEDVSKYMNFTYSLSYSRKYTSLLPNGTITEGIIKRIVEGKLDFGTCLVMTPERMKMIDYGPYLMAATMAFITAAPKPLRFTFGLLRTFDVYVWLFLFSTFIVLHNVLSTCYKLQRQKFTLWLSLLMPLLEQDISLEQLTSSVSSSQLYSYWIYFCLIMSTAFTAKWFEIMMISEAKFVPTNFQELGMSDYSMDTYYKTSSALSILRNAGEMKSIYNSIVGKIQGRDLGLRKCIEKVLZESDFACIGYQVPFEYSVRHTEAYDSNGKERLHFAIDESFAIPVGWLFPRESPYKNEIETYHHRAVGTGLVSFWVKCFRNAVSQASKLEMSVTVSDKTQDNDFVVISLHSLVGVFFLLISGTIVGVFTLALEFVEQK
>CaugIr553
MCKYVVFCSICFALNYVSESSEIMLNVKKHGNLTVITEHTAAASMNLIVHCNRTIITSTFVSIGIPSVYYNEQSDITKTSEYTNLHGKLLRIGSSSYISERIPVELGRTVFLVTDWDKILLELISNYMNFTYITSYSSKYTSILPNGSMTEGIIKKIVEEKLDFGTCLVMTPERMKMIEYGPYLMSATMAFITAAPKQLRFSFGLFRTFDVYVWLFLVTTFIVIFNVLSTCYKLQKQKFTLWLALLMPLLEQDISLEQLTSSVSSTQLYSYWIYFCLIMSTAFTAKWVEIMMISETQFVPSNFQELGTSADYSMDTYYKTTSALSILRNAGQTKPSYKNIVDKIQGEDLGLRKCIAKVLKESDFACIGYQFPFEYFVRDTEAYDSNGKERLHFSNDESFAMPVAWLFPKHYPYRSEIETYHRRALISGLVNFWAKCFKIALSKAQRLKMSITVTSGGQGIDSPAISLQSLVGVFSLKICGVVLCCFILAVEFVVH
>CaugIr554
MLQLDNCLNFGSKMYAQLVFASIIFGTQCDNILQNNLNSNVPLKTLYAAVRESLWNCTYIFSNTNFERYWYSVSSYGVNIVYNNMYKHKILSSLERLHNISPSVILHSDHHCLVTIIVETQKENYQEVSRYIETLEAYRSAKFPWKDNYFIILNDGSFNVQDNSDDIEVKFSGLLKVPNPWSVFILESGELNNSIITKLLLNKTWIKYDINNSYDLNQNILQKYTNFEGLTMNVTAIKFADKKTRVHISGKYYFIQDWQEILLHMAAEKYNFNYNVKYQDKFGNVNSRGQASGLVEDIALGEYQFSFFVSMTPYRFHVVDFSSFMLTEQLVFAINYPKTATDVTDAIKPLSILVWLSLALAFFVVNTLIKLQTKMIHGYIINGTVFNMFASFCTLPISGKIPGNHIFYRCLFISWLLFCIVMSTAYKAKWVGIMYYPDTEDIPRTFKELSESSYKMDSSTPEEGSYELLKTASQRQWAYGKIYRRLEKTGTGVESCVRRVLKEDNFACVTFKLALQARIAAFYLYDDCGAPLVLMLPKRNTFGLPATWSFPKFSPFKHNFDKVLIQMYEAFLIQRWSSVYFQVLKSSAKQKHIRSGLQNKALGNTCSVRAIDSSQLKGPFSVLLAGHTLSLLSIVCFEFIFRK
>CaugIr555P
MYVQWVFATFIFGMQCKFLGKNMMVSDSSFKNFYRIVREAFPTCTFVFSNVTSNFETYWYGVDNYYPKMFYKSKIHKHYSVIERLDYLPYSVVLHSNDHCLVNIVVRTEENNYKKISHHIEDFEIYRSVRFPWKQSYFIILNNDRFNVGDHKGDYFGIDYFLHVPNPWSVFIFESGSLNGIKVTKLSLNKTWIASQNLNDSQDINQNTILYRNKNFGGLTLNITALSLAEKMTKMNVYSKTFYLQDWQEILLDITAKKLNFNYNIIYQKIAGNINPKERASGLIEDIAYGEYQFSFSISMSPYRFCIVDYSSYMLTEELVFAVGHPKMTTSVTDALKPLCIQVWVSLALAFFIIFIVVEIQAKLAIGHNHHITIFNMLASFCTQSVPDKLLPEPRYTFLRYIFTLWLLFCIVMSTAYKTKWVGIMYFPHVAEIPRSFKQLAESSFKMDAATTEESSFELLRTANSSERAYGNIYKRLERKGTGVDTCARRVIKENNXACVTFKIALQTRIAISYLYDDCGAPLVLMLPKSNGFGLPASWSFPKFSPFKYKFDKMLRQMHEAFLIQRWYNAYFLILKDNAAKEKNKRSSNRNKLLNKCTVKAIRSTQLKGPFSVLLIGCGLSLISLTSEFKFGQ
>CaugIr556
MKTRAKSASAIIVHLCVVFSMFHVECFGISNSRVNPGTDNNNQIDDGLDIVLANCINIIGVEMMKQSSLTGIAAHILQVRNVFYRPSFVYNPIANKHSLSNLTAVEESLFQPIPFRNSNSCIYHLVLYDVTNIKSNQSPMEIRFNYMFHYLEHLSYVIFLEKKSDAYNVFSSKSLEVLRPKIVLLKEASNSVPNIVAFTRNSEFCFGKTDLSVNYVSHQFSIDNVTKIICQQFDQREFSVSLFDYREGLITFTLGNRIYSVHHWEDLHLKILSEILNFTYNPTFYNNTGSLLKNGLNKSGIIDDVSRKWNIDFGTIVGVTPLRYLLVDFSTIVFTGRFGFTLRSPDVDVRYFTILLPFQLSVWFSVFTAYTFILLIITIYRKNINSTIPESTNVSFQLLLPLTEKSFATPSVAVLCKHWFLTSTYLIWVVFGIVISTAYKSGWVQQLYFIKFKDFPQTFAELATSTYSMDTLTSFEATVEMIVAASMVDDTFKEISSRLAKENLGGKGCFRKSAINSNFACIAYDNDIDFYYGMLEETNLCGNNLIKITDSRSSQVGMAYIFPKKSPLKPIFDYVQRHLLASGTLQKIRNTFNFFQRKKYRSKKMKQNCRKLKPLTIEHVIGSALILFLGIFLAILRFAYEIIIEVKEY
>CaugIr557
MQTRPKSVSALIVEHYAFILFHIARFGICHSHVNSGTNNNIQIDGILDTALAKCLGVIGIERKQTSLTQITAHILQFRNMFYRPSFVYNPIVNEHSLSNLTAVKETLRQSIPFRNSNICIYHLVLYDIANLTSNQSPTEVPFSFMFHYLENLLYILFCEDKQCVSNALSNSSLEVLRPKIVLLYEVTISAPNIVAFTHNNEFCFGKLDLSVTHKSNQFDIDKATKIMCKQFGQRRFSVSLFDYREGLITFRLGKRIFSVHHWEDLHLEILSEVLNFTYNPRFSNSTGSLLKNGLKKSGIIDDVTRKWNIDFGGIVCVTQLRYLLLDFSTIVYTGGFGFTLRSPDVDIRYFTILMPFQISVWFNVITAYTFILLIITIYRKNINSKIPESNNVAFQLLLPLTEKSFATLSVAVLCKHWFLTNLYLIWIIFGIIISAAYKGGWVEQLYFIKFQDFPETFVELATSTYSMDTLTSFEATVEMIVAASMVDDTFKEISRRLAKENLGAKGCFNKSAINSNFACIAYENDIDFYYGMLIDTNLCSNNFLRRIDSRSLQEGKAYIFPKKSPLKPTFDYVQRYLLASGTLEKIQSTFNYFQQKKDGIKTMREDCSKLKPLTFEHIIGSAVLLLSGIILAIFRLVYEIIEVGLLKIK
>CaugIr558
MLKPELTYLKRKMNMIPKSVRHPFFILLCSFPLSYCISLGHVNTETSNIRINEFLDIALRNCINIIDFERKPTSLSQIAMQMLQVRNSIYVPVFVYNAIGNKYSFSLSNLTAVEEGLWQPISFGNSSACIYHLVIYDVANLKYNQRPTEIRFNYMFHYLKKLNYVLFCKNKSCVHDVFSSKSLEVFRPKIALLVQNVSSTPSFKVYTQNSEFCFGKRDPSEVRLSEQFHIESAAKICKNFGKRIFSVSLFDYREGLITFRLGNRIYSANHWEELYVAILSEVLNFTYSPTFYNTTGSLLKDGLKQSGTIDDLYKNWNTDFSSPVGITPMRYLMVDFSTVVYIGAMTFIVRSPAVDIKYFTILAPLQLSVWLNLVIAYTFIFVIFVICRKKIDSTIPENTNILFQLLLPLTEKSFTTPSIALLSNHWFFRIILLIWIIFGIVVSAAYKGAWVEQLYFIKFKDIPRTFSELARSRYVMDTVTSYEATAEMLVVASTFDDTFKEISSRLAKQDLGAKGCFTKSAVENNFACISYDVAIYFYYNMLEMNATCGRPLLTIANSRSFQLGIASAFSKKSPLIPTFDYVQRQLMASGLFNKIKNTFHCFQQKKYRSKRNKTDCSKLEPLTFEHIIGSAMLLSTGILVALLKFGYEIIHELKAHE
>CaugIr559
MIQEKFVVMCYTLHIVNRSFRNTLAFDMYERHQITLSATLILLLHSIYCVIYNSEKLKDFSWNDTWMKLSKCILFIDTPSEMSVFYLTSIQILYHANSLYISSYVYKNQANTFSLLNLTAVEESLFQPISIQIGSNCVYHLVFSEKNVLKEAQNYSDNEFNYMFHYIENNFYVLFCEDNTCVDKIMSHKSFESLRPRLIIVVNDTCSRGRLSNAAQCGGIYSDDLIIFNNSVFGQVDKYNIMKKIVKQFQNASFSVSMYDYRGNLLKFKLGHKVFATYHWEDLYMQLHSHILNFTYEITFHNQTGSLLKSRTKQTGVVNNVSQRNVDFGTVVGITTLRFLLVDFSKIIHSVGLTFIIQSPKTDVKYFTVLAPLELCVWLIVLILYVSVLVIILFYNEKIIRMSEKDSVALHLIAPLTERALVGPLNHIHHWFLTTVYLLWVVFGILISTAYKSAWVQQLSFTRLKDVPRTFSMLANSQYKIDSMSNFDATSEVLEMASEFNKNNNTFKSIKNRLAKMDLGPKSCIERVSKKDNFACVMYEDEVEFFPIVLNHSTACGTPLFRTSDESVFKMGIAYSFPKKSKLKPTFDHLQKYIIVSGIYIKLKSTFYYFLNKQHQSNRTEMAECLKVKSLSIEHITGVVTLFCFGIFLALLILGCEIIVY
>CaugIr560
MHWIWMTVLFFNALFQPIANTRFASINDSHNTWNEFQILMSTSCLIIMEMTTASSGIYNHQILLLEYLNENYKSVYLYNQFQVDGFSLLNISALEKSLFQLQTFLNSEYCVYHLVYPDRNILKTDEPSEKVLFNYVYYYMTNKLYIFLCENIPCMETVLTNEALETIRPKVVFIIKHFSGDNSNNTTVIFTKCYISCESYIEEIKYNPTQKINFNNLIKTNNFNFDGKRLSVSLYDYKGRRINFTLGHNTFNAAHWEESYIHLISEVLNFTYDVGYYNSTGALLQTGDALFGVINEVTKLRSDVGGLTGLTYMRYLLVDFGILYDSFGLSFAVQSPKQSVKYLAVLTPFDWYVWMVIFLLYIFVMVIVVYNKTSRLKFILNTECFALDLLSPLIEKPFMQSLLNTSKHWFLKYVYLKWLFYGIIISTAYKSAWVQQLYFPRFKNIPNTFLELSESSYDMDTVLQSDSSTEILDSARDYNITYKIINDKLLRRNCGAQCCLERCSHEEGFACILFGDELEIYASTLNLRNECNKPIISVAPVSQFSLHVAFSFPKKSPLKKDFDRVQKHTVDSGIVLKLKQTFYYYLTKKRPAIHDRVCDTSKKPLSYENIIGTIAFLCSGFFMALLFFSVEIITDSFETNY
>CaugIr561
MDGLFVSAIIIFTLMFLQPITSIIFGSQGAVSNFSLKKFQMLIPTSCLTVMGMTKSSSEAYNNQILLLQNINENYKSIYLYEMLEDEKFSILNISALESSLFQVHTFINSEYCVYHLVYVDLNLLEADDSSEDIRFNYILHYMANKLYIFLCEGIPCVEAVLSNKALEMIRPKVVIENTQFFYDNNSTTTIFKKCYMECESDRVILKYNISNKMDFRYFSQQNVFTFSGKNLSLSLFDYNGKTNFELGRNKYTVAHWEDAYMHLFSEVLNFTSDITYCNSTGALLQTGDALSGIINRVTKHKTDLGGLAGATYMRYLLVDFGKYFGSFGLSFAVQFPKTRMKYLAVLSPLDFNVWGIIFVLYGFVLIIVYYNLRLRQHYTVKTECFALDLLLPLTEKPFVRSLKTNLWILKYIYMTWLFYGIIISTAYKSAWVRQLYFPQFKNIPHTFVELSESSYDMDTVLVSDASTETLDMAGYYDNTYKIINKKLLRTNCGPQCCLERCSRKEGFACILFGDELEVYGSKLNLWNDLCDRPLITATRNSPFAVHVAFMFPKKSPIKKAFDRVQQYTLDSGIVLKLKQAFYYSLKIKRTVNRDSVCDRNKEALSYDNINGAIAFLCSGFLIAALSLLSEIIVSPGI
>CaugIr562
MSFFTVTVFMLYILVQFTLITAWVIYASMDTSNFYWNKFQTLILGNCLNIIGMTKELDNNQISLLKNMNENYKPIYLYDQLNQKGFSLLNASALESSLFQKQAFLNSDYCAYHIVYVIRNFLQTDTRPEETRFNYVFHYMTSILYIFLCENMSCVEAVLSNKALKMIRPKVAVEINNFSNNKNKAAFIFTSLQHAESESKMEIIKYNFSQKLNLSYLIKPNLSKYQGRMLSVSLFEYNGKTNFNLGSNIFNVDHWQDVYIQLISNVFNFTYSISYQKSAGALLHPESELSGVINEVTKLKADLGGIVGVTYMRNLLVDFGTFFDSFGLSFTVQSPKKRAKYLAVLNPFELTVWITICLLYGYVVLVFAYYSSELSRFNNAKCLALDILLPLIEKPFVQSLKINLWLLKYIYLTWLFFGIIISTAYKSAWVHQLYFSQFRKIPNTFAELSESSYNMDTVLESDSSTEILDMARDHDSTYKFITDKLLRANCGHQCCLERSSREEDFACILYQDELEIYASKLNLWNDQCYKPLITVARDSPFTLEVAFTFQKKSPLKIEFDHVQRYTVDSGIVLKLKQTFLYSLKKIRPVSGDHVCNTNKKPLCYQNIIGTFALLCSGFCIASLFLSVEILTSSTVNFQYNHLRKSCHFI
>CaugIr563
MRPFSIVNKLFILVLLQQTTNSIFTFRDDSQYSWNQLQILNPKCLIIMGLATVSSELYSNQILLLQYINENYKFIYLYNLSRNKGFSLLNVSALESTLFQEHTFLNSDYCAYHLVFADQNVLKTDEPSEKLHFNYVFHYMENMFYIFLCQDTPCAKAVLSNKALEMIRPKVVLEIKQFCDNNNNTAVFFTECNLECESGVEILKYNISQKVNFQYFLQRKDFKFYGRTLSVSLFDYNGNTSFVLGYNKYEVAHWEEAYIHLFSEALNFTYNISCYNSTGALLHAGSELSGIINEVTKLKTDLGGVSGVTYMRNLLVDFGTFYGSVGLSFSVQSPKPRMKYLTVLIPLEVNVWIIITLLYGCVVLIIVCYSVRLHRIIGTECFALDLLLPLTEKPFVRALYTKHWFLKSIYLIWLFYGIIILTAYKSAWVRQLYFPQFRDIPHTFVELSESSYDMDTVLESDASTETLNMVGDYENTFKIINNTLLRTNCGHQCCLERSSREEEFACILFGDELEVYVSKLNLWSDECNKPLITVALDSPFTVQLAFMFPKKSPIKGEIDRVQQYTLDSGILPKLKQAFYYSLKTKRSVNSDIVCDTNSRTLSYNNINETIVFLCSGFIIAALFLSFEVISSFRN
>CaugIr564
MELFSTTYLYICALFQLITSTIFESTGGSYFSWNEFQFLIPKNCLIIMGLEKSSFKIYNNQILLLQYANENYKSIYLYDLLEDEGFSLLNISALESSLFHVHTFINSEYCVYHLVYADLNIFKTDKSSEEMHFNYVLHYMTRKLYIFLCEGISCVEAVSSNEALKMIRPKVAVEVTQFFDKNNNTATVKFTNCYMKCESDILTLKYNSSQKNDFRYFSQRKVFNLFGKLLSVSLLHYNGKRTNFMLGNNIFNASHWEEAYIHLFSDVLNFTYNINYYKSTGALLQAGSALSDGVISTVAKFGADIGGNTCVTYMRYLLVDFGKYFGSFGLSFAVQSPTPRMKYLAVLSPLDFNVWGIIFILNGFVLLIIVCYNLRLRHSPKTECFALDLLLPLTEKPFVQALNTKHWFLKYIYMIWLCYGIIISTAYKSAWVHQLYFPQFKDIPHTFVELSESSYDMDTVLESDASSETLDMAKDYGNTYKIINNKLLRTSCGTQCCLQRASRNDNFACISFRGDLDFYASKLNLWYDECNKPLISVASDEPFTVQMAFTFPKKSPIKEGFDRVQQYTIDSGILLKLKQAFYYSLKKLRPINSEHVCDINKEALSFENIIAFIGVITLLCSGIFIATTFLSIEMITISSGN
>CaugIr565
MRMEAFYIITFIVLNLHWFVVPEIHSSFISQNKVTDTDYSTKWSAKFLTLFSSECLFILKAPESSPLFRQRFLMLLHYMNNNYYSTYIYSKMKILFHLLNLTAVEENLFQSQTFRNSRYCVYHLLFYEDVTNLTNAPADFQFGYMFHYLEHNVYVYLCHNMQCTKNILSCKSLELVRPKIILMEENGMFVAYKTCHFCTGNNIALKYFLHDQHDLDQLLNPTIKQFNGKHLHVAMFEYTEQMISVTLGHRTVAMNQWDYLHLHALSEVLNFTYDTTLFNTTGVFANAGKNPVRGLMASVARSEADIATASGVTSSRYLLVDVSTYIMTVGLTFAVHYPKPVSSYTSVLAPLQLLVWLNVIAVYIFVQFIIVCYNRKIMCNRKANHIVLSLMLPLIERAMIPSLHVKHWFLNFVYLNWLLFGIWMCTAYKSTFVLKLSLMQQESVPKTFSELADSSYSIDTLAAADGSTEMLKMASVFNSTYMQIYIRLSNENLGAKECFRRSVFEDNFACVAYEFETDYYSSLLNTDINLCSKPLILISNSPSFFLQVSYLFPKKSPLLPAFNRAERRFYVTGLTTKQRESFNFYLKMTHRKKNKHVPDVDYECSTERKLSCEQINGAIILFYIGNCVAAAFLVAEIAASRK
>CaugIr566
MLNFHQFSMRLLTAMFLLILATKFEITYSSSIQRRKQTTKVNFDLNSLIELMPRKKCFIIIETFSNYFYFSFENHSVYLPVYLHTETIEKFSLLNLTATEENLFMQHSLLNSDYCVYHLLFSEEIARVSRSPAELKFNYLFHYLQNKMYIFFCEDILCLESVMYEKSYELIRPKLVVMKENSMYVAYKACEFCSGKTKARVLRYEVNDKNKFNNVLQQPIVKQFNGATFSVGMCDYKIKNIEAQLGHKTYQVYHWEEIYLSVLAETLNFTYNITLRHWTGSFIHEKQTATGIMYDVSHLDIHFGTATTMTPTRYMLVDFSSSFSPVALTFFVQFPKPVINYFGVITSLQWWVWFNVVTIYCVVLTVINTYNKSIVLDIKPNFTALYLLLPLTERALISFNMVKSWFLNMVYLNWIVFGIWMSTAYKGAWVKQLSSVQLRIVPETFSELAASPYSVDTMYLADAAFEVLGVTNGHDKAYETLFQRLQRSDAGPKHCLDKSSSEEDFACVIYSDDAEFYKAIYGSEDQTCEDCSCTKDKLYSAKMNAFEMQLAYPFQRKSPIKPSFDRVKRHIYASQLFTKLKDSYFYFLKKSVPSSKKKSFYGCPIIQPLSLSHIFGAIIFFVIGIILNVLVLINELSTTIVVIH
>CaugIr567
MKSLSERYIQIVLSGMPQKLIFLMLISANVSLKEAFHITKRGTTNWSQFVASLPCCCLCVVESTSMPMYSILQYLSLVYNPTLTYNTIEKGVYLRNLSAVEETLFKSIPFVQSKFCVYHFVFGTDLLSKIKNEKEMPFNYEFHYMENNVYIFLCEDKVCVNNIFESSGIKMVRPKVIVMSDDVTRDEFVSYKEHQCSMKKVYLSKINLTPEINKIPKLMSCAKFHGEHLLVGLYNNKEDVVTFKLGNKIHIVADWEIPYLNYLSEALNFTYDLILHDTIGALLKNKQNMTSSVIDSVANFQVDFASVSVITALRNLLVDYGTYVNIVGFMFAVQSPKPVMKYTAVIDPLKLCVWVHVVAIYGTVLFVLVRFHNKNNISFYLLLPLTDRPLVDSVKIKRWFLTVVYVHWILFGILFSTAYKSAWVKQLSYVELQNVPKTFSELSKSTYEVDTMFIADGSTEILEFGSEFNTNYKIIYNRLLNRDSGPKACLRKCLSLSKYACLLYEDEMQFYVAVLNLVSSCGKSLVSFSDSSAYQVQIAYSFPRNSPLKFQFDKIQRYVMASHIFLKLRGTFLDHLRKKSASNRNSTSECDEKMGRPLRCEHIIGAFVLFAVGMVSGFMFLVEELLLYSQLQ
>CaugIr568
MLQKLVIFLALMFANETFLENLHITKRDTTNWSHFVASLPCCCLFVVESTSVTTHNILQYLNLFYNPTLTYNRIKKSFYLRNLTAVEESLFQSIPFILSQFCVYHLVFGKDLLVKIKNEKEISFNYMFHFIENNLYIFLCEDKVCINSIFESSALKTVRPKIIVMNDNEPGDKFVSYKEHQCSMKKAHLSKINLTSEINKIPKLMRCSKLHGEKLLVGVYDNKEDAITFKLGHKTHYVADWEFPYLTYLSEVLNFTYDLILHDSVGALLTNKQNMTSSSVLDSVAKFQVEFALVSVITALRNLLVDYGTCVNMVGFMFAVQSPRPVMKYTAVMDPLKFCVWLHVVTLYVTILLILLVKFSGYSNIGFYLLLPLTEKPLVDLVKVKHWFLTAIYLHWIVFGILFSTAYKSAWVRQLSHLELQKVPKTFSELSKSTYEVDTMFIADGSTEVLEVGSSTNYKIIYNRLLNRDSGPKACLQRCISFPKYACLLYEDEMEFYTSELNLVTNCGKSLISFSDSSDQVQIAYSFPRNSPLKFQFDKIQSYLVASHIFLKLRGTFLYHLKKKGAYNNNFTSDCDEDMERPLSCEHIIGAFILFAVGMVSGIVFLLVEEYFYFIHNCHVYICNFAVCCTLLN
>CaugIr569P
MMNVGNIIFIAICTSELQILFSEYLIENDLNRELDLVGNFCSKCVLFLLNDNHDILITNKSLFFAKPVIMFDLNNHSPTNNTVINAMVGNYPKYNHHCICHVVLQTDNNYDTSRKLYEYNKMLKVYVTPTQNFYFVIPTVKSTFENSVLLSPFLQSIPNKLVIRKSDENSSVLAVDFLRSNKYLQSVSNANAISISLAIEQIHDIKGEFLIVAGYKFTKAYVPIQLGPKSYKINHTQEILLRVLSEKXGFNYSLDYNYPSTGTAYYGQPTGIIKYVYERKVDVAQDMGFTADRFALLDYSTPFDIFRISFSLAIPKGKHSIFSFQYPLKTEVWVVLITXMLCIKFWVYTESAMSAPNDYQLLLNSIGPLLEKSVNSKIIHRKSNAHSLLIMWIFFSLVISTAYKSRWVSILAFPEEQSYPRTFEELAADGDYEIDTSRKGSAGTEIMRQMKDSKNIYERNSNRIVYRNEGLQRCLERSLKSKFACLVSERDAELYANYLYLYDRCQKPLFLLSKDVSFFTYDGYIFPKGSIFRNPISKYIGWALSSGLYSKZEDVFFFALRRWSYRKNMEKGLVETCPEVEAYRLVAFTSAFINLLLGLLASNVCLL
>CaugIr570
MMNVGNIIFIAIGTSGLQILFSEYLKENDLNRELDLVRNFCSKCVLFLLNDNHDILLTNKSLFFTKPVVMFDLNNHSPMNNTVYNSMVGNDPQCNRHCICHVVLQTDNNYDTSRKVYEYNNMFKVYVTPTNNFYFIIPVVKSTFENSVLLSAFLESIPNKLVIRKSDENSSVLVVDFLRSNKYLQSVANANVSFISLAIEHINKIKGEFLIAGSYRFTKAYLPIQLGSKSYRISHTQEILLHVLSEKTGFKYILDYYPNTGTAYYGQPTGIIKCLYERKVDIGPDMGFTADRFAVLDYSSAFDIFRISFSIAFPKIKHSIFSFQKPLKTEVWMVIITTFMSVMFCIKFWVYAESSLPTGNDSQLLLNIFGTLLERSVTSKIIYRRSNARSLFIIWIFFSLVISTAYKSRWVSILAFPEMQSCPRTFEELAADGDYEIDTSRRGSAGIEIMRQIKDSKDIYERISNRIVYRNEGLQKCLERSLKPKFTCIVSEHDAERYANYLYFYDRCQKPLFLLSNDVSFFTYDGYIFPKGSIFRNPISKYIGWVLSSGLYSKWESAFFSVLRQWSYRKNMKKAGLVETCPEVEAYRLVAFTSAFINLLIGLLASNIIMFVWRSPKLNYFIK
>CaugIr571
MNNIFHVYVESSVCNYITLHQKMIYFILIVGMFMPAIHVKCGIPYSNDDTRSNVSSCAENTLLNMFCKMCLKTVLHWNTSILYPLKFHDEFDSAVIVFDLSRNLGKKMTVSERLNNIPKQQVLRYSSNCVCNFIMFSENFLEHTNVLKKYQAASGQQFDWRKVYNIFIPIRKKMSEAEILLDNFITSLPRKLFIDTANEHGMKLYFVDNTGELKDIECADSKCLANAFDISFNLRERFIRASIFKFTKQEVSVTLGGIVYAVRHAQHIWLETLSDTFDFNYSLSFNGIAGAVIDGYPTDTMAMLHHGNLDIALLTATTAVRYSFVEYSTTIKSVRISFTISYPKIKHPIFLFINPLSMVAWLCLVLSIFTVIGYLRLYKYIFNTNIPLKFPTDLDVIKIVIEKNVNSMYFKNNTSVNCFILSWIYCSIVLSTAYKSRWVSMLTLPEIDKYPKTFDELAKSKSYKIDRSENGTAIAEYLKLFKNTSQHAFGNIYKRLLFREEGRLGCLTMSLIPGFACIMSDDDAQFLITTLHLYDKCDTPLLLLIKDSVNYANFVWGFSKRSTLRDKLSEGISWILQSGLNKKWSTTFYSSIALEKRRKLTRSNVVECNEPTALKMENFKSCFCMILMGFNLSVVIFVIEILKMKVK
>CaugIr572
MMLIQLFNSWIYIIPLHTLISAISVTYVTDISEQEVLMQVVQQEAILWNSSVTLLSGTKTSSVFIISKHVQNEYVPSKSYVINHNQSIDISEWALYNPYVLGHNIHQFTNMRTNSSDLVLVKDTDTWTDWLHYQYIQNQYICAKGIDIRDRFVYIIGESREGKYFSFSKYLKFAAVMINGFNNYYFVGFNIYTLLEYYTDFQLRPDGKYKGQLFYDTSMDLNGNLFIFSDKIILVGDIIPKYLNAGVCFTLNQTCSTGNINEYFHTYKFYPDIIFDENEMNAEPCSILRYSKYYNFQSYSFTTEIPGRKNHMFSVFIFPFATFIWVTIFFTTAAIALTVKTLSENRTLILTQIILKFIIRPLLQYQISVPIRTKIKFLLLFWSEICLILSVAYSAAVTSIMITPELEKVPETLEELLNSHYILRTRWDESAWNGAKNPFYRSYSHLEEKLDSRFELYPMETNNMFDTDEDIDHFNITQISIVDSKINLLGFMIDIFTDCAISKCGILIHEIPNTFTFATIFTEMAPHVERFFTYISRAHSAHIFTTFYEQKISAIRIKTRGELWDEEHEYIFPELQGISFNMSNFYGIFSIHFIALLLSFHLFLVEVLKRRWNIDT
>CaugIr573P
MISSQLFNLCTFLTQFHTVNCAVKVYDVIDKYEGQVLKQIIKQEAIQYNSSVVFLSGNKTSSIFVISGYYIDNDLDWALYNQDVLDCNIHQFTNIRTNSSDLVLVKDTFSWKTWENNRYIQHQYICAKGIDIRDRFLYIHQDDKPVYTSMFMKSILIKYGTIMLKREDSSYIFSVYNIYTNKIYRANFRRRKDGNYNGKLFYDASRNMHRDTFITTMPFKPLQGIISKYLNASICVKMDAKCVYNSHSHYLRKGVNLYTSRRLLTCRTQRFSGYYAFDIYAFTTAAPNIKFDTFSIFISPFNALVWAFIFLSVALFVLIVNSISTQDVLTSIIIKYITQPCFQYQISIPTQNNIKYLLLFWSEICLVLSVTYSSIIASYVINPQFSKVPETLSELLDSHYEIRSRMDIDLLKFHPHLLEEIKSRIEYFVPTRDIFRDDGVFRHSEVSVMGIKTYLILEISSFLCFYXECPVVVHDISFTNMFLAISLDFAQHAESLFNCVSRLNSAHIFLKYYSLHIHGNKIRGRALLDVKDGPLFQNRGLYLPDGPARQPITVNNLYGIFIIH
>CaugIr574P
MKSVQGFGSWAFLMLFHKIRCAVNVTNVIDVYEGQVLMQIVRQEAQQYNTSVVFLSGIKTSSIFEISKYVQEIFVPSKSYVIHYNNTVNDANFCLYNPEVLGHDIHQFTNRRTNSSDLVLVKDTGNWKTPMNNQYIQNHYICAKGMDIRDRFVYVENERDILSVYKFILSQFIKYITIMLKGRDSSYIFGFFNFYTKKYYLADFRRRNSGNYSGHLIYEISSNMHEHLFWNTFSHLLVDDVSKYMNASLCIEHDINKCDHSRYVFGLSPGTVLTRGRIDVCSAGRTSGYYNYWNPVFTTAGPSRKYDTFSMFISPFNALIWLLILFSIGILTITVNVLSAEKDLITTIITKYIARSFLQYQIAIPTQSEIKYLLLFWSEMCLVLSVTYGGIISSYMITPQFGKLIETLPELLDSHYDTKSSVESVDLKEAFSRSYSHLLKMIQSRVINYKLGHENPYSTDGQNSVFYVSLLGTKLZLKLTISAGFLCYFTVCPVMVHAIPRTSGYQVFSSEYAPHNERLSTFISGLNGADEIPKYFNSRYHVVKVLVSERLKARNFTYRQQHGEFVLVLVEPPLQPITVRNLHVIFLLFWYKYSLPSLSFWR
>CaugIr575P
VYVPSKSYVINYNYGNIANWTAYNRDVLGHNIHQFTNTRTNSSDLVLVKDTDSLITWKNNRYSQNQFICAKGIDVRDRFLYIHKKGVRVSTNMFLNSRLIKYGVLMVKSKDSYTFLIYNIYTNKFSRAEFRKKAGIYNGKLFYDLSRNMHQNTLITKLPFNPLQDVLCKFLNASICFKVEKKCVNNMYSYDLQKGVVLHISKMHFTCPLIRVSGYFTFDNYAFTTTAPSRKYDTFSIFVSPFTPLIWVFMFLSIAVFISIVNTMLRLDKLIAIIMNYIMQPCFQYQISIPMQSNVKYLLLFWSEICLVLSVTYSSVISSYMIKPQFGEIPDTLSELLDSNYKIRTHSTFTLFGRSYPHLFKKIKSRIEYFPHTQDIFRDEGIFRHSQVSVLGTRMFLDLEMSKFTCSLSGCPVVIHDIPRTSLFLATASEFAPHIESISNCVSRLNSAHILSNKFRLYMHANKVLRRAQLEEKEYTISMKRGNYLPDWPPMESITVNNLHGIFLIHTIVLILSFFIILLEVKENISVIW
>CaugIr576P
MMISVQLFDLCIFLMLLQTVNCEVSLYYVIDEYEGQVLMQIVNQEAVQYNSSVVFLSGIKTSSIFGISKYVQQIYFPSKSYVIRGNYVEKDLDWALYNQDVLGCNIRQFTNIRTNSSDLVLVKDTVSWKTWKNNRYIQHQYICAKGIDIRDRFLYIHQDDVPVSTSMFMKSKLIKYGTVMLKREYSSYIFSVYNIYSYKLYRANFRRRKDCNYNGKLFYDLSRNMHQNTFIIPVPFNPLQNIISKFLNATICIQMKTKCNYGIHSYKIAIGAIFHTGKMEFVYPITRLSGHYASDNYAFTTTAPNLKFDTFLIFISPFSAQVWAFIFISGALFVLIVNSISTQDVLTSIIIKYISQPCFQYQITIQSQSNIKYLLLFWSAMCLVLSVTYSSIIASCIIKPQFSKVPETLSELLDSHYEIRSRLDIDVLRSYAHLLKKIKTRIELFPLNRDIFRDGGVFRHSKVSVMGTKTYLYLEMSSFICFLSECPIVVHDIPFTNVFXAIASDFAHHTESIFNCISKLNSAHILLKSYSLHAHRKKICGIAALEMKDNTLFRNRGLYLPDGPARQPITMNNLHGVFIIHTVVLILAFFVILLEV
>CaugIr577P
MNSVQDFGSWAFLMLFHAMNCAVNLTNVIDVYEGQVLMQIVRQEAVHYXSSVVFLSGIKTSSIFEISKCVQEIYVTSKSYVINCSYSFPRTFKSWEFYNPDVLGHDIHQFTHMRTNSSDLVLVKDTVNWKTSKHTWYIQHNYICAKGMNIRDRFVYVLKKDYYRSMYLFSNTRYMKYATIMTERKDSIYDFTVFNIYTGEFYLAEFRRRTTGHYSGQLFYDLSSNMHKSVFWAEKSFNLFNDVVSNYLNATFCVRCDRKRNIHGRYGFLFRTGIGLFADKFDSPCHLMSSTGYYTFQELAFTTERPHRKYDTFSIFVSPFNALIWLLIFLSIATFTITVNVILAKDLLTTIIIKYIARPYFQYQISIPTQSGIKYLLLFWSEMCLVLSVTYGAIMSSYMITPQFGKVPETLPELLDSHYIVKSALKSGDLKKAFNRSYPHLLEKIVSRVVNYKLGHENPYPVDGQNSASYLSVMSSKFYLKLIISMNFLCYFPECPVIVHEIPHTSVYNVFSTEYSPQNERLFNLVSRLNSANLFTTYLEQVYYIRESIVRKKLKVKSFTLSQQHSEYVSVWDEPPVQPITVKTLHGIFLVLIIIEMFAFFVIILEIKQSMSTVT
>CaugIr578NP
STINVTFVVDKYEEVVVMQIIKQEATQZLFIRNFFYVSFLSGTKTSSIFLISKDVQKTYIPSKSYVITNNGNITDNWSLYNPDILGHDIHQFTNIRTDSSDLVLVKDTNRWTNWIAYQYILKQYVCARGIYVRDRFISIAEEDNQLEIWFSYSRYLKFTAIMKKTLNTYKFNGFNTYSRKYFHTQFQLRSNGEYQRKLFHDVSSNMHEEVLYIDDFNVDNVVIDVLTKYLNAVVSVAYEEKSSSVPNYTYDIVVGYVTETDKSCCTELRANIYYEFQGLFFTTYIPVRKNHMFSVFIFPFELLTWMIIFASTGALIAAVNAMSEKILITQIIFKFIIRPIFQYQISIPPKSKLKFLLLVWSEACLILSVAYSAAVVSVMITPVFEKVPETLQKLLDSHYEIRTHCFTNWSGVFNPFYISHPHLLERMESRFECYYNLETNLFNIDEYFNVSKISVVGERRYLQFLMIESFTDCALSLCGIMIHEIPRTLEFSHLISHAGPHVERLSSLISRTQSGNLRLINFNQNIDIIRTETRADLLDEQHEIMFPDPEGISLTIENVQGIFSLHLIILLLSFLEFLLEIYKITKMNINQLHIRHFLVYATV
>CaugIr579P
MIILQLYPWHYLVLFHVVYSTINVAFVVDKYEEVVVMQIIKQETVQYNSSVTFLSGTKTSSIFLISKNVQETZIPSKIYVITNNDSSTDNWSLYNPGVLGHDIHQFTNKRTNSSDLVFVKDTDIWTNWIGYQYILKQYVCAKGIYARERFIYIAEEDNQLEIWFSYSRYLKFTAIMKKTLNTYRFLGFNTYSHKYFHTEFQLRSNDEYHGTLFHDISTNMHNEVLYIVDFTEKVVSDIITKYLNAVYVERYEETISSGEPNYTCELLIAPFTDTDLMDESYCKVSRTNIYYDFESFSFTTYVPEKKNHLFSVFIFPFELLTWMIIFASTGAVISAINSMSGKILLTQIIFKFIIRPILQYQISIPPGSKIKFLLLVWSEACLILSVAYSAAVVSVMITPVLEKVPETLEELLDSHYKIRTHCYTNWSGLYNPYYSCYPHLLERIESRFECYYKVETNLFNIDEYFKASEISVVGASRHLQFLIIEAFTDCALASCDILIHEIPRTLEFSHLISDAGPHIERLFSLISRAQSGNLLLRDLDQDIDIIRIETRADLLDEQHGVVFPDPEGISLTIGNIRGIFSLHLILLLLSFLAFLLEI
>CaugIr580
MKSVQGFGSWAFLMLFHAMNCAVKVKNVIDVYEGQVLMQIVRQEAVHYNSSVMFFSGIESSSIFEISKYVQEIYVPSKSYVIRYNFSYNYMFNFNFYNSDVLGHDIHQFTNMRTSSSDLVLVKDTDNWKTSKHTRYIQHQYICAKGMDIRDRFVYVVNERDIISADMFVISQFTKYTTIMLKGSGSIYKFAFYNLYTDEYYPADFRRKKSGNYSGYLFYEISSNMHKHLFWNTFSHPIASEVSEYMNASLCIEDDRNKCDHSRYVFGLFPGRYLTKSRSHACLGALISGYYSYWNAAFTTTPPSRKYDTFSMFISPFKALIWLLIFLSIATFTITVNVLLEKDLLPTIITKYIACPFLQYQISIPTQSSIKYLLLFWSEMCLVLSVTYGGTVYSYMITPQFGKVIETLPELLDSHYIIKSIIDSDSLEGTFSRSYPHLVKKIKSRVLKYEMHGNPFSIHGQNISSYEISLIGAKYQLEHSISMHFLCYFPECPFIVQSILRTSAYLTAVFHYAPHNERVLNFISRLNSLGLMTRVFRNLANHLKILRIRSKLKAKDLISNQQRSEYISASGEPPVQPITMKTLHGIFVVLIMTQILTFFVLYWEIKQSMSQVG
>CaugIr581P
MKSVQCFDSCILLMLFHTINCALRVRNVIRVYEGQVLMQIVNQEAVQYNSSVVFLSGIKNSSIFEISKYVQEIYVPSKSYVISCSYNSIYLMNSQNWILYNPHILGHDIHQFTNMRTNSSDLVLVKNIGNWKTLPNTRYIQHQYICAKGIDIRDKFVYIMSKYHPKNSRIFLDSQYIKYAAIMTKIRHFIYRFTVFNIYSGEFYSAGFRRXKNGNYSGKLFYDLSLNIHKTTFWTKNFEPFKNDVSKYLNASICEEYDKIKCDQGRYAFVLSGSTFLYVDRGNFSYPTTSHSGYHSFQSFVFTTARPSRKYDAFSIFILPFKALIWLLIVLSIATFTVTANVLLEKDLLTTIITKYIARPFLQYQIXIPTQSNIKYLLLFWSEMCLVLSVMYGGIVSSYMITPHFGKVIETLPELLGSHYIIRSDIHPDSLEQIFNRSYPHLVRKIESRVVNYKLDENPFAVDDKHITTYEVSLIGGKDHLEFLICLNFLCYLPECPFIVQNIPRTSAYSVALIEYAPHYERILDFISRRNSLGLTSRVNRNYVDHIKILIVKKKLKAKNPISNQQRGEYVEPPVQPITMKTLHGMFVAPIMIQMFAFFVIHWEIKQNMSQV
>CaugIr582
MKSVQRLDSWVFLMLFHAMTCAVKVKNVIDVYEGQVLMQIVRQEAVQYNSSVVFLSGIKNFSVFEILKYIQEIYFPSKSYMIRSNFSYNYARKMFIWLFYNPDVLGHGIHQFTNMHTNSSDLVLVKDTGNWKTSMNNWYIQPQYICAKGMDIRDRFVYVDNERDIFSAITFVTSQFMKYTTVMLKVRGSSIYKFVFFNFYTKEYYLSDFRRRKSGNYRGHLFYDISANMHKHSFWNTYYHPLADVSEYMNASLCIKHDSNKCVQSRYVFALFPGRFSIRSRSHACSIVRNSGYHDYMNLVFTTARPHRKYDTFSFFISPFKGLIWLLIFLSIATFTITVNVFLEKDLFTTIITKYIARPCLQYQISIPTQSGIKYLLLFWSEMCLVLSVTYGGIISSYMIKPQFGKVIETLPELLDSHYIIKSFTDSDSLKSTFSRYYPHLSKKIESRVVNYKLDENPFSAIGRNINSNEVSLIGENDRLENMISLNFSCYFPECPFIVQNIPRTSSYMAALIQHAPHYECVLKFISRRNSLGLTSRVIRNIEEHITILLVRVKLKAKSLISNQQHGEYVSVSGEPPVQPITMKTLHGIFVVLIMTQILAFFVIHLEIKQTMSQVG
>CaugIr583P
HVPSKSCVINYLTNVNNWNFYDPEVMGHAIHQFTNRRTNSSDLVLVKYTDNRRIREYNLYIQHHYICAKGFHIRDRFIYIRNKYHYVSXFLDSQYMKYAISMLKTRGSVYKFGYFNIYSGKFYLADFRRRKNGNYSGKLFYDPSSNMHRSAFWSVRNSSLFTDAASKYLNASVYINGDVNRRIHGRYAFMYHAGIALYSDRLYGLCSVMRLSGYYTTINFAFTTAHPHRKYDAFSIFILPFKALIWLLIFLSIVTFTITVNVLLEKDLHTTIITKYIARPFLQYQISIPTKNSIKYLLLFWSEMCLVLSVTYGGIISSCMITPQFGEVPETLPELLDSHYKLASLGELNTFLSRSYPHLLNKLESRFLGNFKLHENPYSIDGQNCSSYVSVIGTKVYLELVLSSYLFYYFPECPIVLHDIPGTSGYIVFSSEYAPHIERIFNFISRLNGADAVTRYIESEYSEVNFVRARIKAKSLTFSQQRGKYVSVSSESLLQPITVKTLHGVFLVLIMTLMFTFFAILLEIKQRMSKV
>CaugIr584P
MKSVQGFDSWAFLMLFQTMNCSVKLKNVIDVYEGQVLMQIVRQEAQQYNTSVVFLSGIKTSSIFVISKYVQEIYVPSKSYVIHYNNTVSNDNFLFYNPEVFGHGIHQFINIRTNSSDLVFVKDTENWETWENSILYIQHQYTCAKGIDIRDRFVYIHKKHHDISTENFMKSLLLKYATIMIKNSRSIYEFVFYNIYTDEYHVVDFKKRNDGNYRGTLFYDLSSNMHKAAFWPGYLDPIEDTASKYLNTSFCAEDDISKCDYNGHVFGLIAYVLSADRDDVSCPVAHRSGYYAFMNLAFTTERPHRKYDTFSIFLSPFRALIZLLIFLSIATFIITLNVLLEKDLLTTITIKYVARPCFQYQISIPAQSSVKYLLLFWSEMCLVLTVTYGGIIASYMITPQFGKVPETLPQLLDSDYKIKFRLRSGELKYAFNRSYSHLLKEIESRFVQSEMLEESYSIDRQNSSSCISVIATKSHIEYRIIFNFLCYXVIVHDIAGTSGYMGFKPVHAPHIERLFHIISILNSMDAHTAYLKSLYHEVKLFVSZRLRAKRLNFDQQRSEFVSVSGEPLVQPITMKTLHGIFVHLIMTQILVFFVIHWEIKLSMS
>CaugIr585P
MISVVYFNSWTFLMSFLTVNCTINVMSVIDVNEGNVLMQIVKQEAVQYNSSVVFLSGMKTSSIFQISRNVQGMYIPAKSYVIKFQYSNDIVDWAFYNRNILGHEIHQFTNIHTNSSDLVLVKDTHFWKTWINNHYIQHQYICARGINIRDRFLYVNQDNYZQPTSMFLSSKLMKYVTGMVKSKDSSYYFIVYSIYKGKFYKVDFRKRKDNNYNGKLFPDISGNMHGSTFISSYPLPPIEIFLNASVCMKIXKKKCITSKFTYDLRINIVLNMGRIFFSCSTNRLSGYYAFDSLAFTTTAASAKYDTFSMCTLPFSAKVWFLICISITVFIVVVGTIFEQDVLTSIIIKYIIRPCFQYQISIPTQSNVKYLLLLWSEMCLVLSVTYSSIISSYMIKPHFDKVPETLPELLDSHYELRSHVTFHQFSRSYPHLLKKIKSRVKYFPQSQEIFLDDRVFRHSQVSVIERKSSLVLRMSTFLCTVSKCPVIVHVIPFTSLFLGFLSDFAPHIERVFNYISRLNSADILSNYYNSRICMNKAYTRALLVDISNTIFSQKRGEFLPEDEKLAQSITLKNLHGIFLIHIIMLILAIFIMFFEVK
>CaugIr586
MVLFATFEFWYLFIIFHASDSAIVLTSVFDLHEALVLKQIARQEGEQYNTSVVFLSGIRTSSIFEISKYVQEIYVPSKTYVINFNYNVDIGYWQYYNKIVLGHGIHQFTNRHTNFSDLVLVKDAVTWRSVNTARYIQHQYICAKGINIRDRFIFILDNDDVEKAGFTDSKFLKYVTTMKKIRKISTYDFFSYNFYTNKHYGTEFKKRKNGIYGGKLFYDFSGNMQGQTYLFIRKFDLMKDIVSTYMNATVCVKKMKCGNGSHFHQFTHGTVFTSDRMNYNCPLVRSTGYYYFDSFAFTTDLPKIKYDTFSMYLTPFPISVWFLVLVCLTAIIIIINTFSEKQKLIDTVHRFVVRPCLQYHISIPSQSNIKFLLLFWSEICLILSVAYSGAISSFMITPEYHKIPETLEELLDNQYKLRGHYYGNLNSSNTPFDRSYSHLREKIISRYESFPMEQNLFFITDVSYPSKISVMDSKTLLLSQASHLMHCAISKCILAVHDIPGTSVFLTVNSDFAPHTETLSKFVSKVNSGNILIQSLDKEAANSKIYARASLADKKTYWYGKHENVFPASNGVAITDQNLRGVFLVHLIILEISIIVLIWEKLIHGGK
>CaugIr587
MKHLLVLPLCCFLILRQVQCIVNVKNPMDMYEREVLLQIVNQEAVKCNSPVVFLSGINNSTIFEISRDVQTMYVPVKSYVVTFNTHIAFDTYWLHYNPDVLGHDIHQFTNVHTNSSDLVLVKDTDTWKTWENYMYIQNQFICAKSIDIRDRFINILPEESLPSNRFGNSRLMKYVTTMVKAKHESHYTFVNFNIYKMKHEYSDFKLGKDGYYHGKLFQYFLRDMHRVTFIFRPSFYILQYLLISKFLNVSFCAEEFEKCTDNNGYSYKFNSRVGLYADRNFLKCPVRRYSEYYLFDSIGFTTALPQRKYDTFSIFISPLSASVWISYFIGVTVFAFVMNSLSENEMLTDIVTKYIIRPCFQYLISIPIQSNVKYLLLFWSEICLVLSVTYGSGLFSFMIAPKFDKIPETVAELLDSSYVIRTLESLENLNAFFERSNPHHHTIDRKRYEQVLPGNHLFVTKEQEFFASKVSVLSYVENLLSDSSNKLTRCAISTCPILVHEIPNTSAFTAVVVDIAPHTEIFSNYISRINCGYLINVVLNRGLSYGRILARSAIENKSNILFREYEKLFPTADGVPLTMMNLHGVFLLYCIILLFAFVIILFEMH
>CaugIr588
MIYFLGLSLCCFLILRQVFCVVNVTNPIDMYEKEVLLQIVNQEAVKCNSSVVFLSGINNSAIFEISKDVQTMYVPAKSYVVTFNTQIAFDIYWLHYNPNVLGHDIHQFTNVHTNSSDLVLVKDTDTWNNYMYIQNQFICAKSIDIRDRFINILPEESLPSNRFGNSRLMKYVTTMVKAKHESHYTFVNFNIYKMKHEYSDFKLGKDGYYHGKLFQYFLRDMHRVTFIFRPSFYILQYLLISKFLNVSFCAEEFEKCTDNNGYSYKFNSRVGLYADRNFLKCPVRRYSEYYLFDSIGFTTALPQRKYDTFSIFISPLSASVWISYFIGVTVFAFVMNSLSENEMLTDIVTKYIIRPCFQYLISIPIQSNVKYLLLFWSEICLVLSVTYGSGLFSFMIAPKFDKIPETVGELFDSSYVIRTYVPLENLNAFFERSNPHHHGIDRKRYEQVLPGKHLFVTEEHEFDASKVSVLNYIENLLTDSSNKLTRCAISTCPIVVHEIPKTSYFSAVVVDIAPHTEIFSNYISRINCGHLINVVLNLGLSYNRILARSAIEKKNNILFREYEALFPTADGVPLTMMNLHGVFLLYCIILLFVFVIILFEMQ
>CaugIr589
MMLIQLFNSWIYIIPLHTLISAISVTYVTDISEQEVLMQVVQQEAILWNSSVTLLSGTKTSSVFIISKHVQNEYVPSKSYVINHNQSIDISEWALYNPYVLGHNIHQFTNMRTNSSDLVLVKDTDTWTDWLHYQYIQNQYICAKGIDIRDRFVYIIGESREGKYFSFSKYLKFAAVMINGFNNYYFVGFNIYTLLEYYTDFQLRPDGKYKGQLFYDTSMDLNGNLFIFSDKIILVGDIIPKYLNAGVCFTLNQTCSTGNINEYFHTYKFYPDIIFDENEMNAEPCSILRYSKYYNFQSYSFTTEIPGRKNHMFSVFIFPFATFIWVTIFFTTAAIALTVKTLSENRTLILTQIILKFIIRPLLQYQISVPIRTKIKFLLLFWSEICLILSVAYSAAVTSIMITPELEKVPETLEELLNSHYILRTRWDESAWNGAKNPFYRSYSHLEEKLDSRFELYPMETNNMFDTDEDIDHFNITQISIVDSKINLLGFMIDIFTDCAISKCGILIHEIPNTFTFATIFTEMAPHVERFFTYISRAHSAHIFTTFYEQKISAIRIKTRGELWDEEHEYIFPELQGISFNMSNFYGIFSIHFIALLLSFHLFLVEVLKRRWNIDT
>CaugIr590P
KYEEVVLIQIIKQEAVQYNSSVNFLSGTKMSSIFLISKEIQETYILSKSYVITNNGNCTDDWLLYNPDVLGHGVLQFTNIRTNSSDLVLVKDTSZZTDWIGHQYILKKYVCAKGIYVRDRFVYITDEDNQXEEVIYIDDFNVDDIVGDIVTKYLNAVDSRSLDEPSYIYEMFIGNVIHEDAELMNISTCTDWRSNIYYNFKSLFFTTDIPKKENRMFSVFIFPFELLTWMIIFATAGAVIAAVMAMSETISMTQIMFKFIIRPILQYQISVPPEMKIKFMLLVWSEACLILSVAYSAAVASVMITPVLEKVPETLEELLDSHYEIRTNCFTNWTGEQNPFYNSYPHLLETIKSRFECYYDLGTNLFNIDDYFNVSEISVVDLKRNAQLYITISFADCAFSDCDVMIHEIPHTATLNNLITDVAPHIERLFSLISKAQSGNLLLTDLAQDMYIRRSEIRADLLDEQHEVAFPDPKGVSLTIGNPQGIFSLHLIILLFSFLVFLLEI
>CaugIr591P
MSLMIIVHLCLLLVSLHFVFSTIGVTFVAEKYEEVVLIQIIKQEAVQYNSSVNFLSGTKMSSIFLISKNVQETYIPSKSYVITNNGNCTDDNWSLYNPDVLGHGVHQFTNIRTNSSDLVFVKDTNIWTDWIGHQYILKQYVCAKGIYVRDRFIYITDEDNQQETWFTNCSYLKFTAIMKKRINIYEFFGFNTYSHNYFHTDFQLRTNGKYLGKLFYDVSINMHEEVLYIDDFNVDDIVGDIVTKYLNAVDSRSLDEPSYIYEMFIGNVIDTELMNISTCIDWRSNIYYNVESLFFTAYIPERENHTFSVFIFLFELLTWMIIFATTAAIIATVMAMSETISMTQIIFKFIIRPVLQYQISVPPGTKIKFILLVWSEACLILSVAYSAAVVSVMITPMLEKVPETLEELLDSHYEIKTNCFTNWTGGHNTFYNSYSHLLERIESRIECYYDLGTNLFNIDDYFNVSEISVVDSKRRLQLYIXESFTDCALSVCDVMIHEIPHTARVSNVISDVGPHIETLFSLISKAQSGNLLLNGLRTDIDLYITRNGIRADLLDELHEVVFPDSKGVSLTIGNFQGIFSLHLIILLLSFVVFLLEL
>CaugIr592
MIFILRCNYWVLLVLLPLLINFQFINMRSISDENEIEVLMKVINQEAEECNSSVVFLSDTIYSTIFQLPKHVNEKYIPVKSYVIKNVVVNESTDWKAYHKDVLGHSIQRFTNIHTNPSDLVIIKDTKTWENNAFIQQQYICANNINSRDRFLYVMGTDIQLALAFGETLFLKFLSLMIKWKETYMFLGFNIYKEEYFHTEFRDSENDLNYHGKLFHDYSNDMYGQTFTFEPPKTFLKDIASKYLNASVCDTNSKQCTKKSTHYVCYAGVLQVRSGDRKIACPALHGSGYYRFDNYAFTTSLPQKQYSTFSVFILPFSTLIWSLIFLVNVSFFIAVCTLIKSKILVTIVIEYILRPWFQYQISIPEKSKSKFFLLFWSEICLIFSVVYSSKVTSLMAVPEYSKVPNTLEELLDSHYKLRFLWGRNLSNSVGPLHIAYARLHGEIVKKLESTVTNRIFIGFKTSGLSAIGTRNTLLFERFTIMECAVSTCPIIIHDIPGTSSFAVSFMEIAPHMERFFTYISRVNNGYLANILTDRASVRYRVLARANFMNETVRAYVEHRTTFFHMTEATPLPFTNLKGIFLICVILLNFCCAELCLEIWKFIN
>CaugIr593P
MKVIKQEAEECNSSVAFLSDTIYSTIFQLPKHVNEKYLPVKSYVIKNVVVNDSTDWNAYNQHVLGHSIQQFTNIPTNPSDLVIVKDTKSWNYIVYIQHQYICAKNTNGRDKFLYVVGDDPRPALDFGHTVFLKFFAFMQKWGDSIYVFFGFNIYKNEYFQTEFKYSKINTNYNGKLFYDYSNDMHGRTFKFVPPATILKIIISKYLNASVCQQKNGYKLNQCRSDNVYYISYSGIMLTYIDSYKRYCPISLLSGYYDFDNYAFTTYLPEKKNSTFSFFVLPFTALIWSLIIILNVTFLIMLATILKTATLSYIFIEYIFRPWLQYQISIPSESRSKFLLLLWSETCLILSVVYSSRVTSLMVLPEYGKVPTTLEELLDSDYMLRFHWLANLSVTRQGPLDVAFPQLHDKIMGKLESSTMSVFKKFZKSGLSAIATKQHLLSARLSIVSCAVSLCPIVVHDIPGTSVYTVSQTSIAPHIERVSSSYISQSNNGQIIQKYGDQLLASCRIRSRASLENESIKNSEKYKAFFQLFDNTALGFTNVKGLFLIYVFLSIFCGIIMFTEIQNYFNCCS
>CaugIr594C
MYITRFNRTYTYFTKMFFTVNYKYLMLWLTFSVVINSEFNFRNVSDENEIEMLMKVIKQEAEDCNSSVTFISDTIYSTIFQLPKHVNEKYIPVKSYVVKNIVVNDSTDWNAYHKDVLGHSIQRFTNIHTNPSDLVIVKDTNTWNYRENNVFIQHQFICAKNMNARDRFLYVVGSNDAVAKMFIDTSFMKFLALMINGKNSFYFFVGFNIYKEEFFPTEFRISESDLNYHGKLFHDYSNDIYKREYILEPLIDFLKDILSDHLNASVCGSRSRQCKKEIVDFISLPIIVRKGIDLFEDKCRSYHTSGYFYFDNFAFTTYLPQKQYNTFSIFILPFTALLWCFIFLVNVNFLIMISTFLKQKTVVNIIEYILRPCLQYQISISDNNKFKFFLVFWSEICLIFSVVYSSKVTSLMVAPVYGKVPNTLKELLDSHYKLRFLFTKNLSIAEGPLDAAYPHLYEKMREKYESSTLVIFDNFATIAPRKALLSERFSLIACTVTICPILIHDIPETSFFSVSMTKLAPHMERFFTYISRSN
>CaugIr595P
MFFTVNYKYLVLWLTFSVVINSEFNFRNVSDENEIEMLMKVIKQEAEDCNSSVTFISDTIYSTIFQLPKHVNEKYIPVKSYVVKNIVVNDSTDWNAYHKDVLGHSIQRFTNIHTNPSDLVIVKDTNTWNYRENNVFIQHQFICAKNMNARDRFLYVVGSNDAVAKMFIDTSFMKFLALMINGKNSFYFFVGFNIYKEEFFPTEFRISETDLNYHGKLFHDYSNDIYKREYILEPPVGFLKDILSNHLNASVCGSRSRQRKKEVLDFIFLPCIVRKGIDLFEDKCRFYHASGYYYFDNFAFTTXLPQKLYNTFSIFILPFTALLWCLIFLVNVNFLITISTFLKTKTVPVVNIIEYLLRPFLQCQISISEKNRFTFFLVFWSETCLVFSVVYSSKVTSLMVAPVYGKLPNTLEELLDSHYKLRFLFSKNLSIAEEPLDAAYPHLRKKKZENIMTVXIFDNFETHGLSAIATRRTLLSERFVLAASTVTTCPILIHDIPETSFFSVSMTKLAPHMERFFTYISRSNTNSAKLPERLTDRXNMGLQILARSSLMSEPIRNLEKFEAFFQLADGTVLEFTHVKGMFLIYLFLLKLCIITVLLEIW
>CaugIr596
MLFPKQIWVLFILTEISCIHVRFKSDKTELEMLLKVVGLEARRYNSSVAFLSGEQTTSIFRVSKYVQQMYVPVKSYVIHGKQVNAKTNWQIYCKNVLGHYKPQFVHLRSHVSDLVIVKDIKSWGSRFVIDYIQHQYVCARGNSIRDRFLLIVENGDLLYAKFYVTILIKFVTIAKVTGDSLIELYTYNMYRNTLRIFAFYSTKYRRASRNIFNIAEETTSAERTDNTLKRNIFFDWSYDNNGLSLFNIYDSNRLIIIIAKYLNATVCIGTKYQCTDSRHKRAVYLNTMTPLKPFHLSYCPLNKRSGYLKPNNLAFTTVKSGIYYTSFSMYIEPFNALLWILLLLCNLLFFMLFSLYYSKRKCFDFIIKYVCRPYFQYQISIPLSYSACLRYFILFWSEMCLILSVVYSSKVTSLMVVPRFEKVPETLEELLDSHYKIKVHWSDQNKNLGKDPLTMNYPHLVDKIFSKSEFSTDVNAIISEVSKISVVANRVGLKYLHSTMPVCILGECPFVIHDIKNTHYYGYVFTEYGSHVERLFTYISRAHNGNLFITFLRKLREYVKIINISSEIKHHKEYKTPEYLNGIIKLKNLTGLFQFFIYVLTSSWIALILEIHIH
>CaugIr597P
MLFPKQIWIISTLTTITSIHVSLKSSKTELGMLLKVVDLEARRYNSSVAFLTGEPTTSIFQASKYVQGKYVPVKSYVLHGIKVSEETDWQIYCNDVLGHYKRQFTHHRSHVSDLVIVKGIKSWGTPLAIVYAYHQYTCARGNGIRDRFLIVVENGDFLNGKLYFTKSMKYITVAKLNINSVIKFYTYNXYQSRMYIFAFYSTKYRKAYTNIFNLAEETTSSKRKRYTFYDWSYRNGGLALYSIGASNYLLMNIAKYLNATICQGTKKQCTDALHKPVTFVESAWIHLKPLQWNVCSLFKTSGYLVYDNFAFTTARPGIYYTMYSMYVQPFSALSWMLLLLCNILFYTMYSFYSREKYFEFMIQYIFRPYFQYQVSIPADGYVSFRYIILFWSEMCLILSVVYSSKVTLLMVVPSFEKVPETLEELLDSYYKLNVLWTINSIVEDPLTLNYPHLSTKIYSKSEFFSGVHHIPSINEFSKISLVSNTKRLESEISHFLICIIGECPIVIHDIENTRYFGVVRTEFAPYIERFFTYISRAHSGNLYTTLTENFYFYFKINSISSGIKEDRKYVASTTEYLVDIIKLENLIGLFRFFICLLSFSFNILIIEIKIH
>CaugIr598
MLFKTKLDLLLGRVSASFKYIFQTMLHPKEIWFIFLFPEISSIYVGFNSDKTELEMLLKVVDLEARRYNSSVAFLTGEPTTSIFLASKRVQHMYVPVKSYVIHGINVTDEIDWTTYCKDVLGHNVSQFTYLRPHVSDLVIVKDIKSWGSRFTIRYIQHQYICARGNSIRDRFLLLVENADILNGMFYHTKFIKFITVAKLTGNSVIEFYTYHMYKMTLDLVAFYSTKYRSTTVNVFNLAEETASSEHTDNALKSNIFFDWSYDNNGLALYNAHDSNFHVAHLIAKYLNATVCRGTKNRCTDILHIAAIFVTSNMIMLKSSEWNECLFTKRSGYLYSDNFAFTTLKPGVYYTSYSMYVEPFSAFSWMLLLLSNLLFFILFSLYNFKRNCFDFIIKYICRPYFQYQISIPSYCNASVRYFILFWSEICLILSVVYSSKVTSLMVVPRFEKVPETLEELLGSHYKLKIFWNQPSKKLGNDPLTIRYPKLVDEIFTKFEFASHININTSELSRISVVSNRESLESSFHRIPVCSIRKCPFVVHDIKNAQYFGVVTTDNGSHIERLFTYISRAHSANLYRTLNSKVSFYIQIYTISFARKNYKENFASTTECLNGIIKLRNLHGLFQFFIYVLTSSLIVLAIEIYINKM
>CaugIr599
MLFPEQIWIIFTLTAISSIHVSLKSDKTELEMLLKVVDLEARRYNSSVAFLTGEPTTSIFQASKYVQEKYVPVKSYVIHGIKVADKTDWHIYRNDVLGHYKRQFSHLRSYISDLVIVKDIKSWGAQLATAYVYHQYICARGNSIRDRFLLVVENDEFLKGKLYSTTSMKYITVAKLNINSVIEFYTFNMYHNSLYKFAFYSTKYRKAYTNIFNLTEETTSSKRKRYLFFDWSYNNNGIALYSKDISNFHIANIIAKYLNASICRGTRTQCTDALHKPVIYVTSAKIQLMPLKWNVCSLFKNSGYLVSDNFAFTTARPGTYYSMYSMYIQPFSALSWMLLLLCNMLFYMMFSICSREKYFEFIIQYIFRPYFQYQVSIPSDGYASVRYFILFWCEICLILSVVYSSKVTSLMVVPRQEKVPETLEELLDSHYKVKVFWTVINQGIDPLTINYPKLFKKIHSKSEFLPEIHVTESDLLKISLVTNRKRLEYEIPKFLVCSVGECPFLIHDIENTRYFGTVFSEDGPHIERMFTYISRAHSGNLYETLTKIVSFYFKINTISIGIKNYREYVASTTEYLVDIIKLNNLIGLNRFFICLLSFSLTILLIEIVLHK
>CaugIr600
MMLLKHIWMIFTFTAITTIHVSFKSGKTELGMLLKVVDLEASRYNSSVAFLSGEQTTSIFRVSKYVQEKYVPVKSYVIHGIQITAKTNWGIYCKNVLGHNKRQFIYLRSHVSDLVIVKDMKSWGTPKSMNYIQDQYICARGNNIRDRFFLLVEKADNFFIANYIKFITVAKLTGNSVIEFYTYKMYHKMLYNFAFYSKKYRKTSINIFNLAEETASSERTDNALKRNIFFDWSYNNNGLTLFNSHDSFQIRLIIAEYLNATFCQGTRKQCADVFHKPVIYVNSNVVLIGPFQLKDCPSIKYSGYIISDNFAFTTGKPGIYYTFYSMYVEPFNALLWMLLLLSNLFFFILFSLYNSKRNCFDFIIKYVCRPYFQYQISIPPLYNASFRYFLLFWSEICLILSVVYSSKVTSLMVIPRLEKIPETLEELLESHYKLKVLWRQQNKKLGNDPLTINYPQFVDKIFSKSEFSTDLNIVRNDFSKISVVANWINLESLLYLNRVCLIGLCPFAIHDIKNTGYFGVVDSEHGSHIERFFTYISRAHSGDLYTNLGTKFVFYSKVHAISSGRKKYLEYVESKTKSFINVIGFTHLTGLFQFFIYVLTWSLIVFILEIQIHN
>CaugIr601P
MLFLVQIWVLYVLTEISSIHVSFKSDITELEMMLKVIDLEATRYNSSVAXLSGEQTTSIFRVSKYVQQKYVPVISYVIHGINVTAETYWITYCKDVLGHNIYQFTYLQSNLSDLIIVKDIKSWGTLESVNYIQHQYVCARGNGIRDRFLLLVENIDLLNGMFYITKFIKFITVARLIGNTVIEFYTYNMYHNKLYIFAFYSSRYYETEVNMFNLAEEVTSLEQNDNALKRNMFFDWSYDYGLVLYGLFQAKYYIVLIIAEYLNATLCLGTRNQCSGTFRKPVVYLASNFIVLEPWRWNYCRLVKSSGFLSSDNFVFTTVKSGIYYTSYSMYVEPFSALLWMLLLLGNMFFFILFSLYNSKRKCLEFISKYVCRPYLQYQISIPSDCNASLRYFILFWSEMCLILAVVYSSKITSLMVVPRHEKLPETLEELLDSHYELKIYWMDPNKKLGNDPLTLSYPKLADKIFSKFAFSSKADGSRTELSNISLVTTREYLQNFISQIPVCNLGECPYVIHNIENTHYFGFVNTEYGHHIKRLFIYISRIHSGNLYPAFTSKLNFYLKVKKMAIHRKYYMEQIASTKKHLNGIITHKNLIGLFQFFVIFLTSSLFVLIIEIHIH
>CaugIr602P
MWLNKEMWFFVIFTEISSIYVSFKSDKTELEMLLRVVDLEARRYNSSVVLLSGEETTSIFLASKYVQEKYVPVKAYVLHGIKVTAKTNWKVYCKDVLGHSKRQFIYLRSHVSDLVIVKDIKSWGSLESINFIQHQYICSRNNDIRDRFLLLVENIDFLNCKFLFVKVIKFITVAQLIGNSIINLYTYKMYTNMLYLFAFYSERYHRASVNIFNIADEQTHSAAKRNIFFDWSGQTNGLTFYNSRDTNFYVRYVIAKYLNATVCIGNQRQCTELVKKHSVYVASDMIQVRGSEKNFCPLIKRSGYLTYDNFAFTTARPGIYYTMYSMYVQPFNAFSWMLLFLCNXLFLATLSICCRSRKYFDFVIKYICRPYFQYQISLPSDCNASIRYFILFWSEICLILSVVYSSKVTSIMALPRFGKVPETLEELLDSHYKLRVYWRDHNKKLGNDPLTMNYPKLVDKVFSKSEFSTSIEINSEELSTISLVASRIHLEDVTYNFLVCSLGECPYSIHDIKNTDFFGFVFSEYGSHIEKMFTYISRAHSGNIYAIERRNLNFYVTFYTFLFQREIYMDYISSSREYLADIIKLKHLNGLFQFYIYLVIFGFSVFVLEIQVQ
>CaugIr603
MLFPKQISIILTFTAISSIHVSLKSGKTELEMLLKVVDLEARRYNSSVVFLTGEQTTSIFQALKYVQEKYVPFKSYVIHGIKVSDETDWQIYCKNVLGHYKPQLVHLRSHVSDLVIVKDMKSWGAQSAVYYIQRQYICARGNSIRDRFLLLVENCDFLNSKFYRTKVIKFITVAKLTSNSVIELYTYNIYHNMLYIFAFYSTQYRKASVNIFNIAEEMTSSERNDNELKHNIFFDWSYDNNGLALYSTDFSNFHMANIIAKYLNATICRGTRKQCTVGLHKPVIYVTSARILLMNLQEDACSLFKNSGYLISDNFAFTTARPGIYYTMYSMYVQPFSALSWMSLFLCNMLFYIMYSFCSREKYFEFIIEYIFRPYFQYQVSIPSDCNASLRYFILFWSEICLILSVVYSSKVTSLMVVPRQEKVPETLEELLDSHYKVKVFWTDNNLGVDPLTINYPRLFKKIHSRSEFLPDIHVTESELLGISLVTNRKRLEFEIPKFLVCSVGECPFLIHDIKNTRYFGVVQAEHGSHIERLFTYISRAHSGNLYATLTKIVSFYFKINTISIGIKNDREYVASTTKYLVDIIKLNNLIGLNRFFICLLSFSLTILLIEIVLHK
>CaugIr604P
FSSRFGLFFIFVEISCIHVRFKSDKTELEMLLKVVDLEARRYNSSVTFLSGNQPHQYFXKYVKQKYVPFKAYVTHGVKVTATTNWZIYCKDVLGHNKRQFIXIGKLYSGSIHLRIRDRFLLLIEKVDFLQGNFYITKYIKFITIAKLTCNSVIEFYTFKIXFTVKKYRRASINIFNLAEEMTSSEQTDNVLKSNIFFDWSYDNNGLTLFNAHYSLQIRLIIAEYLNATFCRGTRKQCADLFHKPVIHVNSNVVLIGPIQLNDCPSIRSSGYVISDNFAFTTGKPGIYYTSYSMYVEPFSALLWMLLLLSNLLFFILFSLYNSKRNCFDFIIKYVCRPYFQYMISIPPLYNASFRYFILFWSEICLILSVVYSSKVTSLMVIPRLEKIPETLEELLESHYNLKVLWRQQNKKLGNDPLTINYPQFVDKIFSKSEFSTDLNIFRNDFSKISIVANRINLESLLYLNRMCLVGLCSFVIHDIKNTGYFGVVDSEYGSHIERFFTYISRAHSGNLYTNLGAKFVFYSKVYTISGGRKKYLEYVESETKSFINVIGFRNLTGLFKFFTYVLASSLIVFILEIQIH
>CaugIr605P
MLFLIQIWVLYVLTEISSIRVSYNSDKTELEMLLKVVDLEAKGYNSSVAFLSGEPTTSIFRASKYVQQKYVPVKSYVIHGINVTAETYWFTYCKDILGHNISQFTYLRSHVSDLVIVKDIKSWGSHQFVNYIQHQYVCARGNSIRDZFLLLVENGELLNGMFYFSRFIKFITVARLIGNSVIEFYTYNMYHNKLYIFAFYSSSYFEAEVNMFNLAEEMTSSEQNDNALKRNMFFDWSXNNGLVLYGRFESKFIIVLIIAEYLNATLCLGTRDQCTDTLRKPVVYLSPNVIVLEPLRWNDCFCQKTSGYASSDNFAFTTVKSGIYYTSYSMYVEPFSALLWMLLLLSNVFFFILFSLYNSKRKCFDFIIKYVCRPYLQYQISIPSDCNASLRYFILFWSEMCLILAVVYSSKVTSLMVVPRHEKVPETLEELLDSHYELKIQWKDPNNMLGNDPLTLRYPKLADKIFSKFVFSSIDDVSKTELPNTSLVAARKDLQYFISQIPVCNLGECPYVIHDMENTHYFGFVETEYGHHIERLFMCISRIHSGNLELPLTSKLNFYFKVKKMSIDRKYHMEHIASAKEHLNGIITHKNLIGLFQFFVFVLTSSLFVLIIEIHIH
>CaugIr606
MLLTKKLWFILIFTEILSIHVSFYGDSIELEMLLKVVDLEARRYNSSVAFLSGEQTTSIFRVSKYVQEKYIPVKSYVIHGIKVTDEINLRIYCKKILGHSKRQFTYLRKHVSDLVIVKDIKSWGTLESVNYIQHQYTCARGKSIRDRFLLLVENGDVLNDNFCLTKFIKFITVARLTGNSLIEFYTYHIYNNILYLFAFYSTKYRKANVNIFNIAEELTSFKLTRNIFFDWSYNNNGLAFYNEYDSNFHLVYITGKYLNATVCEGTRKQCTDVLHKYVTYVGSNLIQLMKPKWNDCPLIKNSGYSISDNFVFTTARPGVYYTTYSMYVQPFRTLSWMLLLLCNMLFFTMFSLYKRKKHFEFMINYICRPYFQYQISIPSDYIASFRYFLLFWSEMCLIISVVYSSKVTSLMVVPRFEKVPETLEELLDSHYKIKVFWGQQYTKLGNDALTSRYPKFLGKIYSKSEFSPMIYITSISELSKTSLVTNRKRLESEIPKILVCSIGKCPFVIHDIENTRYFGVVNSEYGSHIERMFTYISRAHSGNLYETVRKYLTFSSKINTISIGIKKYREYVVSITKYLVDIIKLKNLIGLFQSFICLLIFSFNILIIEI
>CaugIr607P
MLLPKKLWFIFIFTEISSIHVSFYSNNIELEMLLKVVDIEARRYNSSVAFLSGEQTTSIFLASKYVQQKYVPVKSYVIHGIKVTDEINLRTYCREILGHYKRQFTYLRTHVSDLVIVKDIKSWGTLESVNYIQHQYTCARGKSIRDRFLLLVENVAVLKDTFRLTKFIKFITVARQTGYSVIEFYTYHIYKNMLNLFAFFSTKYRKANINIFNIAEELTGFKLKRNIFFDWSYDSNGLAFYNKYDAEFHSIYIIRKYLNATVCRGTKKQCTDLLQKYVTYVEPNMIQLMLSQWDDCPIIKNSGYLTSDNFVFTTARPVAYYTMYSMYVQPFSTLSWMLLLLCNLLFFTIFSFCIREKYFEFIIQYIFCPYFQYQITLPSDCNASVRYFILFWSEICLIISVVYSSKVTSLMVVPRFEKVPETIEELLDSHYKINVFWNQQITKLGIDTLTRYPKFLGKIYSKSVFLPEIHIASRNEFSKTSVVTNRKRLEIEIPKILVCSIGECPFVVHDIENTRYFGVVQSEYGSHIERMFMYISRAHXANLYETLSKFINFHLKLNTISISIKEYREYVLSISEYLVDIIKLRNLIGLFZTFIYLLIFSFNILIIEIQVQ
>CaugIr608
MNLIIHIFLYFSMIDLSLFSNFETTTKFEYENNILLNIVKEEALKVNSSVALLSGRKNSSIFQVSKLVQELYVPIKTYVFDWRKVTSTMSDYNENLKGHKFNLFNNLRSNFSDLVLVKDTDDFRNMMDYRHVQHQYMCSRGKNIRDRFLYITKVDQYGHPLKFVHTRNIKYFALMVVNQEKPYFWLLTCNFYEDKFLLLKWSKTNSEMTEYRSLFVDWSGDLRGACVMFDSESQFIRYIIEKHLNATACILENEKCTETKSCTGLILPLFSKTESYDVCPITYFSAYYFSDKESFTTDIPVKLFNIYSLFLMPFDVYEWILILLLITAVLVLLTFHFHNYSVDKIIFNFVLRPQLQCQISILTKSKIKYFLLLWSEMCLILSVLYSSEVTSLMTIPIYQKVPETVEELTNSEYSIGVFNSKEETEMYFRHKYPHLSKEVFSKFQYLSLNNGFHIPPKVSMWGNRIFLEEIRDTSLYRYSKDQYFLIHDVEDRRYFSGLCLFLNQPYKERLFTYISRSNNGKIDSFEREIRRFQNKVYNLLTYKTKLEYGDYYEEPTTVIKGDNTRGIFFILLFCVIFSLPILYLEIISNAHFTLFSISCL
>CaugIr609
MMFSIIHIFLYLSMINLSSFYIFETISQFKYENNILLNIVKEEALKVNSSVALLSEKKNSSIFQISKLVQEIYVPIKSYVFDWRKVTSTLSVYNEDLMGHKFNPFTSLRSNFSDLVLVKDTNNFKNRQHYLHIQHQYMCNKGKDIRDRFLYITKIDQYSHPDAFVQTQNIKYFALMVVDKEDPYIWLLTYNVYEDKFLLLKWSKTNSEMTELKSLFVDWSIDLKGTCVTFTTESEFVRFIIEKYLNATVCIFEEQKCSETKSCTRNIVPLILIRASFSVCALSYFSGYYFSDKLSFTTDIPTKLFNIYSFFLMPFDVYEWILILLLITAVLVLLTFHFHNYSTDKIIFNFVLRPYLQYQISVSTKSKIKYFILFWSEMCLIISVLYSSKVTSLMTVPINQKVPETFEELINSEYAIKFFYGKEEIERYFGYKYPGLSKEVFSKFQYLSLNGGFDISPKVSMWASRTFLEEIRDSSLYMYNEEQYFLIHDLEDRHYFSGLLLFLNQPYKERLFTYISRSNNGKIDSFERKIRRLQRKIYDVVMYKTKLKYVGDYYKEPTIVIKGSNIRGIFFILLFCVIFSLPILYLEIISNGHSPLF
>CaugIr610P
MFLIIQIFVYFSMINLSSFYIFETIAQFDYENNIFLNIVKEEALKVNSSVALLSGRKNSSIFQTSKLVQEIYVPVKIYVFYWKKVTSANTDYNENPFTNLKDTDDFRSRQHNLHIQNQCMCNRGKNIRDRFLYAANLGQYGQPYAFVQTYNIKYFVLIGVAQEKPYFWLFSYNXFYEDALLLMESNKANSEMTEFKSIFVGWSGDLKGTZIMFDAENEFVRFIIQKFLNATVCILGDEKCSETKSCTGNIISLILIRESYSACDIAYFSGYYFFDKQSFTTDIPVKLFNIFSLFLMPFHVYELILRLLLITAVFLLLTFHFHNYSVDKITFKFVLCPQLQSQISISTKSKIKYVLLFWSEILDCTHKSESAXITISFFHSKKEIEMYFKYKYPDFPKEVFSKFQYLSLNSGYDIPPKVSMWGSRILLGGIRDSVFYRYNEEQYFLRHNVEDRHHFSGLCIIFNQPYKERLFMYISGSNNGKIDSFERXFRRKINHIAMYKLLQLKYGDYYAEPTTVIKGDNMRGIFFILLFCLIFSLPILYLEIISNGHSPLFSISCL
>CaugIr611
MMFVIIHLFLYFSMINLSSFYIFETIAQFEYENNILLYIVKEEALKLNSSVALISGRKNCSIFQISKVVQKIYVPIKIYVFNWRKVTSTSGYNENLMGHKFNLFPNLRSNFFDLVVVKDTDDFGNNHHYIHIQHQYMCNRGKDIRDRFLYITKVGQYLHLLAFVQTQNIKYFALMVVDPEDPYFWLICTYNPYEDKFLLRESSNANSEMTERKSLFIGWSIDLKRACVVFEVENEFFRFIIEKYLNATVCILEDEKCSETESCIGNIYPSVLIKDSKACALFYCSGYYFSGKESFTTDIPVKLFNIYSLFLMPFDVYEWILILLLITAVLVLLTFHFHNYSINKIIFNFVLRPYFQYQISVSTKSKIKYFILFWSEMCLIISVLYSSKVTSLMTVPINQTVPETFDELINSDYAIRFFSSKEEIVKYFRYKYPNLSKEVFSKFKYLSLNCGFHKSPKVSMWGNRIFLEEIRDTSLYRYSKDQYFLIHDVEDRPYFSGLCLFFNQPYKEKLFMYISRSNNGKIDLFERKIRRFQRKVYNVLTYKTKLEYGDYYDEPTAVIEGDNMRGIFFILLFCVIFSLPILYLEIISSAHSPLFSISCL
>CaugIr612P
MMFVIIHLFLYFSMINLSSFYIFETIVRFEYENNILLNIVKEEALKVNSSVALLSGRKNSSIFQISKLVQEIYVPIKIYVLDWRKVTSRITDYNENLMGHKFIPFTSLRSNFSDLVLVKDINDFRSRQHYLNIQHQYMCYRGKSIRDRFLYITKFGKYDRPHAFVRTQNIKYFALMVVEQEYSYFSIYTYNFYEDRFLQLMESSNTNSEMTEQKSLFVDWSVDLKGTCVVFSEKNEFIRFIIQKYLNATVYNFRDIKCVGTESCARSMHPAVSIKESYNVCTMAYFSGYYLSDNESFTTDIPTKLFNIFSLFLMPFDVYEWILILLLITAVLVLLTFHFHKYSIDEIIFNFVLRPYLQYQISVLTKSKIKYFILFWSEMCLILSVLYSSKVTSLMTVPIDQKVPETFEELINSEYAIKFFTTKDEIEKYFRYKYPNLSKZVFSKFQYSSVNSGFDISPKVSMLANRIFLDEIRDSVLYGYSKDQYFLIHDVEDRNYFSGLCLILNQPYKDRLFTYISKSNNGKIDSLERQIGRFQRKVQZVLMYKTKLKYGDYYDEPTSVIKSSSIRGIXFILFFCVIFSLPILYLEIISNGYSPPFCISCL
>CaugIr613P
MILIIHIFLHLSMINLSSFYIFETPTEFKYENNILLNIVKEEALKVNSSVALLSGRKNSSIFQISKLVQEIYVPINIYVFDWKKVTSTISKYNENLMGHKFIPFTNLRSNFFDLVVVKDTDDFRNKEHYVYIQNQYMCNRGKNIRDRFLYITTPLXHYDPLTFVYTQHIKYFALMIVDQKKPYFRLFSYNFYEEKFLLMESSKTNSEMTERNSLFADWSGDLKGACVSFNSESKFVRFIIKKYLNATVCISGDEKCSETKSCTGNIFPFVLIRESFNLCTFTYFSGYYYSDKEAFTTDIPIKLFNIYSFFLMPFDVYEWVLILLLITAVLVLLTFHFHNYSTDKIIFNFVLRPHLQYQISVSTKKKMKYFILFWSEMCLIISVLYSSKVTSLMTVPIDQKVPETFEELINSEYNISFFNSKWEIEEYFRKKYPELSQEVFSKFQYYTPKKGFVTSSKLSMWGNRNFLEEIRDTALYSNSEQQYFLIHDAEDRHFFSGLCLLLNQPYKERLFMYISRSNNGKIDSFERKIRRFQIKVYNFLTYKTKLKYDDYYSEPTTVIKGDNMKGIFFILLFCVIFSLPILYLEIISNGHSPLFCLLCL
>CaugIr614P
MILIIHIFLYLSMINLSSFYIFETPTELEYVNNILLNIVKEEALKVNSSVALLSGRNSSSVFQISKLVQEIYVPIKTYFFDWRKMTSTISEYNENLMGHKFNPFTNLRSNFSDLVLVKDYDDFRSKKNYVYIQNQYMZNRGKNIRDRFLYITKVGKYYQPLSFVYTPHIKYFALMVVDQEKPHFWLFSYNFYEHKFLLMESSNTNSEMTELNSLFVDCSRDLRGACVSFLSESEFVRFIFEKYLNATVCIMGDEKCSETKSCTGNIFLSILLZESFSACDIIYFSGYYFADKESFTTDIPVKLFNIFSLFLMPFDIYEWVLILLLITAVLVLLTFHFHNYSVYQIIFNFVLRPYLQYQISVSTKTKIKYFILFWSEMCLILSVVYSSKVTSLMTVPINRKVPETLEELINSEYAFMFFSSKEDTEMYFRYKFPHISKEIFSKFQYSLPGRGYHISPKVSIWGSRIFLEEIRDSALYRYSKEQYFLIHDVDDRNYFSGLCLTLNQPYKERLFMYISRSNNGNIDSFERELKRFQKKVHSVIMYKTKLKYGDYYSEPTTVIKGDNIKGIFFILLFCVIFSLPILYLEIISNGHSPLF
>CaugIr615
MNFTTYLFLCLSIINLSSLYIIDRTDEFEYEYKMLINVVKLEALKVNSSVALLSGRKKSSIFQLSKLVQKLYVPIKSYVFDWRKVTSTISKYNENLMGHKFNPFPNLRSNVSDLVLVKDVNDFRNMLNYHHIQHQYICYRGKNIRDRFLYVVNLGQTAQPHPFVRTQNIKYFALMVVDIENPYFWLYTYNFYEDRLLLMESNKINSEMSEFKSLFVDWSIDLKGTCVLFDAESEFVRFIIKKYLNATVCILGDKQCSESKSCSGKIFPLVSIKESRNFCDLTYFSGYYFADKESFTTDIPIKLFNIFSLFLMPFDVYEWILILLLITAVLVLLTFHFHNYSTDKIIFNFVLRPYLQYQISVSTKSKIKYFLLFWSEMCLILSVLYSSKVTSLMTVPVHQKVPDTFEKLINSEYAINFLNSKEEIEMHFRYRYPDLSKEVFSKFQYSSPNSEFDISPKVSKWGRRMFLEEIRDSALYRYSKDQYFLIHDVEDYSNFSGLCLFFNRPYKERLFMYISRSNNGKIDSFEREIRRLQRKVHNVLTYKTKLKYGDCYDEPTTVIKGDNMRGIFFILLFCIIISLLILYLEIISNGHSPLFCILCL
>CaugIr616N
SGRKNSSIFQISKLVQEIYVPIKSYIFDWRKVTSTLSVYNKDLMGYKFIPFTNLRSNFSDLVVVKDTDHFRNRQHYLHIQHQYMCNKGRSIRDRFLYITNLGQYDRPVAFVQTKNIKYFALMVVEKEKPHFWLLTYKFYEFKFLQLESNNTYSEMTEHKSLFVDWSIDLKGACVVFNAKSDFIRFIIETYLNATVCIIEDKKCTETKRYTGSMLPLFIIKESYYVCPITYSSGYYFSDKVSFTTDIPTKLFNIYSLFLMPFDVYEWILILLLTTAVLLLLTFHFHNYSTDKIIFNFVLRPYFQYQISVSTKSKIKYFILFWSEMCLILSVVYSSKVTSLMTVPINQKVPETFEELINSEYAIMFFYSKEDTEMYFRYKYPDLLKEVFSKFQYLPLNSGFYISPNISMWGGRHFLEEIRDSSLYSYSEEKYFLIHNVEDRPYFSGLCLLLNQPYKERLFMYISRSNNGIIESFERKIRRFQRKVYNVLTYETKLEYGDYYDEPTSVIKGDNMRGIFFILLFCLIISLPILYLEIISNAHSTLFSIS
>CaugIr617
MMFLIVHILLFFSMINLSSFHIFETIAKFDYENNILLNIVKEEALKLNSSVALLSGRKNSSIFQISKFVHELYVPIKIYVFDWRKVTTKISEDSEYNENLMGHKFNPFTNLRSSVSDLVLVKDTDGFRNRMYFHYMQQQYICYRGKNIRDRFLYITKVDQYSQSISFVQTQNIKYFALMVVDQENRYFWMYTHNFYEYKFLLLKSSNTNSEMTDEHKSFFLDWSIDLKGACVVFNLKSEFIRFIFEKYFNATVCIMGGKKCTKTKSYTGSMYPLFSIKESYNACGIAYFSGYYFSDKVSFTTDIPIELFNIFSLFLMPFDVYEWILILLLITAVLVPLTFHFHNYSMYQIIFNFVLRPYLQYQISVSTKTKIKYFILFWSEMCLILSVVYSSKVTSLMTVPVDQKVPETFEELINSEYDIMFFSRKEETEKYFKYKFPNLSKEIFSKFQFSTPNSRFYVPPKVSIWGSRIFLEDMIDSALYSYSKKEHFLIHDVEDGHYFSGLCLFLNQPYKERLFRFISRSNNGEINSFERKIKNFRIKIRNIAMYKLLQLKYGDYYSEPTSVIKSSNIRGIFFIFLFSLIVSLNILLMEIISNGRIVLFCISFS
>CaugIr618FP
SGRKNSSIFQISKLVQEIYVPIKFYVFDWKKVTTTLSDYNENLMGHKFNPFTNLRSNVSDLVLVKDYDDFRNKKHFLHVQHQYMCYKGRDIRDRFLYITNVGQYDRPVAFVQTKNIKYFALMVVDQENPYFWLLTYKYYEYTFLHLESSNTNPEMIELKSLFVDWSIDLKGSCVVFNEKSEFFRSIIEKYLNATVCVIGEKKCSKTKNCTGSMLPFFTIKESYYDCPITYSSGYYLSNKLSFSTDIPIKLFNIFSLFLMPFDVYEWILILLLITAVLVLLTFHFHNYSIYQIIFNFVLRPHLQYQISVSTKRKIKYFILFWSEMCLIISVLYSSKVTSLMTVPIDQKVPETFDELIHSEYVVTFFSSKEYSEKYFRYKYPNLSKKIPPKVSMYGNRILLEDMMDRALYSYSKKQPFLIHDVEDRHFLSGLCLFLNQPYKERLFRFISRSNNGETESFERNVKNFRIKIRNIAMYKLLQMKYGDYYSEPTSVITSSNIRGIFFIILFSLIFSLNILLMEIISNKLTVMF
>CaugIr619P
LIIHIFLYISMINFSSFHIFETIAHFDYEKSILLNIVKEEALKVNSSVALLSGRNNSSIFQISKLVQEIYVPIKTYVFNWRKVTSTISIYNENLMGHKFNLFTNILSDFSDLVIVKDTNNFRNMMDYLHVNNQYMCSRGKNIRDRFLYITNKGQHYHPLAFVLTQNIKYFAILLVDQEDPYFWIHTYNFYKEKFLLMESSDTISEMTEHELLFVDWSIDLNGACVVFDTKSEFIRFIIEKYLNATVCIFEELKRLETKSCTGEILPFVLIKESFNVCSVAYISGYYISDKESFTTDIPNKLFNIYSFXFLMPFDVCEWILILLLITAVLVLLTFHFHIYSADKIIFNFVLRPHLLYQVSVSTKSKIKYFILFWSEMCLIISVLYGSKVTSLMTVPLDQKVPETFEELINGEYAILFFSRKEKTEKNLRYKYPNLSKEVFSKFKYSSSLNSVFYIPPKVSMXQIFLEDLRDNALYSYSKKQPFLIHDVEDMHYFSGLCLFLNQPYKERLFRFISRSNNGEMNSFERKIENFRIKIRNIAMYKLLQLKYGDYYSEPTSVIKSSNIRGIFFILSFSLLFSLNILLMEIISNTPY
>CaugIr620P
MILIIHIFLYLSMINLSSFYIFETIAEFEYKNNILLNIAKQEALEVNSSVALLSGRKNSSIFQISKLVQEIYVPIKIYVFDWRKVTFKISEYNENRVGHKFIPFNNLRSNFSDLVLVKDTNDFRSKNHYRHVQNQYMCNRGRNIRDRFLYITKVDQYGPPHAFVHTQNIKYFALMVVDQENPYFZIFTYNFYENEFMQLESSNTISEMTEHKSLFVDWSIDLKRACVVFNVENEFIRPIIENYLIATVCIIWEKKCTETKGCTRSMLPLFSIRESLYVCGIDYFSGYYFADKESFTTNIPTKLFNIYYLFLMPFDVYEWILILLLITAVLVLLTFHFHNYSIYQIILNFVLRPHLQYQISVSTKTKIKYFILFWSEMCLILSVLYSSKVTTLMTVPINQKLPETFDELKNSEYDIMFFNSKEETEIFFRYKYPNLSKEVFSKFHYLSPKRRFHISPNVSMWGSRMFFDDMRDSAFYSYSNKQPFLIHDVEDGHYFSGLCLFLNQPYKERLFTYISRSNNGQIESVERKIQNFRRKIRNIAKYKLLQLKYGDYYSEPTSVFTSSNIRGIFFILLFSLIFSLNILLIEIISNGRIVLFCISFS
>CaugIr621
MNLTIHLFLWFSIINLSSFYIIDRTDEFEYEYKMLINIVKEEALKVNSSVALLSGRKNSSKFQISKLVQELYIPIKSYVFDWRKVTSTISVYNENLMGHKFNPFPNLRSNVSDLVLVKDINDFRNILDFHHVQHQYICYRGKNIRDRFLYVVNRGQSAQPHPFVQTQNIKYFALMLVDQENLYFWLFTYSFYEDTLLLMESNRTNSEMSEFKSLFVDWSVDLKGTCVLFDAESKFVRFIIQKYLNATVCILGDKQCSETKSCTGKIFPLVSIEESTHFCDLGYFSGYYFADKESFTTDIPVKLFNIYSLFLMPFDVYEWILLSLLITAVLLLLTFHFHNYPINKIVIYFVLRPHLQYQISVSTKSKIKYFLLFWSEMCLILSVLYSSKVTSLMTVPINQKVPQTFEELINSEYFVRFFDGKRDTEMYFRYRYPNISKEVFSKFQYLSLNNEFHISPKVSMWGNRIFFENMRDSILYRYNEEQYFLIHDLENLHHFYGLCLLFNQPYKERLFTYISRSNNGQIDSFERKIKRFHRKMHNIAIYKLKMKYSPYYNEPKSIIEGDNIRGIFFILCICCMFSLAILLLEIISNELMVLF
>CaugIr622F
MFFIIHIFLYFSMIDLSSFYIFETIAEFKYENNILLNTVKEEALKVNSSVALLSGRKNSSIFQISKLVQEIYVPIKIYFFDLRKVTSTVSDYNENLMGHKFNPFTNLRSYVSDLVLVKDTNDFRNRMQYHHVQHQYMCNRGKNIRDRFLYITKVDQYGHTLAFVHTQNIKYFALMVVDQENLYFWVYTYNFYEDKFLQLESSKGNPGMTEHKSLFVDWSGDLRGACVVFNIKSEFICSIMEKYLNATVCIIEQQKCTETKSCKGSMLPLFSIKESYYVCPITYFSGYYFFDKVSYTTDIPIKLFNIYSIFLMPFDVHEWILILLLITAVLVLLTFHFHNYSIYQIIFNFVLRPYLQYPISVSRKSNIQYFILFWSEMCLILSVLYSSKVTSLMTVPIGKKVPENFEELINSEYDIMFFSSKEHTEKYFRYKYPNLSEEIFSKFQYSSLNSGFYLPPKVSMWGNRILLEDMRESILYSYSKKQHFLIHDVEDRHFLSGLCLFLNQPYRERLFRIISRSNNGEIESFEREIEHFRRKIHNIAINKLLQLKYGDYYSEPTSVIKSSNIRGIFFILLFSLIFSLTILLMEIILNGRIVLFCIS
>CaugIr623
MNLTIHLFLCFSIINLSSFYVIERTDEFEYEYKMLINIVKQEALKLNSSVALLSGRKNSSIFQISKPVQELYVPIKSYVFDWRKVTSTISVYNENLMGHKFNRFPNLRSNVSDLVLVKDINDFRNILDFHHVQHQYICYRGKNIRDRFLYVVNRGQSAQPHPFVQTQNIKYFALMLVDLENLYFWLFTYNFYEDTLQLMESNKTNSEMSEFKSLFVDWSVDLKGRCIMFDAESEFVCFIFQKYLNATVCILGDKQCSESKSCTGKLFPLVSIEESIHFCDLGYFSGYYFADKESFTTDIPVKLFNIYSLFLMPFDVYEWILLSLLITAGLLLLTFHFHNYPINKIVIYFVLRPHLQYQISVSTKSKIKYFLLFWSEMCLILSVLYSSKVTSLMTVPINQKVPQTFEELINSEYSVRFFDGKRDTEMYFRYRYPNISKEVFSKFQYLSLNNEFHISPKVSMWGNRIFFENMRDSILYRYNEEQYFLIHDLENLHHFYGLCLLFNQPYKERLFTYISRSNNGQIDSFERKIKRFHRKMHNIAIYKLKMKYSPYYNEPKSIIEGDNIRGIFFILCICCMFSLAILLLEIISNELMVLF
>CaugIr624N
HKFNPFPNLRSNVSDLVLVKDVNDFRNMLNYHHIQHQYICYRGKNIRDRFLYVVNLGQTAQPHPFVRTQNIKYFALMVVDIENPYFWLYTYNFYEDRLLLMESNKINSEMPEFKSLFVDWSIDLKGTCVLFDAESEFVRFIIKKYLNATVCILGDKQCSESKSCSGKIFPLVSIKESRNFCDLTYFSGYYFADKESFTTDIPIKLFNIFSLFLMPFDVYEWILIFLLITAVLVLLTFHFRNYSVDRIVIYFVLRPHLQYQISVSTKSKIKYFLLFWSEMCLVLSVLYSSKVTSLMTVPINQKVPETFDELIHSEYAIRFFDSKNDTEVYFRHKYPNILKEVFFKFQYSSLKNGFDVSPNISTWSDRIFLKENKDVFFYSYSKEQPFLIHDVDDWDHFMGLCLIFNQPYKERLFKYISRSNNGKIDSVERKMKSFRKKVHNVVGYKLSQLKFGDYYSEPRSVIKGGNMRGIFFILFLCLIFSLPILLMEIISNGHTVLLFISCS
>CaugIr625P
MFKNFILNISVFVVLSKCQISLAINSSYVSNVAERDMLMKVVELEAKRYNSSVVFLSPIRNSSIFHTSKHVQHILYLPVKLYVLNEIYVTSDILDVELYNRNLLGHTINQFVSQKTSASDLIIVKESAXNLQIYVLHQYMCARGRESRDRFLYIFESINDALVSLEVKYHVVILKIHNTFAFYSYFNNTNEMFQIGFYNSKTKEYFLETLFFEYPRNLRETFVNLGSDNYVLQDAIEQYLNVTVREIFANESRASVLGRLIIFNLRKTENIKPCGYWYDSGYTALDIDAFTTNFPMKFNSPFTVYLAPFDHVVWTIEFLKYILFICITKEYLQIGIFSDISIEYISRPYFQLQVHIPENSTAKVFLLFWSEMCIILAICYSSRLTAIMTVPGFKSVPETLQELVQSSKFKIKLFVEEEEAKHFLIGRYPELFSEVTAKAEFGTEPDFFHKEDYSKVSCLWNKMYLEYFRDGVLVNFDGSSPFLLHDIGEIYILTFRSEFFNPYNEYIHSYVSRINSSNLFMYNEEIGVFEQKLLKTANYNSESDDEFYIFGNMPDIIKLDNLKGIFFILEAVSIISFLALLFEIAIVSFVGVY
>CaugIr626
MFKNIILNISVVVVLSKCKISLGINSSSVSNVAERDMLMKVVELEAKRYNSSVVFLSPIGNSSIFHTAKHVQHILYLPVKLYVLNEIYVTSDILDDELYNRNLLGHTINQFVSQKTSASDLIIVKESVQWNMQIYVLHQYMCARGRESRDKFLYIFESINDAFVSLEVKYHVAILKIHNTFAFYSYFNNTDEMYQIGFYNSETNEYFLETLFFEYPRNLQETLVNLGSDNFVLQDAIEQYLNVTIREILANESRASVLGRLIIFNLRKIESKKPCSYWYDSGYTALDIDAFSTNFPVKFNSPFTVYLAPFDHIVWTIAFLKYILFICIIKEYLQIGIFSDIFIEYISRPYFQLQVHIPVNSTAKVFLLFWSEMCIILVICYSSRLTAIMTVPEFKSVPETLEDLVRKSTFKIKFFAEEQEANDFLIERYPELFSVVMAKSEFGTEPDFFHKEDYSKVSFLWNKMYLEYFRDGVLVNFDGSSPFLLHDIGEIYILTFRSEFFNPYNEYIHSYVSRINSSNLFMYNEEIGVFEQKLLKTANYNSESDDEFYIFGNMPDIIKLDNLKGIFFILEAVSIISFLALLFEIAIVSFVGVY
>CaugIr627
MLTSNYCLLILFIINTSQSTNNFIHYTKEEELILRLIVREASPYNSTVVFLSSIANSTIFSAQKHIQKRFLPTKSYVLYYRNEINSSIYEDYNGDIFCHGMIQINTQRSNASDLVIVKDLDQWKSADYVVHQYKCLKGRGIRDRFVIFTSEIASLVRALMNEVKYLVLILIHKSSYLFFTINIYSGNTKRIGYYDSEDKTLKLGKLFHDWSANLHKRPFTYSKETSILYQVFETYLNSTRCMKSVGKCESNVHVLVNVPRLKRFRNCSILYYSGYTNFDSDAFTTPFPKKYINPVTMYALPFSASLWSIIVIIHMFIVLFITKVLKGMKITDIFIEFVIRPYFQYQVNVPQRNSSVIKYFILFWSEMCLIISVVYSSRVSSLMTVPKLEKIPETMDELINSQYIIRIPEEKNLAEAYIRDTYPLLAPTILQKAIFRDLNKLGHYDYSTESLMWNKKYLEFVKDVGFARYDAKEPFLIHDTQINSIFAVSVSYHQAYNERLFAYVSRANSADLLEFTLRGNLYSSKSRQRRRRRPDVITDDYYIYGDMPDTIEFSNLRGMFYAFTVALIFSIFVLFIELCRQ
>CaugIr628
MKCHQLQFFLITLMELSTTVGLTQESIRLHNYVNILEERNVLEKLVTIEAIPYNSTVTFISLLKTSSIYSLSKYVQCKYTATKSYILKWYNYENFELYNRNILGHDIHQFTHFRTDFSDLVIVKNLQHTKDILSYIQHQYMCARGRDIRDRFLYVLSNDNDIARAHAFVDTGHIKYFAMLRKAYIFYSYDFYENKFHPVSSFNHGKNTVSYNFMETIFYDWSNNVHGTIFKLNRPYRLLERYIKMYLNGTVCSEWAGNKCDEDDIPIYSFDIILKRLCECGKGYNSGYTVVDNLAFTTALPQIYVSTFQDLIVPFTPLQWGLILILNVMFYTVVLYVHVKDSIFDDIFIRYFWKPYFQLQINIPQKSNFKKLLLFWSEMCLIISIVYSSRVTSLMTAPKYEDVPKDLNELVASYYEVRFAEIEKAVENSFGKLFPDIYSKLRHKSTFGRNNFIKRKNLKSISGIWNRLYLEYFRDVEYANLRSEDPFIIHNIEESSTSAGIRVEFNRPFKERVFVYNSRANNGDLVHAGIKAEGFYRKLKLITAMRNTDASVDTNQRGEKPIAFENLRGLFILFLILMFLSYFVMIFEICPCLH
>CaugIr629
MTNFSEVLLLMLCSIFPVVMTVLKAIDKSKFYAERNVIMAVSENEAEQYNSSVTFLSLLPNSSIFLISPDIQFKYIPTKLYTIKWDRFVIDEMYNKRILNHDIHQFTNIRTNFSDLVVVKDFAVISINRLYFQHQYMCARGRDIRDKFLYVIDSEIEMAAAYLFGKTGIIKNFAVMAKLNRPSFFEFYSFNYFKNELLIVSAYDTVTKRFTHQKLFYDWTNDLNGFRFRMKRSELFEKYIKTVLNGTVCFINSGTCLNKGEMLFPSNVRIERKFPCSVWYDSGYSYMDNIAFTTARPKKHMDEFNYLVVPFSKLQWSIIVALNALFVSVMKFIDSGETNFDIFLKYIWGLYFQLQVNITPKIKNKVFILFWSEMCLIVSVIYSSRVASLMTVPVYEKVPETLDELANSHYIAQFPETKKTVQISVGEMLPEIFSKLINGKAKFTGRNSFLNENELNLVSVIWNKIYLEYYRDVVFYTKDGSVPFLIHDIEGTSSCAGLRIELSRPFMERLFAFISRRNNGDLFKISQKKDVYLGKLRIINYQRALHVLDIIGGDIVKAIPFENVRGIFIISSGVSLTSLFLLAFEIFSL
>CaugIr630
MFWRLLTLSISIMSIKTNVSINVNVKESVEKLVLHKIVTQEAQYYNSTVALLSCSKTSTIFNIVKKVNKNYTAVKSYVFSKIVKFPVEMYNEFLLGHKKLNLTHMRTNSSDLVIVKDMKCWSKFAMGSFIFQNHYLCSRSKTVRDKFIFVSGSNLRRAEQFAKTDQVKYFVAVKVSNLNATIYTFNFWRKSFHEIGLFQGNSMVSDLGRIFYDWSKDLNKAGVVLSRRNTFFEDIISNHLNGTVLFYKDIKWKTNLVVCSYCTLKETTKPCSVMYHSGYIFIDNFAFTTNVPSNIYDLFGIYIKPFNFIQWFLVILQNITLLTAYKLLFGSEMISDIFINFIWRPHFQLQISIPAKSKVRKLLLFWSEGCLIISVLYNSRVTSLMVKPGLEKVPENIDELLKSKYVMKFDNIREHAEDFIKKTFPNHALQILEKSIFRKKYDTNMFANTDYSKYSLIWGKYLLETYRDGKDFNLEGSQKFEIHDFSGTNSIVATKLSLNKPFKERLFMYISRGNSGYIFQTNVKSTVLFDKMRAIKYQRKQDLDYFKYSSKMPKPIGLESMEGLFHILVILLLMCCIVILAETKPFEPTNIKRLFL
>CaugIr631FP
MENILISVNIGLYIQYLKISFFCYLTRSEILIPSLTNTAEEIILLKIVEMEANQYNSTVTFLSSIENSSILRVTKKVHKIYSPSKSYFFKVPDKLNHTNGCKELLGHDIRVSANRNANLSDLVVLKDLKLWHKYYRYVQHYICSRGREVVDRFVHVAGDDPYEAYNFVKTGEIKFYITVSKVNKYTFSFHTVRYYETKFQKGAVLDTKIKTQILGQLFFDWSNNLHKYELYTAHALPFHEEIIRKHLNGTTRSRTSINTACHANHHCVCFYCFAASRKYPCGVDYLGGYSXVDTQKFTTDVQHKVFSMFSMYVMPFNFIVWVLFISTPFVVLLVMSIATKNEKVADIIFKYMWTPYFQLQINIPNRSNQKLFLLFWSEMCLIISVVYSSKLASLMIVGEYEHVPNGLEELVESHYAFRFLQGPHSAQHILSRRYLNLVPEILKKALPVKSDADRVIERTEISTVSQIGNRKDIELLRDSYFSNLDGSVPFLIHDIDGTSVTAMISFTNRMPHNERLVIYNSRANSASLMNIGKEKAKFSVKVKVHSKQRLHIQDIQFPGSEVHDKITFANLKGIFYIAVYLIIALVILLLEVQRCI
>CaugIr632P
MILHLALFYLFCAVGNSKIFLKITQDISEQRMLSEIVQKEAVQYNSTITFLSSVKVSSIFSISKHIHKIYSPVKSYAVKIQSVNGRINYRLLLGHDIHIFTNMRSNFSDLVLVKDLHKWYRNYWYVQHQYICVRGRDIVDRFVYIAEDNPYEAYNFMSTGEIKLAIMIMKKNNSVYRFYTYRFYEXRFEEIGYFDTENKTQSIGRLFYDWSHNLHKYTLTVIQPNKVQIEFVTKYLNGTYQMNCNGASCSSGSDFTCFSCFRTNSEYPCDIVYHSGYTNIDTFAFKTDVRHNIFSTFRMYVDPFNYVLWTLLVISDFLFTLTLYMLIKNENIISILFEYIWKPYFQLLIIIPYGNKIKAFLLLWSEICLMFSVVYSGRFTSAMIASEYGSVPNNLLELLNSQYTLRFALDKLAIENLFNRKYSNLLPELLDKAQTTDWYGIRIIQRHEVPTISQIFTKANLIDKRDSEFSNIDGSLPFLVHEIDGTNVFVVVTSKYNMPHNERFSVYTTRANSGIFVDISNKMESFRRKVEILSRQRLQMHHFGFQNTNSQVAISIVNLRGLFYIPVLSYAMSFCLLIFEMHCYF
>CaugIr633P
MLIVQYVSFYLFCGLADSRTIQTIEENISEQIILLKITERHAVQYNSTVTFLSSIINSSIFSVSIKLHQKYSPIKSYCITLDIADDILDNKELLGHDKHIFTNMRSNFSDLVLVKDLHKWZRNYWYVQHQYACVRGRDVVDRFVYIAGENYHDAYLFMNTGEVTLSIAVVKRSESVYSFHSYSFYEDVFVQIGYVDFEDKTHSIGKLFCDWSHNLNKYKLTIINPSILDAEYITKFLNGTYHIGCSGTSCSMDAELTCFSCYRVPRPSCHNLYYSGYTSIDAYGFTTDVKQKVFNTFSTYLRPSSSLIWMLMGFMHFVFLTMLTIVTKSKSFSGIVLEYICRPHFQYQIAVCDRSNIKTLFLLLWAEICLIVSVVYSGRFTSLMIASEYESVPKNFQELLDSHYTLRFGIAKQSVEYIFSRKYSNLLPQIFEKAHYLTKPYDARIIRKDEISTVSQFGTKRLLVSLRDSRYSNLDGTAPFLIHEIDGTNDFLVIVNRHNRPHNKRLSVYISRSNNGRLSEFKDRNETFSAMLRAHSMQRSQINSSGNYSSDYPDTISVSNLKGIFYIPILTSVFSFWSLKIEISCYFN
>CaugIr634
MILHLALFYLFCAVGNSKIFLKITQDISEQRMLSEIVQKEAVQYNSTITFLSSVKVSSIFSISKHIHKIYSPVKSYAVKIQSVNGRINYRLLLGHDIHIFTNMRSNFSDLVLVKDLHKWYRNYWYVQHQYICVRGRDVVDRFVYIAEDNPYEAYNFMSTGEIKLAVMVRKRNDSVYTFYTYRFYESRFEEIGYFDTENKTQSIGKLFYDWSHNLHQYTLATVNPNILQLEFISRYMNGTYVEQCHGVSCPPGTEFTCFSCFPAPREYPCESSYNGGYTNMDIFAFTTDVRRKVFSTFNIFISPFNNLIWTLLVMSNILFVATLSVLIKCANISDVVLEFIWRPHFQLQIVIDDTNNMKAILLLWSEICLIVSVVYSGRFTSLMIASEYESVPNNLQELLDSHYSLRFVLDETAISHVFNRKYSNLVPQILERAQTPDPDGGFKIITVKEIPTISQFWTKNLLVDLRDSAFSTIDESVPLLIHEIDGTDMFMVVQTKYQMPHNARLSVYSARANSAVLRETYNKKETFHNKMLVHAWQRSQMGNSDFGSTEPTNAISISNLKGMFYIPMTSSVISVCVVALEFRCYFRHIVI
>CaugIr635P
MFMLLLGYRISMIVAVTATNVSTKSDIPEAKVIAKVADLEAKKYNSAVTFLSSVKNTSIFDASKYIQENYIPTKSYVLIVKEHPIALTSCDKTIFGHDVHQFVNIHTNSSDLVIVKDTHLWENNIIHYVQIQYFCMRGRDVRDRFLYIEGDDEYGSSKFVETNQIKYFAVLKQVVPSTFGFYTFQHYEFKFKLIGTYSLNVDSTLLLDTLFYDWSANLHGKEFVQNDYGAFIAEILHRHLNGTVIDSQDAGRAETIYFNSVKTERPNTCSIFYESGYTFFNTLAFTTALPLQVSDSFSMFIASFDLLIZIFLFITFFIFTIFRTIILQTETFSIVVLKYICQPFFQYQINIHPKSNTKFFLLFWGEMCLIISVVYNSKVTSLMVIPHYESVPETLEELIASDYSLVARFSNKNDSMKLIQIFYPNVYTEISYKMIDLTNIKPKEIMITKEEFRQVSLIMIKTALEILRNIYYSRNGYDFFLINEIEQAKIMAVVSVPFNQPFNERLFTYISRMNNAGLYVYMDKLFAQKTQFGHWTRPDDKGFFENREPQQLNFSNVKGVFYVSIGLSVLSGIVHVCEIYHSSLFKN
>CaugIr636
MHFFKYIRYTMIFVCLICVARSVSDTNITLKSVFDERENDILMKIVHKEAKQYNSSVVFLSAVRNSSIFCTSKYVHSIFIPSKSYVLNVSSIDFNSIKVFQKYIFGHEINQFTNIRTNSSELVIVKDTALWRTFWTNFIIQHQYICAKGREIRDRFVYVHGGNWKDTTNFLFTRLLKYLVVLSIYQSGYAFFSYTYYSSEVIPDIRPVLLYKYNGLPKMLFHDWSRNLNKTPFFLANSNCSLIYRHVLEKYINASVVINNPDTVYNKTMEVFYTSTIVVERSNYHCESLYYFGYDKFKRPAFTTPHHKKSIKSITVYLLPFNAVIWIIIFSVNVLLLFVFFVVIEEDRLSTIIVNYICRPYFQCQISIPPKSNVKFLLLFWAEMCLIVSVVYISKVTSLMTIPDYEKVPETIEELLESKYKLHFLQRKDENEKFIEFYFPYNSQKVRMKSLFVDDGTNLDEHFFEISLIGFNTELETIKIHTSRFGYPLYKIHPFGSVRNVALMLIYNPIYRERLETYTSRIKSGDLISPEVQHTMHSIFNKNVRKYVLWQKQFNPNEVDTITLTTLKSFFGIFYFSHFFSIAVFVFEKCVSKYELTKCCA
>CaugIr637
MKSTMNFISMLLCFTVPFTFSAVHITHVANVEENIILLKVVQQEALNVNSTVVFLSSVNTSSIFEIVGKAQTIYTPCKNYVLKVFGPPELDKTGSSIVFDKQLFGHSLNLKFTATRSQMSDLVILKDTSQWKSELQNLLIQFHYTCSRGRSTRDRFLHIVMAGEPFPNYSLFFKFYTILKEYNDYPSDFYSINYYGHLLDHQLNDYDNENVEDVQRIPSQMFFDWHFDLLGHQIFLQPGTDRFLEIYSHIIEKKLNGKVLFQENYMKEFFGLGFRHTKVETYGECGKFYYFGYTSMEYLGFTTANPKYAFNSFKKYTLPFTTATWVAMILAYFTVYKFLRHQLTNRNFSDIIISYFCRPYFQYQISISLKNGLKFFLLFWSEMCLILSVVYISRVTSLMTVPELEKVPENMEELVRSHYRLLYPHEEEHGKYIFEKHFANLSSVIMKKVNFTISFNIDYSKYSVISGLHYLKLAHNALIYSYDGESPYMRHRIENVFLMSGFCTNFNVGFQERLVNYNLWVHAADLETPIYSVITQKLKLFAAEVGKNQFSIQSNIGAMRHSDNITLSNLMGFFKLYLNILLLSILVFAIEKHFQLLGRNEQF
>CaugIr638
MIVFNKITNINIFVLIMYLVSPICTTNVTIQYVLPAREHFMLSKIIDKEAKMCDSSVVFLSSIYTSSIFGMLKYTQEMYVPSNSYVVAASYFEGENFEAYHKRVLGHDIHQFTNIRTSSSNLVIVKDTTFRDNGPHNTFIQHQFICARGRGVRDKFVYVHSNHWMDTHRFISTQLLKYLVILEVSMSTYILYTVKYYSSKIVPDIKILTLNYGSNLPRLLFHDWSYNLHQTPIIVHSPVNIYHNVLEKYLNATVIIYKVGEKYNENTIRIYIDSILEDKHKQGCSALYCFGYNVGRPAFTTPNQKKPEKSITIYTLPFNGVIWFVIAAVHILLLIVIKFAIKENSLSTVIVNYICRPYFQYQISIPSNGKVKYLLLFWAEMCLIVSVVYISKVTSLMTVPDYEKVPETVEDLLDSKYNIIFVTNKGKSETFIQMHLLNMSSKIKAKAKYGVKAYFINEDFSLTSFTAHKRLLQDMQVIISTSSVSMEYPPYKIHTFGNIILSAFGVLLNPSYRERPETYKSRINSGDLIVLQLNTITHSYKLIMERAMKQLGLKSDTGQVDIIKLGNLKSSLELHYVLHFLSIIVFIHELFRFKSVMKM
>CaugIr639P
SSNEYSQIYNTKEHLPVSNLYSYFWNKYYSRKCSTSKYQSRKYSTSERRGIFVKIVEKEAAQYNSSVVFLSSISTSFIFNTSKYVQEMYIPTKSYVVNANHYTGDENMDLYYKKVLGHDIHQFTNMRTNSSDLVIVKDTRLWKTIAHNLLVQRQFICARGRDIRDRFVYVVGSSSVSMSRFIITKLMKYLIILRISHTDYIFVSYSYYNRLIISDIRRFRIDSGSSILPEIPFHDWSYNLKGTRFLLTSDKSVYRCVLEKYLNASVTTGHNNRVNSLDTETEIVGTDLLVRERNHQLCLDTPNFGFDFNGNAFTTPIRMKSISRITVYILPFNATIWLIIITLHGCLLYVIKVVSKENRLSTIVVNYICRPYFQYQVSIPSKSNVKFLLLFWSEMCFIVSVVYISKVTSFMTVPSLEKVPETVEELLDTDYNFKLVGTLFNSSKQLETHISNISSLLLTSVKYLNQNLNIHEDDYSHTSFMGSKGALDGMKMYISSIIMEYPPFKIHMFEEIVHRASKLLFNTVYRERLETYFSRVRSGDLTALQVQQKIHSIKVRNEDARRKVLFVLQEGIDQLDTIIRMSNLKATFWIFCYFLFQAFSLFVFEIKMFQCEKMKNIS
>CaugIr640P
MGAFKYIRYSNIFVCLNYIARLVSNTNVALQAVFNENENNILIKIVHKKADQYNSSVVFLSAVRNSSIFCSSKYVQNIFIPTKNYILDVSSINLVHMNVYQKYIFDHDIHQFTNIRTNSSGLVIVKDTGLWNTYLNNFFIQHQYIYARGREIRDRFVYVPGTNWSETNNFLSTRLLKYLVLLQISQSGYTFYSFNYYSSNVIPDRRGIKLYHESSSLPKMLFRDWSRNLNETPFLIENSTSNMIYRYVLEKYLNASVVITNTGSYHIETMETFYTETLVLEENYHHSSRLYYFGYHKFARPAFSTPYHKKSIKSINVYSLPFNVIIWIIIFLVHALVLFVLFIVTKENRLSTIVIKYICRPYLQFQISIPPRSKIKIFLLFZSEMCLIVSVVYVSKVTSLMTVPDYEEVPETIEQLLQSKYKLHFFPGKKSAEKFMKLYFPNTSNNIEMKSVFMSHRIYLDEIFSEASIIDLNTELEKIKIYFAAISIEYPPYKIHTFGSVRYSAFMLLFNPAYRERVETYNSRIKSGELSAPVIQLDIHSQKLFIENFRKQKEFRLNYNAIHVDTILLDNLKCSFGIFYASYFFLFAVFIFEICNSKY
>CaugIr641P
MIVFNKITNINIFVLIMYLVSPICTTNVTIQYVLPAREHFMLSKIIDKEAKMCDSSVVFLSSIYTSSIFGMLKYTQEMYVPSNSYVVAASYFEGENFEAYHKRVLGHDIHQFTNIRTSSSNLVIVKDTTFRDNGPHNTFIQHQFICARGRGVRDKFVYVHSNHWTDTNRFISTQLLKYLVILQVSMSTYILYTVKYYSSKIVPDIKILTLYHGNNMPRSLFHDWSYNLHQTPFLVRAHVNIYHNVLEKYLNATVIIYKVGETYNENTITIFIDRILEEKHKQVCSALYCFGYNVDRPAFTTPINKKSDKSITIYTLPFNGVIWFVIAAVHILLLIVITFATNENSLSTIIVNYICRPYFQYQISIPSYSNVKFLLLFWAEMCLIVSVVYISKVTSLMTIPDYKKVPETVEDLLDSKYKIIFASXQEKSEKFIKMHLLNMSSKMKANAKYGVGAYFINEDFSLTSCIAHKRLLQDMQVMISSSSVSMEYPPYKIHTFGNIILSAFGLLLNPSYRERLEMYKSRINSGDLILLQLNTLSHSHKLIIERAIKQLGLKSDTSQVDIIELSNLKTSLELYYVLHFISIIVLIHELLRFKSNFKI
>CaugIr642F
MEMIKFAYFYNFLICFVYKVTDNINVNLRFPTSEQEKYILMEIVLKEATKYNSSVAFLSSVHTSTIFAISKYVQKIFIPTKSYVASVNFNYSEMFETYFKNVLGHNIHQFTNRRSNSSDLVIVKDTYLWSKVIHNMFVQHQYICAKGRENRDRFVYIASNDSDDENLFLSTRFLKYVAKLKISQTAYEIYSASYYSNDNHYYNNSISSKNTAIGELPEKLFPDYSSNLNQIRFLITFDANIYRYVVEKYLNSSSFDDVNQFTYSEGTEILFFIPRIDETFYGVCDTAYFFGHGFDRPVFTTPNNRKLLKSITIYFIPFHTAIWIIIFVIHFFLLFVVMATSKEYSMSAIIVNYICRPYFQYQISIPSESNVKFLLLFWSEMCLIVSVVYISKVTSLMTVPDYEKVPETVEELIASRHKIKFMFPSDEANKFIQKYFPNTSSQIKEKVDYAVKGIYVDEDFSESYFMGYNNFMEHNKFMVSCITMEYPPYTNHLFGTITLTAFSLLFNPTYREKLETYISRIKSGDLIALQVKQNLHFQRLFLSKNRKNVFERFRSKKVDIITPSNLESLFSILNIFHFLSFISFVIEIYVFKCKISNYS
>CaugIr643
MYMLLSRYRRISEALDMNILKCITQMNIYQCLACCVICEINISLGNVRHANISLESIRHLKENEILMKIVVKEAAQYNSSVVFLSSIPTSSIFDISKYVQEMYVPTKCYVVNISNYGDEDIALYHKNVLGHDIHQFTNTRTNFSDLVIVKDTHLLWSTNDHNLFVQQQFICARGRDVRDRFVYVHGNSVESTYRFAATMLIKYLVTLILTQTEWALYSFSYYNSGKTLDIRGFRIENDGNHLPEVLFHDWSYDLKGTPFFLTSKLSIHLCILEKYLNASVIIGDFEMIAKLYLGVETVVTEFVVTEKYNRICRSINYFGFDFNSYAFTTPIRSKSVSRITIYILSFNATIWFIIFVVHMFLLSVLRFVSNEKQVSTIVVNYICRPYFQYQISIPSESNVKYLLLFWSEMCLIVSVVYISKVTSLMTVPDLEKNPENMEELIGSDYKIIDFDKKAYSNKFLEKYMPNISSLLQTKGKYFNFKLSLYEDYSDTSFIGTKIMLDGMKEHVSSITMEYPPYKIHLFGGIIHMASMLFFNPVYRERLETYFSRIRSGDLAAFHLLQNKHVINIHNENSKKQKAVSIEKEKEQLDRIGLTSLKATFLIFYIFHFLSFSICMIEINTFICQKMENK
>CaugIr644
MNACRYNNIFLCLIYVVRSVSITNVTLQYIFDGYQNDILMKIVHKEAEQYNSSVVFLSAVRNSSIFCTSKYVQNIFIPTKNYALIACSINLESMNVYQKCLFGHDFSQFTNIQTNSSDLVIVKDTALWKTVLNIFFIQHQYICAKGREIRDRFVYVHDANWRETENFISTRLLKYLVVLQTSQSEDSFYSLTYYNNDVIPDIRAIKLYHRSNSLPEIMFHDWSRNLNKTPFLLKNSKFYMTYKHILEKYLNASVVIDNIGTINIETMETLYTEALVLEENYHHCSRLYYFGYNEFVRPAFKTSYRKKSIKSINVYSLPFNATIWFIIFSVNVLLLFVFSIVGKKNRLSTIIIKYICRPYLQCQISISSDSNLKLFLLFWSEMCLIVSVVYISKVISLMTVPEYENVPETVEELLESKYKIYFFAGKESAERFIELHVPSISQNVRMKSVYMSNAVNIDEDFSEISFMEYNTVLEEMKIYMSTLLIAYPPYKIHTFGNVRYSALMLFFNPSYRERVETYNSRIKSGDLSAPEIQRNIYCYKLSAENVRKQKIIYRHSNANKVDTIALSNLRSSFGIFYILHFFSFAVFVFEIYNI
>CaugIr645
MCFRSCIRIIVALDMNILKDHRCKNILFYLIYVVSSECNINITLQSVFDGRENDILMQIILKEADQYNSGVVFLSAVRNSSIFCTSKYAQTIFVPTKSYVLNVSSTLLQPRYVYHKYIFDDDIHQFTNIRTSSSDLVIVKDTTLWNTPSNNFFIQHQYICAKGKHIRDRFVYVHGDNWGETVAFLSTRLLKYLVALEISQHRYRFYSFNYYSSEANPDIRVILLDHNINSLPKKIFRDWSRNLNKTPFLIVNNQSSLIYRYFLEKYLNASVVINNTDTVYKENVESLYLHVAVKEEKNHHWNNVYYFGYNEFSRPAFTTPYHKKLIKSITVYSLPFNAIIWFIIFSVHVLLLFVLSTVTKKIRLSTIIINFILRPYFQYQISIPSKSNVKFLLLFWSEMCLIVSVVYISKVTSLMTVPDYEKVPETIDELLESSYKLYFFKGTEEFVELNSEDVSEKVLKKSVHNQVIYHEIAFSELSFIEYDFTLEQFKIPLAFLTNEYPPYKIHTFGSVRICALMLYFNPSYRERVETYNSRIKSGDLIAPEIQLNTCYSKLSSEKYNRKNNFHVHSNANQGVILFSNLKTSFRIFYVLYFLSFTIFLFEIYSSKREATKCV
>CaugIr646P
MNIFKFLKYCNLFICFAYIVKCNIHTNFPILGHENEIYILLKIVLKEAAHYNSSVVFLSALHSSTVFSTSKYVQEIFIPTKSYVLNARFYINGNHQLFYKYFLGHDIHQFTNLRMNSSDLVIVKDTSLWDTLPHNIFVQHQYICAKGRGIRDRFVNITSNDTVDEILFFSTKLLKYVVXELSQSYYGFSSVSYCNSNNYYRIKHFSREDIGTDGLPKTLFVDCSYNLNRVPFILTSDEKMYRDVVDKYLNASVLNYVEELTNNPQIEICHTNMFIEQENYEICDIRYYFGYIDLDRPAFTTSIRGKPVKSVTIYILPFNTVIWIIIFTVHIFFFIVCNFTINESRLSTIILNYVCRPYFQYQISIPSKSNVKFLLLFWSEMCLIVSVVYISKVTSLMTVPDYEKVPETVEELLDSRYTIRVVNYKEEADSFTKRHFPNLSSQIIARSEYGNLSINVNEDISEISFMGYEKLLEQNKLMYSSISMEYPPYKIHTFGTQIFSSFVLFYNPVYKERLRTYYSRIHSGNLDVFQTQQFLHFEKLFIEKARKLGYVKTRYNKIQTDVITLSTLKHSFAIFYALNSLAFVVFLFEIFRCKYDM
>CaugIr647
MNMHKYITLCLTYLVICRININLGYVLYPIENDILLRIVVKEAVQYNSSVVFLSSISTSSIFDTSKHVQEMYVPTKSYVVNFSYTGNEDNNFYYKNVLGHDIHQFTNIRTNSSDLVIVKDTHLWKTPAHNFFVQHQFICARGRDVRDRFIYIDGNSRESRNTFVATNLMKFLVTLKITNTDYILCSYSYYKSKITPNVRRFRIDNAANNLPEMLFHDWSYNLKGTPLLLTSNVSLYRCVLEKYLNASVIIGDIKMINSFNMRVEPVVISKRMKERNDQFCRTLNYFGFNFNGHAFTTSIRMKSVSRITIYILPFNAIIWFIIFVVHVLLLSVLITVSNENRLSTIVINYICRPYFQYQISIPSKSNVKFFLLFWSEMCLIVSVVYISKVTSLMTVPDFVNVPETVEELLYTDYKIKFIDSKEHSNVRSMLPSNTSFLLEKKAEYLNNSLYIDEGYSDTSFMGVRSELDIMKIYVSLITMEYPPFKIHMYGRIFHTASVLYYNPAYRERLENYFSRIHSGALFALQYQQHIHSSKVYFAGARRQHLVFVLNQIKQDTIMLCNLNSTFLLFCIFHFLSFFIFVTEIYAFKSEIKNGA
>CaugIr648
MYFRNCRHIIVALDMNIMKDIRCKNIFFYLIYVVSSECNINITLQYVFDARENDILMQIVLKEADQYNSSVVFLSAVRNSSIFYTSKYVQNRFVPTKSYVLNVSSHLLQPKYVYHKYIFDDDIHQFTNIRTNSSDLVIVKDTGLWNTTLNNMFIQHQYTCAKGKYIRDRFVYVHHHNWRETITFFSTTLLKYLVVLQISQYKYKFYSFNYYSEDNPNKRVILLDHNKNSLPKKIFRDWSGNLNKTPFLLANDESSLIYQYFLEKYLNASIVINDSDTVYNKKVESLYTHVTVKEEKYHHWNSIYYFGFNEFARPAFTTPYHKKSIKSITVYLLPFNEIIWFIIFSVHVLLLFVLSIVTKEIRLSTIIINYICRPYFQYQISIPLKSNAKFLLLFWSEMCLILSVVYISKVTSQMTVPDYEKVPETIEELLESNYKLYFFKGTEEFVELNFEGVSEKILKKTVYIDEIYNGVGLSELSFVEYDNTLEQIKINLAFLTNDYPPYKIHTFGSVRNVALMLYFNPSYRERVETYNSRIKTGDLSAPEIQLNIYYCKLISEKYNRKNNFHIRSNANQGVILFSNLKTSFRIFYVLYFLSFTIFLFEIYKSKYEITQYV
>CaugIr649
MNILKYLTQMNIYQCLACCIVCEINISLRNARRLKENEILLRIVVKEAVQYNSSVVFLSSIPTSLIFDISKYVQEMYVPTKSYVVNVQFSGDEDIALYHKNVLGHDIHQFTNIRTNFSDLVIVKDTHQWNTTDDNFFVQQQFICARGRDVRDRFVYVHGNSIESTNRFAATKLIKYLVTLIMTQTEWGLLSHSYYNGIVTLGTRVFRIDNGDNKLPEILFHDWSYDLQGTPFFLTSKIIIHLCILEKYLNASVKVGDYEMVKRLDLGVEVVVTEVVVREKYNRICEGMNYFGFQFNGYAFSTPIRMKSITRIIIYILPFNTTIWFIIFIVHVFLLYILRVVLNENKLSTIVVNYICRPYFQYQISIPSKSNVKFLLLFWSEMCFIVSVVYISKVTSLMIAPDLQKVPENIEELISSDYKIIDLDKKANSNKFMKIYMPNISSMLQTRGNYFNFKLSLYEDYSDTSFIGIKNALEDIKMFVSSITMQYPPFKIHLFGGIMHSASMLFFNPAYRERLETYFSRIRSGDLTALQLLLDIHDINVRNENVKRQNAVYVQKETEQLDKIGLTSLKATFLIFYIFHFLSISICVIEINTFMF
>CaugIr650
MNVFKYTRYQDIFLCLMFVVRSAYSTNITVQSVCDGNETYILMKIVLKETKQYNSSVVFLSAVRNSSIFCTSKYVQNIFIPTKSYALNASSIIFEKLYIYQKHIFGHDIHRFTSIRTNSSDLVIVKDTAVWNTFLNIFFIQHQYICAKGKEIRYRFVYVHDMDTKETDSFLFVSTRLLKYLVVLQISQSGYAYYSFSYYNSEVAHDIRDIPLHHANNGLPEKLFSDKSRNLHKAIIFLGIGISNFIIYQYVLEKYLNATVVVKNPDTKSKKAMETLYINALILEESNHDCSSKYYFGYNEFLRPAYTTSYHKKPIKSIKVYSLPFNSIIWFIIFSVHALVLFVLSIVGMERRLSTIIVNYICRPYFQYQISVPPKSNVKLFLLFWSEMCLIVSVVYISKVTSLMTVPDYEKVPETIEELLESNYKIYFIKGKESAEEFMKLISPNISKELRIKSGYKNHMTYLHDDFFKISFIDFSNILETYKMYISTITTEYPPYKIRTFGSPRNIVLMSIFNLAYRESVETYNSRIVSSELNAPEIHQHIHVYKLLSENVKKNNNWYIHFNTKEVDTIELVNLKSSFRTFYILHFLSCYAFVFEIYNSKSDRNKLCT
>CaugIr651P
MYILKCMTQNNCYQYLIYLVICGININLGYVVYPKENEILIRIVEKEVVQYNSSVVFFSSIRTSSIFDTSKYVQEIYAPTKSYVVDVSYYGDEDFGLYHKNVLGHDIHQFTNIRTNSSDLVIVKDTDLWKTTLHNLFVQQQFICRRGRDVRDRFVYIDENSRERRHRFILTTLIKYLVILIIKQSKYTLLSYSYYNNVMMSDIQVVRIDNSNNNLPEILFYDWSYNLKGTCFFITSDISVYRSVFKKYLNASAITGNANTLRFNMKLKIVVIDDRVKERKNRFCENINYFRFDLERDAFTTPIQMKSISRIAIYIIPFNATIWFIIFVVHVFLLSVLRVVANDNRLSTIFLNYICHPYFQYQISIPSKSDVKFLLLFWSEKCLIVSVVYISKVTSLMIVPGNVKVPETLKELFNSDYZIYFLGSMLDPSKRKLYYGNHTTNTSYQLTNRVKYLNQTLDLYEDYSDASFIGSDSILDDMKLLVSSITMKYPAYKIRPFGEILYTASTLVFNPVYRERLEIYFSRIRSGDLITNKFQQDVYSGILRIEDARRRQKLFLQKGKMEQLGIIGLSNLKSLFLIFLISHFLSLILFVLEKKMFKHENVNNTA
>CaugIr652P
MNVFKYTRYKDILLCLMSLVRSEYSTNITRQSVCDGNETNSLMKIVLKESKQYNSSVVFLSAVRNSSIFCASKYVQNIFIPTKSYALKASFILFKKLHIYQKYIFGHDINRFTNIRTNSSDLVIVKDTAAWNTVLNIFFIZHKYICTKGRZIRDRFMYVHGMDZGETDSFLFLSTRLLKYIVVLQIYQSGYAYYSFTYYNSKDVRNIRAFQLYHDNNGLPELLFYDRSRNLHKATIFLGMGISNFMIYQYVLEKYLNASVVVKNKDSKYKKEMETLYMNDLILEDNNHNCSSKYYFVYNEFLRPVYTSSYHKKPINSIKVYSLPFNAIIWFIIFSVHAIVLFVLSIVGNEIILSTIIINYYQISIPSHSNIKIFLLFWSEMCLIVSVVYISKVTSLMTVPDYEKTPETIEELLERTYKIYFIKGKESAEEFMKLISPNISKXIRIKSGYRDHMTYLNDDFSKISFIDFSNILETYKMYISTPTNEYPPYRIRTFGSLRNIVLMLIFNPAYRENVETHNSRIISSELSAPEIQQHIHVYKLISENVKKKSNWYIHFNTKQVDTIELVNLKSSFTIFYIWHFFSCVVFVFEIYNSKSDRSKL
>CaugIr653P
MTQKNIYQYLICVVIFGINIILGNVRYLNISLESIRPLKESEILMKIVEKEAVQYNSSVVFLSSISTSSIFNISKYVQEMYVPTKSYVVNVSYSGDENMDFYYKKVLGHDIHQFTNIZTNSSDLVIVKDTHLWKTVAHNLFVQQQFICAKGRDSRDRFIYILVFPSVSTFLFIFTKLIKFLVILVISHIDYIFRSYSYYNIVIASDIQSFRIDSGSSILPEILFHDWSYNLKGTRFFLTSDESVYQCVLEKYLNASVTTGHINRINSLDAETEIIGADLLVSVRNHQFCHRTHYFGFDFNGNAFTTPIRMKSVSRISIYILPFNASIWLIIIALHVFLLYVLKVVSKKNRLSTIVINYICRPYFQYQISFPSKSNIKFFLLFWSEMCLIVSVVYISKVTSLMTVPDLEKVPETLDELHYFGYKVKFVGTLFNSSKQLZTDTSNISSLLLTSVKYLNQNLNIHEDYSHASFMGSKGALDGMKMYISSIIMEFPPYKIHMFEEIVHRASALLSNTVYREILETYCSRVRIGDLTVFQVQQKIHFIKIRIEDARRQEVLFVIQKEIDQLDTIRMSNLKATFWIFGFFHFLAFSFLAFEIKRFSVRK
>CaugIr654IP
MYILKCMTQINCCQYLIYLFMCGINKNLZYVVYLKENEMLMIIVSQEAVQYNSSVVFLSSIPTSSIFDASKYVQEMYVPTKSYVVNVSYYGDEDFGLYHKNVLGHDIHQFTNIRTNSSDLVIAKDTDLXRDVRDRFVYVHGNSIESTNRFAATKLIKYLVTLIVRQTEWALLSYSYYNGIITPGIVGFRIDTGGNNLPEILFNDRSYDLKGSPFLLTTKVGIHQYILEKYLNASVEVGDFDKERLKWGMEAVVTDVVVTEKDSRICRGINYFDFDLNNYAFTTPIRMKSITRITIYILPFNTTIWFIIFVVHVFLLSLLRVELNENKLSTIVVNYICRPYFQYQISIPSNCNVKFLLLFWSEMCLIVSVVYISKVTSLMTAPDLQKVPENIDELISSDYKIIDLHKKATSNKFIEKNMPHISSLLQTRGKYYNFKLSLNEDYSDTSFIGTKIALNNIKMFVSSITTEYPPFKIQIFGRIIHIASMLYFNPVYRERLETYFSRMRSGDLTAHQLLVGNLVFNIINENAKRQKAVYVKKETEQLDTIGLSSLKATFLIFYTFHFLSFSVCVIEMNTLMLEKMKNSA
>CaugIr655P
MNILKHIRYSYIFTCLIYLVRSVCNTNITVQSVCDGNENNILMKIALKEAKQYNSIVVFLSAVRNSSIFCTSKYVQNIFIPTKSYAFNVSPIFHQSIDIYQKHILGHDIHQFTNVRTNSSDLVLVKDTALWNSALNHFFFQINYICAKGREIRDRFVYIHGGTLREMNNFISAKLLKYVVVLMMSQSGYKFYSFNYYSSEYTPGQGIPLGHESNNLPKRMFFDRSSNLNKTPFKIDNNSTLNFLYRYVLEZYLNASVVTSSINETHDNKRETLYIDQLVSGKNNDQCSNIYYFGYGEPIRPAFTTSYLKKSIKSVKVYSLPFNAIIWFIIFSVHALMLFVLSIVTKENRLSSIIIHYLCRPYFQYQISILSNSNVKFLLLFWAEMCLIVSVVYISKVTSLMTVPDYEKVPETVDELLESEYKIYFFRLVGLCF
>CaugIr656
MLKIALLCFLEVVKSSIILQFTFDVEEKDLLLKIVTKEAKQHNSTVVFLSAVGNSSIFMTAKYVQEIFIPTKTYVSNINNYDDKNPLVYHKDILGHNIHQFTNLRTNSSELVFVKDTYLWNTMLYNLLVQHQYTCARGREIRDKYVYVSSDDALAEFNFVATKSLKYIMVLLRTTKSSFTFFSINYYTRTLYQYVGFIKLSKTADMILPETLFFDWSHNLNKMVVKFLVESEFFLRIIEKNLNETVVINGTYELFDGIEDMLSPSAEIEGRNKNICDVRFYVGYSSFTKPVFTTAYNKPSIRTISMYKIPFKVSIWTLIFTVNLLLVIIIIKMDLNQNKVSAILINYICRPYLQYQIFIPNQANTKFILLFWSEMCLILSVVYVSNVTSLMIVPIYEKVPQTIEELLNSKYIIKFLLDNEGKEFLNRHFHNMSEKILAKMVLSNYTDTGKPDYSVVSLMTYKYVLEFNFFQDAFLSGNYPPYKIHEVGDPMIISAGTVFNPSYRETLASYNLLSHSNDLGQKVLSKQRKFHVLNVMFFARISKARCNYECYITEKLTGNTISFVNLKSLFVILCTLHLLSIFFGVMEVLMFIFENIV
>CaugIr657P
MYFLSVSILICTTNALNVSHKHDIEEEELLLKIVDIEAVQYNSTVVFMSTINISSIFKMSNDVQQMYIPVKTYVFELTSPSRIGKSMNFETEIFGHEIHQFTNRRSNVSELVLVKDTSIWPVEMNAFIQFQYICSIGRDTRDRFVYIEGDDEKAPLNFARTYWMKYVVILRRDSETSFSFYQTNYFKTEILLLRYFDITEESTLQGKLFFDWSNDLSNSIIYLDEENSLYRDMLERHLNAKVLVSNRKEPQSTMYVNMPLLEKNIQCTAYYGVGYTLIDSLAFTTALPKKTFRAFTIYFLPYSAVIWTLIAAVHIIFLGLQIFIFEEGTISSVCINYIAKPYFQYQISIPSASKTKFLLLFWSEMCLIFSVIYSSRITALMVFPEYNKVPETLADLLESEYNLKMLANRRDGEYVMEQHFPKSYPRILNKISYGNPSINHFDDFSKISHLTNRFRIWFRIETKSLFIITXVAVYYNEEDPYLIHQIEGTTMIFNLGMLGFPAYLERIASYNLWSHSSALEMHNLEMNEFIRCNIRARNHLKLASKLSNIVDEVSEVEDIITFTNLKEIFLIFSALLMSTLIVFQIEIKVWHRSKI
>CaugIr658
MSVRLTMPSFKVTLILIVFVSSCFCVKLKLLGKNEAEQNVMMKIVNKEAEACNSGVTFLSSIKNSTIFEVNRLTQEKYVPTKSYWLKRRTNYLEGYDRELFGHDIHHFTNRRSNSSDLVFVKDIEKWHFPGYGYVVIQHQYMCCRGKEVRDRFVFVGNNETTHTAKAYGGTRNIKFFIYLKQTSEITFTLNSFNIFDGKKAEFQQITFYNQQNDSYQLPEKLLYDWSGNFKKTDIEFTSRNIPVVNKVLIHYLNATGRHTSATSNFLLSSVVYSHYILAANYYPCSIVHNSAYDRFTGYAIAMRIPKGYVKTFGQYVQAYTYLQWVLILLANFLFLFTSKCLFYHNSVDTLLVEYILKPFLQWQVNIKAKLWKWKMFLLLWTEMSFILSVIYNGRFTSVMVIPDLEELPSTLEKVLESDFNVTAFNKENRTKSILQGFVEIFPRAFNNKTISKLYPRFKYNHPMYIVNANELEHEVFLSDTSHLNDIKNYNLDSIGNALMTVHVFEDVHIIAYYGTYTAQSHKERMTMFFLRFHNSGLLQHYVDIDIFKKKLAALRNIRLGYLKSSPPKNVTPLSLSNFKAIFIIYFALIFSTLILLLIEIYSAA
>CaugIr659P
MGKTFQCFLPTVTTIFVTYSMMFVKISAINFTSSETSEENVMLMNVIEQEAGEYNSTVVFVSAINYSSIFQIVKDVQERYIPSRCYVLHPSKVESKHQEMFQNNLFGHDILQFTAQNSNMSDLVIVKDIGPWISWQHIPLLLHQFTCSRGRGIRDRFVYVTSNRQEILIQHFVSSIMLKYVILILSQGSHFVIYTINKYTIFNSYEIVVHDQMEKKLRTPLFIDWSLNLFGRPVCFLTADNLYKYIVGNHLSFFTTITHVFNETDISSVIIHFIYHSYFQYQIYIPSKSKIKLFLLFWSEMCLILSVVYSSRVTSLMTVPELGKVPESMEELIENQYGFKMFGPNESVRSTINHYFPEHEGVINRNVKIYGIDEYVVPGKKKTLIANWVYLAMNNEFIANYSPKNYSYLIHNFEGKIMIAGLYLSINARFQQRLSSYNFRTHSSGLVVLVFKRSLRFAKIYVLSRLNRALIPEFSTLDTIKLDNLKGLFVMYFTFLLTFGFVLVNELSYFTEE
>CaugIr660P
MQRLNFWWNMGKTFQCLLPTVTTIFVTCSMMFVKISAINFTSSDTSEEKSMLMNVIEQEAEEYNSTVVFVSAINYSSIFQIVKDVQKGYIPSRCYVLHPNKVESKHVEMFQNNLFGHDTLQFTAHNSNMSDLVIVKDIGPWKSQRYIILLLHQFTCSRGRGIRDRFVYVTNNRQEILIQHFVSSIMLKYVIIILSQGSHFVIYTVNKYASVDYKIVLHDQMEKKIRAPLFIDWSLNLFARPVYFLTENYLYKYIVENHLNGTVRLCPNQMCSLGIFVIGINIIRTPLDYECNMRYQFGYTSIQPLSFTTDHPKKIFNSFTIYLLPFNVVTWILLVLVHLSFFTTVTHVFNENEISSVIIQYICRPYFQYQISIPSKTNVKFFLLFWSEMCLILSVVYSSRVTSLMTVPEZEKVPESLEELIDNQYRFIMFGSKGSVRKAINHYFPNHTDVINRGVKIYGRDTYVAPGRKVTLIGNWEHLAWNNEFIANYSPKNYSYLIHNFDGRITTAGLSIIMNAGFQERLSSYNLRTHSGGLVILRVDFSLHLAKMEALSVLNRSLIPEFATLDTINLQNLRGLFLMYVALLITFVFVLVNELSCCA
>CaugIr661
MFVIYAILFVKILSKPIALKISNENNLLLNVIEQEAEQYNSTVVFVSASSYSSIFQMVNYVQKIYIPSKCYVLHPMKLEFKYTVMFQNNLFGHDIHEFTAQKSNISDLVIVKDMSPWKSKKILSYLLHQYMCSRGRMIRDRFVYVSSDFSDNDIMKTFASSNLLKYVILIVSEGSDFIIYTFNQYSNEFHELTWHNQEEKKVPTPLFVDWSSNLYGVPVYFMDARSRLYIYVIENQLNGTVRLCPDWMCSSAIFKLVLPELRREKEYKCELNYGFGYISIEPMSFTTPHPKKIFNTFRIYLLPFNVLTWILLVLVYLSFFTITTHFFNETDISSVIIHFICRPYFQNQISIPSKSNNKLFLLFWSEMCLILSVVYSSRVTSLMTVPELGKVPESLEELIDNQYKFNMFGSHETVKNTINLYFPKFVNAIKRDLSIYNYNLAVFPVSSKTSFITGRSMLEYNNEFLAYYSPTNITYLIHNFEGKIIISGLSLLMNVGFQEKLSSYNLRTHSSGLEVRRHEKALLSYKQKALSLLTRSSIPAYDTFDTIELQNLKGLFLLHVTLSFVSVFIMFTELSYFSY
>CaugIr662
MPTMFVIYLILLVSVSAITIPSNISEEQSLLINVVEWEAEKYNSTVVFVSAIRYSSIFQMVKYVQKMYIPSRCYVLHPRNMETYLPVKFQKKLFRHDILGFTALKSNMSDLVIVKNMGPWKSQRNVELLLHQFMCSRGMGIRDRFVYVSGSIPNIQMTYFVSLNFLKYVILIVSDEYRFIIYTFNQYTNKAYEIDQNDQEEEKIQAPLFIDWSSNLYGMPVYFMDVSGLYENIIKNHLNGTVRFCPDGMCSSKKFVLSINAVRTPMDYECNMRYQFGYISIDPLSFKTGHPKKIFNSFTIYLLPFNVLTWILLVLVYLSFFTIITHVFNETDISSVIIHFICRPYFQYQISIPSKSKIKFFLLFWSEMCLILSVVYSSRVTSLMTVPELGKVPESMEELIENQYGFKMFGPNESVRNTINHYFPEHEGVIYRNVKIYGRDRYVVPGKRKTLIANWVYLAKNNEFISNYSPKNYSYLIHNFEGKIMVAGLYLSINTAFQERLSSYNLRIHSSGLVVLGFKRRLRFTKMDALSRLNRALIPAFSTFDTIKLNNLKGLFVMYFTFLLTFGFVLVNELSYFTEE
>CaugIr663
MFVICAILFVESSAITIPLNISEENNMLMNVIEHESEQYNSTVVFVSAIRNSSIFQTVKYVQIRYIPSRCYVLHPKNMEIKRSVLYQKKLFGHGILQFTAHNSNISDLVIVKDMGLWKLYQSISFLLNQFMCSRGMGVRDRFVYITSSWQDGLIQYFVESTLLKFAILIISEGSRFVIYTFNQWVNEGHKIAQYDKEEQKLQAPLFIDWSSNLYGTPVYLFPANKLFKYIIQNHLNGTVRSCPDHLCSAGTLVLDVGTIRTPQKLQCTKEYEFGFISIEPISFTTRHPKNIFKSFTIYLLPFNAITWILLVLVHLLFFIAITHFFNETDIYSVIIQYICRPYFQYQISISSKSRVKFFLLFWSEMCLIFSVVYSSRVTSLMTVPELEKVPESLEELIENQYKFIMVGTIDSVKNIIKIYFPKHEDVINRDVIIYGTDRYVVPGIKRKSLIGNRERLAMNNEFTANCSPKNYSYLIHNFEGKIMISGLHLSINAGFQERLSSYNLRTHSSGLVVLGFKRSLRFTKMDALSHLNRALIPEFSTLDTIKLNNLKGLFVMYFTFSLTFGFVLVNELSYFTE
>CaugIr664NP
ITPFTKNSEENNMLLNIIENEAEQYNYSTVVFVSAINYSSIFQTVKHVQKRYIPTRCYVLQPINLESKLLYMYQKKLFGHDIIRFTAQNTNMSDLVIVKDMTPWKSZQDIQLLLHQFICSRGRGIRDRFIYLSRKTRGILITYFVASHFLKYVILIVSKGSNFTIYTFNLYTNVGYKIAHYDQVKQKIKTPMFIDWSSNLYGRPVYYMSTGRSSLFENIIENYLNGRVNFCPDQLCSAGIGQFVLYVGNIRTPQEEECETGYQFGLISIEPFSFTTSHPKKIYNSFAIYILPFNTVTWILLVFVHLSIFTIITHVFNENTISSVIIQYICRPYFQYQISIPSKSKIKLFLLFWGEMCLILSVIYSSRVTSLMTVPELEKVPESLEELIENQYRFKMFASKESVRNVIKTYFPKHEDVINRNIAIYSDTDTYVVDLDNEKLSLIGNRMYLTYVNEFLANYSPKNYSYLIHNFDGRITIAGLSIEKNAGFQERLSSYNLRTHSSGLLVYHSEFDLLFVKLYALSRLNRSLILEFATLDTINLQNLRGLLLTCFTLLLTYLVILVNELSYCVI
>CaugIr665P
MFVIWALLLVNVSVITVSVHSSEEKSMLINVIEQEAEKHKSTVDFVSTTGNSSIFQIVKHLQKRYIPRRCYVEHPRNMETKLPVMFQKKLFGHDILEFTAQKSNMSDLVIVKDMSPWKVRIGFYLLLRKFVCSRGRGSRDRFVYIISDFNDDNVISLLVESYLLKYVXLIIPEGSHFFICTLNQYTNICYKIALHDQKKLKIKTPLFIDWASNLYGRSVYFMEADLMYKKIIEXYLNGKVYPCADPLCSYEVFVLYAQIIRVPKDYECKMEYEFGYISTESISFKTSHPKXIFNSFTIYFLPFNVITWTLLVLVHLSLSTVIIWVFKENEISLVTIQYICRPYFQYQISIPSKSSVKFFLSFWSEMCFVLSVVYSSRVTSLMTVPELEKVPETLEELIENQYMFMKYGSNESVRNAIDCYFPMRTETINRDVTIYRNDYVFNPDNDKSYFIGTREFIAYINEFYSYYSPKNYSFLIHNFEERNTHNGLSILMNVGFQERLSHYNLLTHSSELAVRIFTHGVFLTKTDSLSRLNRSSIPVYVVLDIIKVENLRGLFLMYATLSLTYIFVLVSELS
>CaugIr666P
MLVICAIMFIESSAISIPSNFSEENSMLMSVIEQESEQYNSTVVFVSAISYSSIFQAVKHVQIRYXPSRCYVLHPKNVETMFALTFQKKLFGHNILQFTAQNTNISDLVIIKDMGLWKSYQSISFLLNQFMCSRGRVIRDRFVYITSNRQDTLIEYFVTSTLLKYVILIISESSNFVIYTFNQYNNEGHEIAQYDQEEQKLQAPLFIDWSSNLYGKPVYLFPASNLFKYIIQTHLNGTVRLCPDHICSAGVFVLDVGILRTPQKHECTLEYEFGFIEIEPISFTTRHPKNIFNSFTIYLLPFNAITWILLVLVHLLFFITIIHFFNVNQISSVIIQYIFRPYFQFQVSIPSNSSIKFFLLFWSEMCLILSVVYSSRVTSLMTVPELEDVPESLEELFENQYKFIMFGLNASVRNLIERYFPKNVDAIYKDLSIYDSRKIVFTVNSKAAFIGDRRQLAIKNEYLANSAPRNYSYLIHNFDGKIVITGLSLLMKAGFQEILFSYNLRAHSSGLVLLYLERQRYSAKMHAKLLLNRALIPTFATLDTIKLQNLKGLFIMHVILSLIYVFVLVIELSHCSELVN
>CaugIr667P
MLITVTTMFVIHVLLFVKVSSITIPWKMSVENSLLMNVIELEAEIYNSTVVFVSAINYSSIFQIVKNAQRRYLPSRCYVLHPENVETKLAAMFQQQLFGHDILQFTAQNSNISDLVILKDMDLWKSYSSIQSLPRQFMCSRGSGVRDRFIFVISNKQDILIKHFLESSLLKYVIIIILEGSHFIMYTLNPYTYEGHEIALYDQEKETIQTQMFKDWSSNLHGSPLYLFPEDILFKYIIQNHLNGTVHPCPDGSIRTPQKYECSREYEIGFISIEPMSFTTHHPKKIFHTFTIYLLPFNTVMWILLVFDHFLFFTTIKHXFNENEVSSVIIQYIFRPYFQFQISIPSKTNIKFFLLFWSEMCLILSVIYSSRVTSLMTVPELEKMPESLEELFENQYRFRIFSSKDSARAIIKLYFPKHADAMYKDLAIYTSHEIVQTDSSKESFIGIRAHLAHRNEYLANYDLKNYSYLIHNFDGKIVITGLFLSKNFGFQERLSSYNLRTHSSGLVVLGMERDMHIAKMYALSHLNRDLIPAFATLDTIKLHNLRGLLIMYVTFSLSYVFVLVKELSHCA
>CaugIr668
MLVIYTIMFFTVSAITITTNISNEMNMLMNVVEQEVEQYNSTVVFVSAINYSAIFQIVKYVQKRYTPSRCYVLHPRNWDTKSIMFQKRLFGHDIFRFTAQNTNMSDLVIVKDMTPWKSQEDIQLLLHQFICIRGRGTRDRFVYVTSGSDDDNATMDFASSNLFKYVILIIIEGSHIIIYTYNQYTNKYYEIDQFRQEENKIQTPLFIDWSSNLYGRPVYIMKDKRLYKYIIQNYLNGTVRSCPDQMCSAGIFVLYVDIIRTPQEYECQMEYDFGFTSIKRMSFTTPHRKKIFNSFTIYLLPFTAITWILLVLVHISFFTIMTNIFNETDISSVVIEYVCRPYFQYQISISSESRVKFFLLFWSEMCLIFSVVYSSTVTSLMTVPELQKVPESLEELIENHYRFAMFGYKESVREIIELYFPEHENVINRDLSWLSIYGSHEIEVTGDGKVSLLANRLQLTYINEYLANYSPNDYPYLIHDFEGIIGIAGLTILNNAGFQERLSSYNLWTHSSGLVARQFATHLFSVKQYALSQLTRSLIPAHDTFDTIKLLNLKGLFLLHVTLSLVSVFIMFTELSYCAV
>CaugIr669
MLLVPASVLCKICVIVTSINSSDEEDMLMNVVDKEAYETNSTVALVSAVVTSSIFQLLKPVQEKYIPSKIYVLEPTKFDEEYMYLLKFQKNMFRHEIHRFVAMKSSISDLVILKNMEPWKEKFIVKIQHSYICNRGRSISDRFLYVGNTYPKIINYHFLASRLLKYTALVLPSGQAKFTFYTFNHYEMQVHEIALYDSKDKSLPKNLFIDWSYNLFGSLVYFSRKYELYQDIIENKLNGTVRVCNDRGCYFGGFPLYIGHLIMESQYECPIRYEFGYIRIEPLAFTTSDPEKLFNLLSIYTLPFNSTTWVLMLFVYAMFLITVVHIFQEEIISTVFLSYFCRPYFQYQISIPSKSRIKLFLVFWSEMCLVLSVVYIGRVTSLMTVPELGKVPENMNELVENQYHYVMFGEKETAFIMVGYYFPKFKDAILRNLMVVEDISFTHSDNSKLAYIANRVTFVFKKELISGCYLGNISLMIHDFEGKLLISGLSTFHDPGFRDRLSSYNLWVNAAGLEIYHLEIYTISEKLTIISQIRCLPISEDANMVIITFSNLKGLFIMYLTLLISTFLVFCFEKRMKIIPKF
>CaugIr670P
MLLVPAIELCKICAIVSSIKSSDEEDMLMNIVDKEAYESNSTVALVSAVLKSSIFQLLKPVQRKYIPSKIYVLEPTKFGAEYMYLLKFQKNMFGHEIHRFVGMKSSISDLVILKNMEPWKEKFIVKIQHSYICNRGRSISDRFLYVGNTXQKIINYHFLASRLLKYTALVLPSGEAKFTFYTFNHYEMZVHEIALYDSKNKNIPKNLFIDWSYNLFSSLVYFSRENGLYQDIIENKLNGTVRVCILRNDRRCYFGGFPLYIGHLLIESQYECPIRYEFGYIRIEPLSFTTSDPQKLFNLLSIYTLPFNSTTWVLMLFVYAMFLITVVHIFQEEIIFTVFVSYFCRPYFQYQISIPSKSRIKLFLVFRSEMCLVLSVVYISRVTSLMTVPELGKVPENMKELVENQYHYVMFGESETAFHMVGYYFPKFKDVILRNLMVVEDISFTNSDNSKLSYIANRVTFVFKKELISGCYLGNISLMIHDFEGKLLISGLSTFHNPGFRDRFSPYNLWVNSAGLEIYNLEIYTISEKLTILSHIRCLPIPEDVDIVIIAFSNLKGLFIMYLTLLVSTFPVFYFEKRMRTISNF
>CaugIr671P
MYVSKKYLILSYISKLRYHPYIMVLVSASVLCKICAIVSSIKSSDDEDMLMNVVDKEAYESNSTVALVSAVVTSSIFQLLKPVQRKYVPSKFYVLELTKFDEYLDLRDFQKDVFGNEINRFVAIKSSVSDLVIFKNMEPWNEKFSMEIQHQYICSRGESIRDRFLYVGNTYSKNPKNHFLASKLLKYTALVLPSEQSKFLFYTTNYYDLQFHKIDLYDLKDNNLPRKLFVDWSFNLLGSIVYFTTDNGLYQDIIEKKLNGTVRAYNADNRWFGTDTSLYSLILSVGSIKIKSQYECSLIYNFGHIAIEPLSFTTPEPKKLFNLVSIYIVPFNATTWILILLVYLNFLITVVYIFQEKTISHVFLNYFCRPYFQYQISIPSKSRIKLFLVFWSEMCLVLSVVYISRVTSLMTVPEFGRVSESMQGLVENQYQYVMFDSDRNFAINVIGYFFPKLKDVIVDNLNVTSDILVTSADNPKNAYIGNSALLIIEKESISGCYLEIFSLMIHDFEGILMITGLSTLNNPGFQERLSSYNLWVNSVGLDTHIRKIRSITAKLNIZSRIKCPHIAZDANIVTNILSNLKGLIIIYGLLLFTTILVFCFESRTEFILNSFVELKNNVKIKIFLFIFEFQIILQLLKATLLTKTSFFILKNNFQKILKTNLTISL
>CaugIr672
MLTLFMILILEISTASLVKLKPHSDIDEACMLLKVIEHEAESFNSSVVFMSSLYTSTIFQIAKNVHLKYIPCKNYVFKMISEHITAYPVYFDQTLFGHHLQRFVAMKSNISDLVIVKDTSNWNSIIHTIYLQRQYMCSRGISIRDRFLYVASASQQNPMMHFFHTRLLKFAVVAIRFKNTKFEFYTFNSFSKRFFKIASYASYQQKLDGNFFVDWSFNLHGRIVYTARKSQLYEYVIVNLLNGTVIVDIPQELLYEKVILYIQIRKFTSEYDCPYEYDFGYVAIESITFTTAHPKKSFNAFKTYIFPFNFNTWLLVLTVYITFLAMLIHVFQETTFVSIVISYICRPYFQYQISIPSESRVKFFLLFWSEMCLILSVVYSSRVTSLMIVPELEKVPESMEELVKSHYRIVLFAERESTVKNFIKTEFPKLEKKITKKLSLAHNTEFFIDDFSKVSLLGVRRLLTSKQQYVKTFFGGHSPFLIHDCNKRFFISGLSILNDPGILEKLSSYNLRIHAGSLEVRGTEIFLHTVTLFAVFDRKAEPSRYDYTSDLRLASIITLQKLNGFFVIYIILLTISLSILCCENGTVIFILCNYSMMLVSKSVSSVFLKFYRVLFSVLRK
>CaugIr673
MYHNYIAYNRVENDMLMKVVEIEFEKNYSTAVTLLSGVHTSSIFYIAKSIQKLFIPCKSYVLKVDKLDATEMMNFNQKLFRHCHLQFINMKSHFVDLVIVKDTYSWKSFPNIWRIQYQYTCSRGRSIRDRFLYVSSDTLHDSTGWYFLTSPIFKFVTWVIPAMQNEFDFFSRDLHYARLQKIASFKAYKSRKETKLYIDVFNDLNGAYVCIQNTWDYLVEYVVKEKINGTAVHRISCENSGFTVLLRQILLPSEYECPQQYNFGYSSITNYTFTIPRPKKIFHSFTIYIIPFDKGTWITLVLTHIVFYIVLLYFFNEGTLSAIAVENVCRPYFQYQMSIPSKSNVKFFLLFWSEMCLILSVVYSSRVTSLMTVPELEKLPESMQELLESNHTLLMIGTYKDGTFTKGPFSDVGDIMLKKVLIVSDPSLYLGDYKTVSIIGDRKFLIMLTDISGSKFIDLSIALIRALEGKYLISGLVTIGNPGFHEILVSNYYLFDASGIYPSILAIRKHMWKVEQMILNQHSQDQMQESSETIILLNLKGTFSLFGTLLILSFFVLIFEISKCCY
>CaugIr674
MLTSFIMLLILGISTASLVKLKPHSDIYEAGMLLKVIEHEAESFNSSLVFMSSLYTSTIFQIAKNVHLKYIPCKNHVFKMISEHIKVHSVHFNQKLFGHHLHRFVAMKSNISDLVIVKDTSNWNSIIHTIYLQRQYMCSRGISIRDRFLYVANASQQNPMMHFFHTRLLKLAAVAIRFKNTEFEFYTFNSFSKRFFKIASYATSKNKLDGKLFLDWTYNLHGRIVYSVRKFDLYGYVIANLLNGTVIVDIPKRLLYEKVILYIHIRKYPVEYDCRYEYDFGYVAIESITFTTANPKKSFNAVKTYIFPFNFNTWLLVLTAYITFLAILIHVFQEATFVSIVIKYICRPYFQYQISIPSKSRVKLFLLFWSEMCLILSVVYSSRVTSLMTVPELEKVPESMEELVISHYRIVLFETKFEGMYIIKTKFPKLAKEISKKLSFAQYNEYFIDDFSKVSLLGIMRLLMSKQQYLETFFGGHSPFLIHYCNEIFFISGLSISNDPGTLEKLSSYNLRIHAGSLEVRGTEIFLHTVTLFAVFDRKAEPSGHDYTSDLRFTSIITLQKLNGFFVIYIILLTISLSILCCENGTVIFILYNYSMMLVSKSVSSVFSQILQCLIFSVKEVVQINSIYSTIMKF
>CaugIr675
MFVYIVLSIFILFADSRIKPFRYINIEENSMLMNVVDQEAETFNSSVAFLTSLSISTIFQIGKYIHMKYIPCKNYVLKMNKIHKLGYSSIFDQKLFGHNIHRFIAMKSNFSDLVIVKDTSNWNTIAHTLYLQRQYICSRGIDIRDRFLYIADISSKVSQDPMILFVETRILKFVVIMLQFSDSSFEFYTFNSYLRQYIIVAYYFPTIYRNKALLFHDYYFNFHRNIIYINIEHPLYQYIIEHQLNGTVIVNSNHNMTFRKIWLLIRTIRYPLEQDCRYMFDFGFMSMEPFSFTTAYPKKTFNAFKTYFFPFEIDTWLLVAAAYTVFFTTIIHIFQEADISAVVINYICRPYFQYQILIHRNSRVKFFLLFWSEMCLILSVVYSSRVTSLMTVPELEKTPENMKELLEQYDRFVLFQRKVSEKYLINSEPPEVITQISKNLKVAEDYEMSIEDFSKVSLLGTKSLLIRKEQFLSIYFEDQSPYMIHDFERKFIISGLSLANDPGVLERLSNFNLRIAAAHLETRPVDNYIYSNKMHAWGVRKEGDFRNNFASSEGISTIVFQNLKSLFVIYVLLLVTSLLTFFCEYAQAIKRE
>CaugIr676
MSMNLLMVPFLLVSSAMNIAMLRIPRSEERLMLMKLVEIEAINLNATTTFVSAVNTSSIFQITQYAEKNYCPCKMYVFKLPSEQNVIQTVKFDEILFGHQLRRFVAMKSSFSDFVVIKDTSDWKTLPHTLYMQNQYICSRGRSIRDRFLYIGDISEEKPIKLHFATNILKFSTLALYKGGSSFVFFSFNIYNQTIIPVSSYNSKTNKIDGKLFIDWSFDLWGDTIYFNRKDYLYKYIIQRRFNGTVRIGQSNLNVNRFFILQLETIKLPADYECQIFYEFGLASIDLYSFTTGHPKPMFSSFTIFTLPFNFVTWLLMITAYTSFTCLVYVTDSEPVSVILTHYICRPYFQYQISIPSKSYFKFFLLFWSEMCLIVSVVYSSRVTSLMTVPELGRVPERLKELLDSHYKVLWLGKEHGIRMFIETHFPALLEEMVQKVYLVNLKIIFDQNFSEVSLISNRKMLIWNQEVLSVIYNGESPFLIHDAGQMFIAGLVILNDPGFQERLSSYNLWILAGDLHFRPESIAFYNDKLGAKRKLKRVTVVKESHTAIITIQNLKGFFVVYIIFLLICLFIFCVECEIYLFIIIWTILA
>CaugIr677
MVPSTFSAINITHVANVEENAILIKVVEQEALYVNSTVVFLSSVNTSSIFEIVGKAQGIYTPCKNYVLRDFGPPELDNMGVGKVFDKKLFGHSLNHKFTATRSQMSDLVILKDTDEWKSESQNLLIQYHYICSRGRSTRDRLLHIVMLDKPFLSFSLYFKFYTILAKYKDTPYQFYSVIHYGQRKFHSLNQLNENDVNVGQIPTQMFFDWHFDLQGKNITLQEYNEIYVHIIEKKLNGNVVFQENYLGTYFGLSTRHLRFECPNVCGDYYFFGYTGVHSLAFTTAYPRCAFNSFKMYTLPFSTTTWVAMILAYFALYKFLRHQLTKRNFSDIIISYFCRPYFQYQISISPKNGLKFFLLFWSEMCLILSVVYSSRVTSLMTVPELEKVPETLEELVHSAYELKYLGRNGNGQYIFEHYFSNLSSAIVEKVDFTLDNIIDYSKYSRISESSILQLARIVLTQSRGASPYIIHRIEDVFFIYGFMSVYNVGFQERLVNYNLWVHAAALEVLIDSMMKQELVLYASDLSRKGIFLPNPGAFQYSNKITLTNLMGFLKLFGSILLLNTLVFTLEKYFE
>CaugIr678P
MLMNFLIVAFLLVSSVMNVSILHIIRSEERLMLMKLVESDAINLNATTTFFSAVNTSSIFQIAQYAEEIYCPCKIYVFKLPSKQKVIQTVKFNQILFGHLLRRFVAMKSSFSDLVVIKDTSDWKTLSHTIYMQSQYICSRGRNIRDRFLYIGDISEGKSIKLHFTTNMLKFSSLALYEGGSSFMFFSFNVYTGTIIPVSSYNTKTDKINGKLFIDWSIDLWGNTVHFNRKNDLYKYIIQQRLNGTVRIGFSNLNLNRDFLLYLRTIKGPPKYECQIEYEFGFTAIDLFSFSTGHPKPMFISLTIFTLPFNLVTWLLMLTAYASFTYLLRVTDGESVSVILTHYICRPYFQYLISIPSKSXVKFFLLFWSEMCLILSVVYSSRVTSPMTVPELGKVPESLKELLDSHYKVLWFGEKQQIRRSFIQTYFPALVEEILQKVYLADLKLIFDENFSEVSFISYRKFLISHQKVFSVLYNGELPFLIHDAGGQMFIAGLIILNDPGFQERLFSCNLWTLAGDLDFRPESIALNIDKLGAKRKLRRVTVAKESHTEIITIRNLKGFFVVYIIFLLICFFNFYVECELYLLIFGVF
>CaugIr679
MNFLVRLYLLTYSVMKISMLRIPRSEEKLMLMKLVESEAINLNATTTFFSAVNTSSIFQIAKYAEEIYCPCKIYVFKLPSKHTVIQTVKFDDILFGHHLRRFVAIKSSFSDLVVIKDTSDWKKLSHTIYMQSQYICSRGKNIRDRFLYIGDISEKKPINLHFATNMLKFSSVALYAGGSSFVFLSFNVYNHTIFPVASYNSKTNKIHGKLFIDWSFDLWGNTIHFNMRNDLYKYIIQQRLNGTVRIGFSNLNLNRNFLLHLNTLKPPPDYECQIDYEFGLTSIGLHSFTTGHPKPMFSSLTIFTLPFNLVTWLLMLIAYVSFTCLVYVTDREPMSVILTHYICRPYFQYQISIPSKSYIKFFLLFWSEMCLILSVVYSSRVTSLMTVPELGKVPESLKELLDSHYKVLWFGEKQQIRRSFIQTYFPALVEEILQKVYLADLKLIFDENFSEVSFISYRKFLISHQKVFSVLYNGELPFLIHDAGGQMFIAGLIILNDPGFQERLFSCNLWTLAGDLDFRPESIALNIDKLGAKRKLRRVTVAKESHTEIITIRNLKGFFVVYIIFLLICFFNFYVECELYLLIFGVF
>CaugIr680P
MLMNFLIVAFLLVSSVMNISILHIPRSEERLMLMKLVEREAINLNATTTFFSAINTSSIFQIAKYAEEIYCPCKIYVFKLPTEQNAIQSVKFNEILFGHHLRRFVAMKSSFSDFVVIKDTSDWKTFPHTMYMQSQYICSRGRNIRDRFLYIGDISEGKSIKLHFTTNMLKFSSLALYAGGSTFVFFSFNVYNGTIVPVSSYNIKTNKIDGKLFIDWSFDLWGNTVHFNKKNDLYKYIIQQRLNGTVRIGFSNLNVNRDFILYLRTIKEPPKHECQIEYEFGFTAYDLHSFTTGHPKPMFSSLTIFTLPFNLVTWLLMLTAYASFTCLVYVTDCEPLSLILTHYICRPYFQYQISIPSKSRVKLFLLFWSEMCLILSVVYNSRVTSLMTVPVFEKVPETLKELLDSHYKLKWFGINQDLTRINIQTYFPALVDEILQKVHLVDQHYYSXKFSEVSFISNRMLLIRKQYLFSLLYNGELIFLIHDAEGQMFIAGLVILNDPGFQERLSSYSLWTFSFGDLDLRPDSVDFYSGKLDAKRKLKRVAAEKESHTTIITIRNLAGFFVAYIFFFTDLFISFLCGMRDTSLYIWFVLM
>CaugIr681
MILSSLLLLAKVSFAVLIKLTHFPNVEENNMLLKVVKQEAEWYNSSVVFISAINTSSIFQVLKSVQRTGIPCKNYVLKQAVREIDWNFDKILFGHNFLRHTATKSNNSDLVIVKDTHSWTLDDNFWFAHQYMCSRERNVRDRFLYIGDSYRNMFLSNFLLFGMLSLKYAVLVRMENYKFRFYTIACFNQKLIEIEYDTEVKNKELFLDWSSNLHRNTVFFYAVNMVYKNIIQQKFNGTVGFCSENCENKIFALLIRIMKGEPKYECDMQYYIGHPIMEPISFTTANPKKNFNSFSMYIFPFNVATWILMILAYAIFFTLLVYVFKEDMFSRIVTDYICRPYFQYQIFIPSRSKTKFFLLFWSEMCLIHSVVYSSRVTSLMTVPELEKVPENIKELVESKYKIIMVGTARQARYFLNIHFPKFADLILKKLSVYPPGQFPIGRYSVYSLIANRVHLSLMQNIHSIYFENYPPFKIHNVYGKYYVIGLQTLGNPAFQKKLSSYKAWVHACGLKFLISDIEVHLAKVLLGKTIPKYSHISFDEPYEKVNTITLQILTGLFACHATLLLISFCLFLSESYISFPMNMSLWFIK
>CaugIr682
MICALVINFIILFLSANATSINVTIVQQEEEKYMLMKVVEQEAEQYNSGVVFLSSVRTSSIFHTVKYVQKTYIPCKNYVVKHFELDSSEKRNFRHFDSELFGHDKHTFIHMKSNNSDLVLMKNTHLWNSPLHIFHVQYHYICNRGRNIRDRYLHIGDYSGKEALKLFYESMLLKYTSIVLHSKEPVSGYTFYTFNFYEQNIYRILADPLQNRLSPKLFYDWSSNLHGGAVFFESKHNYTTYENIISKKLNGTLHFGYIENKLAHFTFMPNIIRTPSSRECDIFYEFGFTGVDTLGFTTEQPQRRINMFSVYSVPFNTVTWILVMMIYVTFFAMMKYAFGEQEFSNMLISYIFRPYFQYQISIPSKSKVKFFLLFWSEMCLVLSVVYVSRVTSLMTIPELEKVPENIEELLESGYSFVIYLEGEKANLFLQFQFQNLSKTILKRLSVHHEWYDPYLYVSCSKKMSIIAQRMALNYHERMSSVYEEYCPALVSFSFEGRLYTSGHALYLDPSFRERLSSYNLWAQANFLGAPVQIINTHIELLFHASVMRNSSFEQLKRKLENTITLENLTGLLVVYIISSLLSIVFLIFERYTVWITTGIQNNTSQSFWIWFLQQ
>CaugIr683P
MICDLVINLIILFLSTNATSINVTIVQHEEEKYMLMKVVEQEAEQYNSAVVFLSSVRTSSIFQTVKYVQTKYIPSKNYVVKYFELDSSEKRSWQYFDRELFGHDKRTFIPMNSNNSDLVFMKNTNKZNSFARVMYIQYHYICNRGRNIRDRFLHIGGFSXKKALKYFYESMLLKYTSFVLHZKKPLSGYTFYTFNFYEQMIYRILADPLQNRLIPKLFYDWSNNLHGRVVLFESKFNYAIYKDIISKKLNGTVHFGYLENKLRHFTFMPNIIRKPSSHECDVFYEFGYTGVDTLGFTTEQPQRRNNIYSVYSVPFNTVTWILVMTVYATFFALMKYAFGERELSNMLISYIFRPYFQYQISIPSKSEVKFFLLFWSEMCLVLSVVYVSRVTSLMTIPELEKLPENIEELLESRYFVIYHEGEKASFFLQFQFQNLSDTILESLSVHKWYDPYLYVSCSKKMSIIAQRMALNHHERMSSIYEEYCPKLISFNFEGRLYTSGHSLFLDPSFRERLSSYNLWTQTNFLGAPLQIINSQIELLFHASIIRNSSLEHLKSKLEDTITLENLTGLLVIYAINSLLCIASLLSERYTIWITTVIZSNTSQSFWIWFLQQ
>CaugIr684P
PCKHYVVKHFELDSSENRNLQHFDSELYGHEKLTFIPIKSNNSDLVLMKNTHLWNSSSQIFYVQYHYICNRGQNIRDRYLHISYFAATEALEYFYESKLLKYTSFVLHSKEPLSGYTFYTFNFYEQMVYRILANSLENRMISKLFYDWSNNLHGRVVLFESEYKDSTYEDIISKKLNGTVHFKYLENKLMHFTFMPNIIRTPSSRECDTFYEFGYTGVDTLGFNTEFSLLTVYVTFFAVMKYVFGEREFSNMLISYIFRPYFQYQISIPSKSKFKLFLLFWSEMCLVLSVVYVSRVTSLMTIPELEKVPQNIEELLESGYSFVIYYEGEKASLFLQFQFQNLSETIRRRLSEQGZYDPFLYVSCSKKMSIIAHRMALNRHERISSIYEEYCPALISFSFEGRLYTSGHALYLDPSFRERLSSYNLWDQANFLGAPVQIINTHIELLFHASVMKNSSFGQLKRKVEYIITLENLTGLFVIYGINSILSIVFLIFERZIHTVWISFVIQNNTSQSFWIWFLQQ
>CaugIr685P
KSTHKWNSFAHVSNFQYHYICNRGPNIRDRYLHIGDYSAKEALKYFYESKLLKYTSFILLSKEPLSGYTFYTFNFYEQMIYRILADPLQNRLIPKLFYDWSNNLHGRVVLFESKFNYKIYEYIISKKLNGTVHFGYLENKLSQFTFMPNIIRTPSSRECDIFYEFGYTGVDTLGFTTEQPQRRVNMFSVYSVPFNTVTWILIMLVYVAFTMMKYAFDERVFSYMMLSYICRPYFQYQIAIPSKSNVKFFLLFWSEICLILSVVYVSRVTSLMTIPNLVKVPENIEELLESVYRFVIYHEGEKLRIFLQFQFQNLSETVLRRLSEQEWYDPYLYVSCSKKMSIIAHRMALNRHERISSIYEEYCPALISFSFEGRLYTSGHSLFLDPSFRERLSSYNLWAQANFLGAPVQIINTHIELLFHASVMKNSSFGQLKRKVEYIITLENLTGLFVIYGINSILSIVFLIFERZIHTVWISIVQNNTSQSFWIWFFQQ
>CaugIr686P
MIRDLVVNLIILFLSIKVTSINVTIVQHEEEKYMLMKVVEQEAEQYNSAVVFLSSVRTSSMIRDLVVNLIILFLSIKVTSINVTIVQHEEEKYMLMKVVEQEAEQYNSAVVFLSSVRTSSIKNTHQWKSSSQIFYVQYHYICNRGNNIRDRYLYIGDYSEKEELEYILANRLLKYTSFILCSKESLSKYTFYTFNFYNQTTKKIVTNRLENTMIPKLFYDWSNNLHGRTVLIIYKHANQQTIYEDIIRKKLNGTVHYGNSISNLKNFIFMPNIIRSPXKCDGWYDFGYILVDTLGFTTEQPQRRVNMFSVYSVPFNTVTWILIMLVYLAFFTMMKYAFGEREFSNMMLSYICRPYFQYQIAIPSKSKVKFFLLFWSEMCLVLSVVYVSRVTSLMTIPELEKVPQNIEELLESGYSFGTYCEEKEARILVHFHFQNLSDKIFEKLLSLQEWYGSSLNGNCIRKLSIISERATLNDHERMSSLYEEYCPSFISFSFEGKLLISGLSLVHDPSFREKLSSYNSWVHAASLNSNSQIIDTHNALLFHVSVMRNPSFEHLKLKLENTITLQNLTGLFVFYVINSLLSIVVLLYEI
>CaugIr687
MLVQYAMICDLVFNLIILFLSITATSINVIIVQQEEEKYMLMKVVEQVAEQYNSAVVFLSSVRTSSIFQTVKYVQRRRYIPCKNYVLKHFELDSSGNRNFRHFDRELFGHDKHTFIPRKSNSSDLVLMKNTHLWKSSAQILYVQYHYICIRGNNIRDRYLHIGDYSAKEALKFFYQSKLLKFTSFVLHSKEPVSGYTFYTFNFYEQMIDRILADPLQNRLIPKLFYDWSNNLHRRIVLFETKFNHAMYEDIIRKKLNGTVNFGYLEHKLTHFAYKPNIIRTPSSHECGLFYQFGYTQVDTLGFTTEQPQRRVNMFSVYSVPFNTVTWILIMLVYMAFFTMMKYAFGERDFSHVMLSYICRPYFQYQISIPSKSKVKFFLLFWSEMCLILSVVYVSRVTSLMTIPELEKVPENIEELLESGYSFGTYREEKETHRFFQFHFQNLSDKIFDRLLPVQEWFVSYLNGNCIKKLSIILDRVTLNDHERISSLYDEYCSPFSSFSFDGKLLISGHSLVHDPSFRERLSSYNLWVHAASLNSISHIIDTHKALLFHASVMRSPSFENIKLKLENTITLQNLTGLFVFCAINFLLSVVVLLYEL
>CaugIr688P
MIRDLVVNLIILFQSTKVTYINVTIVQHEDEKYMLMKVVEQEAEKYNSAVVFLSSVRTSSIFQTVKYVQTKYIPCKNYVVKHFELYSSEKRNFRHFDSELLGHDKNTFIPIKSNNSDLVLIKNTHLWKSSSQIFYVQYHYICNRGNNIRDRYLYIGDYSEKEELEYILANRLLKYTSFILCSKEFLSEYTFYTFNFYNQITNRIATNRLENTMIPKLFYDWSNNLHGRTVLIVSKHANQQTIYGGIIEKKLNGTVLYKNSVPNLNNFIFMPHMIRSPRFHECGIMYDFGYTFVDTLGFTTEQPQRRVNLFSVYSVPFNTVTWILIILVYVAFFTMMKYAFGEREFFNMMLSYICRPYFQYQISIPPKSKVKFFLLFWSEMCLVLSVVYVSRVTSLMTIPDLEKVPQNIEELLESGYSFGTYREKKZARILVHFHFPNISDKIFEKLRSLQEWYGSSLNGNCIKKLSIISERATLSDHERMSSQYEEYCPPFISFSFEGKLVISGHSLFQDPSFRERLSNYNSWVHAASLNSNWQIVINQNAILFHVSVMRSPSFEHLKLKLENTITLQNLKGLFVFYAINFLLSIVVLIYEI
>CaugIr689P
MKNLILLIIILAILFYKYSNASIFNNVTSNDQTEEEKTMLLKVTEQEAKLYNSSGVFLSSVNLSSIFYTAKYVQGTYIPCKIYVLKYFELYSIELQHFEYFDKVLFEHENYKFISMKSYHSDLVIVKDTHLWDSPELIFYIQHHYKCSRGGNIRDKYLYIHHNSFEETIKYLFATRLLKYISLVIRSTETNSGFIFYGVNTNTQILIKIPTYQQTQNGTFPKLFDDWSDNLDGSIVVFETDDELYDYIINKTVRIKSRYKKQSHFSFRPTSLRVPNTIECGAWYDFGYTANDTIAFTTEYPKGKFNLFSIYAVPFNSITWFFVLAVYIVFFIMIRYSFDDEHEFSNLVLSFICRPHFQNQISISSQSKVKFFLFLWSEMCLILSVAYVSRLTALMIIPELQKTPENMEELLQSDYRFLTYRTKHEASLIVKFYFPKLYEKTIEKLSVYTDDYLYTNCYKKLSIIAERKILNFEERISYLYDEYCPTFISTSFEZKFFITGLSLLCDFSFRERLNSYNLWVHAGKLELFSSEKGNQIRQLAIAKGLLFEDHLKRKNENIIILLITZLGFLLSTQYFRHFQFLFFFLKYTMQTNNLHIDVDNYLFN
>CaugIr690P
MCKLLLVFHLRKSVTGGSSLFRKFIYNQYTMQYNSRTYNLLIYVTFLTFFYTDSIQLMSLFVIKETVMLMKIVKHGAERYNSTIVFMSGINTSTIFHTVKYVQKIFIPCKIYVLKTYALKDTVYYLTEFNNELFGHSIQKVIPMKINPSDLVIVKNMDLWDTPISSFYLQHQYICSRGSSTRDRFLYIRNNYHDRQMEAFLTTGLLKYAGIVIPSRKFGFRLYAFNQYNQGVYEIMLNDSESKLFPDWSFDLQGSVIFLDVDHDWFRYIIEQRLNGTVQICEPEGCPDKGFVLHVAIMREIPKFECDFHYRFGDTLISSISFTTPYPVKLFNTLTTYTLPFNALSWFLIFVTYTAFLNIFIFMSHEEQFSAIVLYYICRPYFQYQITIPSRSNMKLFILFWSQMCLILSVIYSSRVTSLMTVPELENIPENVEEILEKKYVFIMINRNKEQANMYITYFFPNLSEAVMNKLFVLAPGNILTRSNYSKVSYIGDRYVLRRQVRVFSVCKKFGQPSLXHDVEGMLTIAGLSLTLNPGFQERFTSYALWVKASALKIFYNEIYTYIDQMRLMSQTGCASSSDDNDSDETSNKLHFIT
>CaugIr691
MSMHLISLGIFIIPLSYSCAKINVINVTYVGEKVMLMKVVEQEAERYNSTVVFISAINTSSIFETVKYVQCRYSPTKNYVLQQLPEVIDKGKISYDVQLFGHNINHKFASAQTSLSDLVIVKNTNQWKSFICNSYIQYQYMCIRGWNTRDRFLYIGGLTWEKSISNFVTTSQLKFLTFTLQDDYFSNLFYTYNQFIRAFTVLGHFKNTPGSEMEMPKNIFVDQSADLQGAVVTLDHYDELYQYIIRRKLNGTVVTNKNIGMHKNLLQIGTIKMELNNICEVGYEFGYVDMDNLAFTTDHPRNEFKLFTTYTLPFGAVTWSLIISAYLVFLVALKYIFNESNFCDTILFYICRPYFQYQISIPSKSNFKFFLLFWSEMCLILSVVYSSRVTSLMSMTVPELGRVPESLEQLLKSHYSLKYFGRKKSSENLIRAYFPNLAEEILKKIEITEYYLTIGDNYSKISDISYRNDLRRKEHILSSFRNEESAYLIHNFKGIFMITGLRIGNNVVYRERLSSYNLWTHAGSLNTTLGNILLHKRKLFSLNFKRTSHFFLNPNVQKYSNTITIGNLKGLFLLYIIILLASSVFFIIEKYT
>CaugIr692P
MSHVTYIFVCCLFSISATIINVTNVAIAEEKDMVLKVVQQEAEQHNSAVVFLSATNTSSIFQIVKNIHERYSPSKNYVLKNGVVASSMLLHNTQFIGHKINSEFTNTHTQVSDLVIVKDIQPWKTQNQNIYFQFQCLCTRGMGVRDRFLYIGDSDAMASNAYFFLVGQLKFLTLALHTHNSHYSFYSYNQYKFDMITLHISGSTDNNKLNIPKALFVDWSFNIRRNVVVLNINDSLYRHIIRRELNGTSIVEKMSRRNAFHVLVDGIHWEQKTDCDLWYRFGYTDLHNLAFTTAHPQNNFKFISIYMLPFNTATWCLLFMAYLAFFGLLIYFLKATGFPTTIINYICRPHLQYQISIPSKSKVKFFLLFWSEMCLLLSVVYVGNVTSLMTVPELEKVPENMEELVKSDYKLLMYGFYXFINLIQMFFPNIMKQILTKVHFTNYPYSYLDFNRISDISYRKILHMKERVLSIVYNGESPYLIHNFEEMRVITGLQTCFNVGFRERLSSYNLRAQAGDLKTSSRSVALHHNMIVTTVRYKKRVRLLKVAIRKKTDTIRIRNLKGMFFLVLSLLFISVLIFISEQVFCRHEKLFGFTEV
>CaugIr693
MIMTVISLIICIYIVNQASSIAIRDVSNAVEQDILLKVVEQEAGNQNSTVVFISSVNTSSIFETVKYVQMKNIPCKIYIFKNIKYFHRETEIFDVRLFGYELRIFTAQRSGVSDLVIVKDTSKWKSLDDNWYIQKQYICSRGRNIRDRFLYIGGLKLDRVLLKFIGTEQLKFATVMYYTKVSEIIFESANSYKRRLHDVHSLHLPCGTKCKIPKKLFFDWSFDLNNNVVVFLKRNVLYEDVVRTYLNGVVRVSKEPSSYQYRLIVRRVKEESKSQCPSSYQFGYNTLEPLSFTTAHHQRVTRLVTIYVVPFSFRVWILIFADFSFFLLVVVYLFNDTELSFVITHYTFRPFFLYQISIPSKSKLQFLLLFWSEMCLIISVLYNSRVTSLMIIPYFETVPESIEELVQSYKYFAFLQEEKFATEQINKYFPKYSSYILKNMKHMHEYEIFWDDFSSVSYISNRRALEDRKLLLHLVSGYSPYLIHDFEGIFEIAGFSISMNFGFQERLSSYNLRVHASGVELFLKGSYKRNYVNVIASRYRDSMTGNDSHGDDLSETIALQNMEGFFFLCVQLLVICCSVLIFEIGLCIDKQ
>CaugIr694
MYVPVCSLIALLITVVSALCKIMAAIVKLLFILFHVTISLTLSAVSVTHVSNLKEHTVLKKVVEQEALHVNSTVVFLSGRNTSSIFEVAGKAQSIYTPCKNYVLKNFGPIVEDEVGILFDEHLIGHSLTYKFTSMKTQMSDLIIVKDTEQWNSLDKNRLIQYHYVCSRGRGIRDRFLYIARAETELRELLFFRVGLIKFLSILTYSKNLEFIFHSYNPYLFRKYRPGQSTENDNVLGIPKNIFFDMHFDLHGYAVFLKQIEDVYIHVIEKKLNGRVLIKKNLRGSGFALAMRKWKDESINECADMYFFGYTSLENLAFTTAYPDYEFNSLNTYTLPFSPVTWVAMLLTYFTIIHFLASQLRESKLSDIIISYFCRPCLQYQVSIPTEGRAKLFILFWSEMCLILSVVYSSRITALMTAPTFGKVPENVPELVESHYRLRFFRGEKVGLKLINTYFGNLGRNIIEKVNFPDNEVIPVDYSKYSDISNIKFLQFKEYLYSFSCDGVSPFMIHNIEGMFLISGFKTDFNVGFQERLLSYNLWVHAAALQAPVDSVLIEEGKFIFSIKLKRYCFLNMGKQDHSNDIAISNLMGFFIMFAIILLFANIVLTVEVFVIRPFDIDL
>CaugIr695P
MFCPVVGSFYLIRSFSITYZVMATFPSLILILFYPSISLTSTGVSVTHISNIKENAVLMKVVEQEALHVNSTVVFLSGRNTSSIFEVAGKAQSIYTPCKNYVLKNFDPQVKDEVGTLFDEQLIGHTLNYKFTAMRTQMSDLIIVKDTEQWNPLTQNYLIQYHYVCSRGRGIRDRFLYVARAETTLYELLFFRVAYIKFLSILTYTKNLEFTFYSYNPHIFRKYRLSQSIENENVLQIPEQIFPDMHFDLHGHPVFLRINDDIYVHIIEKKLNGRIIIREMLSRIGLNLFTRTYKEESKNECGDSYFFGATSLDNLAFTTAYPKCEFNSLQIYTLPFSPVTWVAIFLTYFTFIHFLANQLRESKLFDIIIFYFARPSLQFQISISTESRVKFFLLFWSEMCLIVSVVYSSRITSLLTVPTFGKVPENVEELVQSHYRFQVFGGEDEGTILINTYFKNNSSNILEKVNFPDNWIIPVDYSKYSEITNSKFLKLKEYLLSFSYDGVSPFLIHNIESMFMILGMKMNSNFGFQERLHSYNLWIHGTGLETYXVLSIGMEKQKFAVALELKKYLHLNKGVPQFFSDIAISNLKGFFSIFAIILFLTTVLPTVEIFHLHRIDI
>CaugIr696P
MYFFSISYVCISLSVSECVSINYTSTVNTEEEHMLQKVVEQEAEKQNSTVAFLSGINKSSIFQVVKYVQETYAPCKLYVLNNVRQENQMGSFYDNQLLGHDANYIYTNTHSNISDLVIVKDTLSWNSQLKRCFVQNQYLCSRGRGIRDRYLFLGSDMELGFSILNSFCAPELKYLSFALQTPEFGFIFYSLNVYKPKMKLLNNFDSSKRLVLPKKLFRDWSYNLQGRTVVLNNDIFSFIIKRYLNGNPVVTKKIHPQSFRLDYHYIRTGTKNNCGCWYEFGYISFERLAFTTAHPRNMFKLFSMYXLPFNSNMWIGMFVSFSTFMLAMKYIFREKDFADTTISFICRPFFQLQINIPPKSNFKFLLLFWSEMCLILSAVYSNAITSLMTVPVLEKVPENIMELLESHYILSFPSDLTESVKTVKYFFPKLWPKIFAKVDYSGTENLFSDYSKISHISDRTVLAVRHLVISNHYGEVSPYLIHNFEEKYSITGLKIFMNVGFQERLSSFHLWSHSMALTKASEKYFFLKLKLDLHSAETIMPDFPNVGGYRRSDRIVLLNLKGCFVLYVALMFTAMFFFVLETCRIT
>CaugIr697
MKSIAIFISMLLYFTVPVTFSAVNITHVANMKENTILLKVVEQEALNVNSTVVFLSSVNTSSIFEVAGKAQRIYTPCKNYVLRKFGLHETDDMGVGSMFDEQLFDHSLNRRFTATRSQVSDLVILKDTDHWGSAFQHVMIQYHFICSRGASTRDRFLHIFEAEEPFQDYSLLFKFYTILKERKGYLSDFYSFNLYGHGEDHVLNQLNEKDGKVGQIPKQIFFDWHSDLQGKHIFLTGKSYEIYEHIIDQKLNGHVVFQENVGENVFAIVIGELYTETDDECGGFYFFGYTSINHLGFTTAYPEYVFNSFKMYTLPFSIATWIAMILAYFTVYKLLRHQLTKRNFSDIIVKYFCRPYFQYQISISPKSGLKFFLLFWSEMCLILSVVYSSRVTSLMTVPELEKVPENMEEFVRCQYSLHYPNGETQGKYFLAKYFPTLSSAILEKVSFTFVTTDYSKFSVVSVMVQLKFKENILRYSYNGKSPYMIHKIEGVFLISGFKARFNVGFQERLLNYNLWVHATALKALSYSVNTEELILYTIRSRGNPFHDSNKGTFTYSDKITLLNLMGFFKLFGSFLLLNIFAFTLEEHFYNGRN
>CaugIr698
MKSTINSISTLLYFMVPVTFSSVCVTHVANQKENAILLKVVEQEALYVNSTVVFLSSVNTSSIFEVAGKAQSIYTPCKNYVLKNFDMTEFEVGKFKRVLDKQLFGHSLNLKFTATKSQVSDLVILKDTDQWKSLYQKLLVQCHYICSRGKSTRDRILHVVMAEGKVFPFLALYFKFYTVLVHERKHSFELYSINFYGHHWEHKLKNVNNGSDENELRIPKRMFLDWHSDLQGKQILFSESDSIYQHIIEKKLNGKVISSFEHELPNIMIGDVNINTNNECGTYYLVGYTSIDNIGFTTAYPRYAFNLFKMYTLPFSTTTWFALILAYFTVYKFLRQQLTKRNVSDILISYFCRPYFQYQISISPRNGLKFFILFWSEMCLILSVVYSSRVTSLMTVPELEKVPENMEELVHSHYRLKYHHGETKGKDLFEKYFPTLSSAILQKVRFTISGIDYSKYSEVSSIDLLQLKESVRRYLVDGESPFMVHRIEHMFYVNGLHSVINYGFQERLLSYNLWVHAAALEAPRKSVNKQILILLACRKGRNRFSWWKAGAFKYSDKITLINLLGFFKLYGSFLLLNILVFVIEKHFL
>CaugIr699
MKSTVNLISTLFYFMVPVTFSVVYITHVANVEENIILLKVVEQEALYVNSTVVFLSSVNTSSIFEIAGKAQTIYTPCKNYVLKNFDMTEFKVSKFKRVFDTQLFGHSLNHKFTATKSQVSDLVILKDTDQWKSLLHNLFVQCHYICSRGKSTRDRFLHIVMAEEKVFRFLAYYFKFYTVLVHERKHTFEFYSINFYGHHWEHQLNKLNNGSDENVLRIPKRMFFDCHSDLQGEQIVVRLESDSIYKHIIEKKLNGQVILGDNFEQELPMISAGDINIDTNNECGNYYFVGYTAILSLAFTTAYPRCVFNSLKMYTLPFSTATWVAMILAYFTVYRFLKHQLTKMNFSDIIIRYFCRPYFQYQISISPKNGLKFFLLFWSEMCLILSVVYSSRVTSLMTVPELEKVPENMKELLMSQYKLQFPHGEVHGKDLFEKYISSLSSAILQKVNFSTGEIDYSKYSEVSTTDLLQLKEGVRRYVADGESPYVIHKIEGVFLLYGLMARYNYGFQERLLSYNLWVHAAALKAPRKSVNNLILILLACRKRRNGFLWWNAGAFKYFDKITLINLLGFLKLLEAFYF
>CaugIr700P
MKSTVNFISTLLYFTVPVTFSSVHITHVANVEENVILLKVVEQEALYVNSTAVFLSSVNTSSIFQIVGKAQRIYTPCKNYVLGNFNMTEFKVGKFKRVFDTQLFGHSLNHKFTSTKSQVSDLVILKDTDQWKSLLHNLLVQCHYICSRGKSTRDRFLHIVMAEXKVFWFLALHFKFYTVLVHESKHSFEFYSINFYGHHWFHQLIKLNNGSDENVLRIPKRMFFDWHSDLQGEQIVVRLESDSIYKHIIEKKLNGQVILGDSFEQELPMINAGDINIDTNNECGNYYFVGYTAILSLAFTTAYPKCVFNSFKMYTLPFSTTTWIAMILAYFTVYRFLKHQLTKRNFSDIIISYFCRPYFQYQISISPKNGLKFFFLFWSEMCLILSVVYSSRVTSLMTVPELEKVPENMXELLMSQYKLQFPHGKVHGKDLFEKYISSLSSAILQNVSFRTGEIDYSKYSEVSSTDLLQLKEGVRRYLPDGESPYVIHKIEGVFLLYGLMARYNYGFQERLLSYNLWVHAAALKAPRKSVNKQILIMIACRRTRNQFSWWNAGAFKYSDKITLINLLGFFKLFGGF
>CaugIr701P
MKSIVIFISTLLYFTVPFTFSYVHITHVANVEENTILLRVVZQEALYVNSTVVFLFSDNTSSIFEIVGKTQRIYTTCKNYVLKNFGTLEIDERTGGRLFDKLLFDHSLNLKLTATRSQMSDLVILKDTDHLXHLLQHLLIQFHYICSRGRSTRDRFIHIVEAGKPFPNFSLLFKFYTILKENKGYPSDFYSINYYGHLLDHRLNDYDNENVEDVQRIPSQMFFDWHFDLHGLQIFLQPGTDRFLEIYIHIIEKKLKGKVIFRENYVEELFGLGIRHTNVEKYIKCGEFYYFGYTSIDSLVFTTAYPRYVFNSFKMYTLPFSTTIWIAMISAYFTVYKFLRHQLTXKIFSDVMISYFCRPYFQYQISISPKHGLKFFLLFWSEMCLILSVVYISRVTSLMTVPELEKVPENMEELLRSQYKLQHPEGETQGNLFFZIYFPNLSSDIMEKVNFTTGTPDYSKYSEVSIMHYLKLKETFERYSNDEISPYMIHKIEGVFLFSSLKARFNVGFQERLLSYSLWVDAAALEVLIESVIEEEFILHACRIRRNRFRDSNEGAFKYSDNITLLNIMG
>CaugIr702P
MKSTIKIISTLLYFMVPVTLSAVYITHVANVEENIILLKVVEQEALYVNSTVVFLSSVNTSSIFEIVGKSQRIYTPCKNYILWNFGPNEFDKAGGGRMFDKQLFGHSLNHKFTATRSWMSDLVILKDTDQWKSELQNLLIQFYYTCSRGKSTRDRFLHLASEKXLVHLKNNSFEFYSINFYGHHWDHQLKESNNEMDGNIQRIPKQIFFDWHYDLQDEHIFLHTESDEIFVHIIEKKLNGKVIFQVSVEEKFFGIKIGQMKIETDNECDRFYFFGYTLLDSLAFTTAYPKYVFNSFKMYTLPFSTITWVTMILAYFTVYKFLRYRLTKKKFSDVIISYFFRPYFQYQIFISPKNGLKFFLLFWSEMCLIVSVVYSSRVTSLMTVPELEKVPENMEELIQSQYRLXFPLGKKYFLFEIFFGNLSSTILEKLSFTDSGITDYSKYSEIAIMSQLQFLEXKRYLYNEESPYMIHRIEGVFFILSLKTFFNVGFQERLLSYNLWVHAAALEIRIDSVSKQKLILYACKLIRDRVLDSNEGSFKKYSDKIKLINLMGFFKLLEALY
>CaugIr703P
MKLTVNLISMFLYFTVPFTFSTVNITHVANVEENVILLKVVEQEALYVNSTVVFLSSVNTSSIFEIVGKAQIMYTPCKNYVLRNFGPPELDNWELGTIFDKQLFGHSLNHKFSATRSQLSDLVILKDTDQWKSELAYLLVQCHYTCSRGRSTRDRLLHIVSQGKPFLQLPLYFKYYTTLEQLTDYYFDFYSINYYKHTSERQLNVSNNENDQNVQRIPKQKFFDWHADLQGERIYLYMGNDEIYKYSIEKKLNGQVXNFEEYLFAMEIVQSMIQNTHECVNYYFFGYTSIEYFGFTTAFPRYDFNSFKMYTLPFGATTWVIMILAYFSLYTFLRHQMTETSLSDIIIKYFCRPYFQYQISISLKNGLKFLILFWSEMCLILSVVYSSRVTSLMTVPELEKVPENTEELVHSQYRLIFSCGEGIGKYIIQNYFANVSSAILEKVSFYGGTIDYSTCSEISSMDRLQDTEIGKRFLNDGKSPYIIHRIEDVYIIYGFRTLYNYGFKERLLSYNLWVHSAALEARMDSVNKQETMLHLSDIQKNDILDPNEGAFKYSNKITLLNLKGFFKV
>CaugIr704
MKSTIKDKVIFMLLYFMVPVTFSSVCVTHVANVKENAILIKVVKQEALYVNSTVVFLSSVNTSSIFEIAGKAQKMYTPCKNYVLKNFGPLEVDKRTGGRLFDKQLFGHSLNQKFTATRSQIFDLVILKDTDNWVSVQHLIIQFQYTCSRGTSTRDRFLHIVMAGVPVPNYSLFFKFYTILKEYKGYPSDFYSINRYGHEKYQFLNKLNTNDRKVGQIPKQIFFDWHSDLQGNHVFLNKKSYEIYLHIIEKKLNGHVIYEENVGKNVFVLFIGDEYTETDKECGGLYFFGYTSVDYLGFTTSYPRHAFNSFKMYTLPFSTTTWVAMILAYFTVYKFLRHQLTKRNFSDVVISYFCRPYFQYQISISPKNGLKFFLLFWSEMCLILSVVYSSSVTSLMTVPELEKVPENMEELVHSQYRLTFPHGEIQGKYFFEKYFPSLYSAILEKVSFTTGTTDYSKYSVVSIMHNLKVKESFDTYSYDGESPYMVHKIEGVFLISGFKAPFNVGFQERLLSYNLWVHAAALKALSYSVIKEESILHASRIRRNWFRDSNEGAFKYSDKITLLNLIGFFKLFVIFLLLNTFAFVFEKYFL
>CaugIr705P
MKSIAIFISVLFYFMVPFTFSSIYTTHVANVKENAILIKVVEQEALYVNSTVVFLSSVNTSSIFEIVGKAQRIYTPCKNYILRNFELVEIDDTGFRSMFDKQLFGHSLNHKFIATRSQISDLVILKDTDHWKSEFQNLMIQYQYTCSRGRSIRDRFLHIVMAGVPFPNYSLFFKFYTILKEYKGYPSDFYSINYYGHLLDHRLNDYDNENVEVVQRIPSQMFFDYHFDLHGHQIFLEPGTDRVPEIYIHIIEKKLKGKVLFQENNMEELFGLGIRXTFESRNTECNVLYFFGYTSIDYLAFTTAYPKCVFNSFKMYTVPFSTATWVAMISAYFTVYKFLRHQLTKRNFSDIIISYFCRPNCQYQISISDKNGLKFFLLFWSEMCLILSVVYISRVTSLMTVPEFKKVPENMEELVHSHYRLQYHQGKLHGKHLFEKYFTNLSSVIMKKVNFNKSVDIDYSKYSVIAELYYLKLIDNILIYIYGGESPFMKHKIEDVFLMSGFRTNLNFGFQERLANYNLWIHAAALETPEYSVITQKLKLFAAEVGKNQFPIQSNAGALRHSDIITLSNLMEFFKLFGNILLLSILVFTIEKHF
>CaugIr706F
MKSTINLISMLLYFTVPVSFSAVNITHVANVEENTILLKVMKQEALYVNSTVVFLSSVNTSSIFEIVGKAQRIYTPFKNYVLRNFGQSELDNWGLGTVFDKQLFGHSLNHKFSASRSQVSDLVILKDTDQWKSEFDHLRIQYHYTCSRGRSTRDRFLHIVMLDKPYPTFSMYFKFYTILANYKNYPPQFYSVNDYGQRNLRLLNQINENYVNVGQIPTQMFFDWNVDLQGEPIFSYYYFPSDEIYKYIIEKKLNGQVFIQNFEENLFTMQIGQFRIQTTHECGNYYFFGYTSIDYFGFTTAYPRYAFNLFKMYTLPFGTATWVAMILAYFTVYKFLRHQQTKRNFSDIIISYFCRPYFQYQISISPKNGLKFFLLFWSEMCLILSVVYSSRVTSLMTVPELEKFPENMEELVNSQYRLNFPPGDGTGTYFNEKYFANLSAAILEKVSFFGGTTDYSIYSDISTMDRLQDTEIVKRFINDGESPYMIHRIEDVSIIFGLRMLFNYGFQERLLSYNLWVHAAALEARIESVHKQELMLFASDIRENEILDPNEGAFKYSDKITLLNLKGFFKLFGSF
>CaugIr707P
MKSTVIFSSMLIYFMVPGTFSAVCVTHVANVKEDAILLKVVEQEALYVNSTVVFLSIVLTXSIFEIVRKAQRMYTPCKNYVLRDFGPYEIDKTGSSIVFDKQLFGHSLNHKFSATRSQVSDMVILKDVNEWKTQFQYSRVQDHYLCSRGRSIRDRFLHIVESGKPFPNYSLYFKFHTILKEYKGYPSEFYSINHYGHLKDHRLNDYDNENVEGVQLIPSQMFFDWHFDLHGQQIFLEPRTDRYFEIYIHIIEKKLNGKILFRENYLEEEFGLRIRNTKGGTYRECGGIYYFGYTSIEYLAFTTAYPKYAFNSFKMYTLPFSRATWVAIILALFTVVKFLRQQLTKQYLSDILISYFCRPYFQYQISISPKHGLKFFLLFWSEMCLILSVVYSSRVTSLMTVPELEKVPENKEDLLSSQYRLNLPYEKAIGKPFYEKHFTNFSSLIMKNISYIENILIDYSKYSIIGPLPYLKLIYNILIYIYDGESPYMEHRIEDVFLITSFCANFNLGFQEKLVNYNLWVHAAALDIPIYSVYTKKLKLFAVRVVKNYDIIQSNMGALRHSDNITLSNLMGFFILYGNILLLSILVFAIEKHFQLFGRSEHV
>CaugIr708
MKSTVYIISMLIYFTVPVTFSFVYVTHVANVEENIILLKVVEQEALYVNSTVVFLSSVNTSSIFEIVRKTQRMYIPCKNYILTTFGPFEITDRADGIVFDKQLFGHSLNLKFTATRSKMSDLVILKDTDHWRSKFRHFMIQFHYTCSRGRSIRDRFLHIVKTGEPFPNYSLFFKFYTILTEYKGYPSGFYSINYYGHFDDHRLNDYDNENVEGVQRIPIQLFFDWHFDLHGQQIFLQPGTVQILKIYIHIIEKKLKGKVRFRENYMKNFFGLGFRHTKVETYMECGKLYYFGYTSMDYLGFTTAYPKYAFNLFKMYTLPFSRATWVAMILAYLTVYKFLRHQLTNRNFSDIIISYFCRPYFQYQISISPKNGLKFFLLFWSEMSLILSVVYSSRVTSLMTVPELENVPENMEQLVHSQYRLQYPHGEIPGKQLFEKHFTNLSSVIMKKVNFTISFDTDYSKYSVIANLNYLKHLHSMLMYVYGGESPYMKHKLEDVFVMSGFCTNLNVGFQERLVNYNLWVHAAALETLEYSVIMQNLKLSVAELGKKRFLIQSNLGALRRSDNITLSNLMGFFKLYGNILLLSILVFAIEKHLQLLGRNEHL
>CaugIr709P
MKSKMNFISMLLYLTVPVTFSAVYITHVANVEENLVLLKVVKQEALYVNSTVVSLSSVNTSSIFEVVGKAQRIYTPCKNYVLKNFGTYEIDKTGSSLVFDKQLFGHSLNHKFTSTRSQISDLVILKDTDQWKPDSQHFMIQYHYTCSRGRSIRDRLLHIVMAGESYPDYSLFFKFYTILTEYEGYPSDFYSINYYGDLLDDRLIVYDNEHVEDVQRIPSQMFFDWHYDLHGYQIILEPATDRFFEIYVHIIEKKLKGKVLFRENYTEEQFGLGFRNMQVKTYRECGGLYYFGYTSMDYLAFTTAYPKLAFNSLKMYTLPFSTATWIAMILVYFTIYKFLRQZLTKHSFSDILVSYFCRPYFQYQISISPKSGLKFFLLFWSEMCLILSVVYSSRVTSLMTVPELEKVPENMEELVSSQYRLIFPNEKAIVKLFLEKYFANLSSVIMKKATFNADTINIEYSKYSVIAGLYYLELIHNNILLFLYDGESPYMKHRLEDVFLLSSFCTRFNVGFQERLVNYNLWSHAAALETPIYSVITKKFILFVREVKNQFLFQSNMGAMRHSETITLSNLMGFFILYGNILLFIILVFAIEKHLQLLGTNERF
>CaugIr710P
MKSTVNFISMLLYFTVPVTFSAVNITHVANAKENIILLKVVEKEALYVNSTVVFLSSVNTSSIFEIAGKAQRIYTPCKNYVLMNFDPNELDKTGGGRMFDKQLFGHSLNLKFTSTRSQIFDLVILKDTDHWVSVQHSMIVFHYTCVQVLHYSXLYFTTHVFKFYTILKENKGYPLYFYSINYYGHLWQHRLNDYDNKNVEGVQQIPSQIFFDWNFDLQGHQIFLQPGTDRFLEIYIHIIEKKLNGKVLFRENYRKELFGLGIRNTKVETYRECGGFYYFGYTSIDYLVFTTAYPKCVFNTFKLYTLPFSTATWVAMILVYFTVYKFLRHQLTKRNFSNIIISYFCRPYFQYQISISPKNGLKFFLLFWSEMCLILSVVYISRVTSLMTVPELEKVPENMEELVRSHYRLLYPHEEEHGKYIFEKHFANLSSVIMKKVNFTISFNIDYSKYSVISGLHYLKLAHNALIYSYDGESPYMRHRIENVFLMSGFCTNFNVGFQERLVNYNLWVHAADLETPIYSVITQKLKLFAAEVGKNQFSIQSNIGAMRHSDNITLSNLMGFFKLYLNILLLSILVFAIEKHFQLLGRNEQF
>CaugIr711F
[truncated: 1,102,376 more chars]
